# Supplementary material for: Wood Transcriptome Profiling Identifies Critical Pathway Genes of Secondary Wall Biosynthesis and Novel Regulators for Vascular Cambium Development in Populus
Source: Genes (Basel). 2019 Sep 7;10(9):690. doi: 10.3390/genes10090690 (PMC6770981; doi:10.3390/genes10090690)
Supplement: Supplementary file 1 [file genes-10-00690-s001.zip]

Archive with 6 entries (5 files):
- genes-588507/
- genes-588507/Figure S1 and S2.docx
- genes-588507/Table S1.xlsx
- genes-588507/Table S2.xlsx
- genes-588507/Table S3.xlsx
- genes-588507/Table S4.xlsx
