# Supplementary material for: Wood Transcriptome Profiling Identifies Critical Pathway Genes of Secondary Wall Biosynthesis and Novel Regulators for Vascular Cambium Development in Populus
Source: Genes (Basel). 2019 Sep 7;10(9):690. doi: 10.3390/genes10090690 (PMC6770981; doi:10.3390/genes10090690)
Supplement: Supplementary file 1 [file genes-10-00690-s001.zip › genes-588507/Table S1.xlsx]

## Sheet: Sheet1
Table S1. A total of 38,329 transcripts across all the tissues after removing redundant transcripts
RSEM_IDa	L	IDX	MDX	SL	IS	IC	MC	Potri IDb	% c	AGId	% e	Description
GG10|c7_g1_i1	14.858	24.05	59.623	18.964	19.05	20.16	20.196	Potri.001G000700.2	97.65	AT2G32080.2	75.34	purin-rich alpha 1
GG8|c0_g1_i1	0.267	1.13	0.792	0.267	0.563	0.001	0.001	Potri.001G000800.1	93.98	AT1G55550.1	53.72	P-loop containing nucleoside triphosphate hydrolases superfamily protein
GG15|c4_g1_i1	64.328	99.765	273.776	64.486	84.798	80.266	87.806	Potri.001G000900.3	98	AT3G13410.1	55.29	Unknown
GG7|c0_g1_i1	1.13	0.001	0.001	0.847	0.225	0.375	0.001	Potri.001G001000.1	98.12	N/D	75	N/D
GG12|c0_g1_i1	2.964	4.207	0.001	0.001	0.001	1.173	0.001	Potri.001G001100.1	100	AT2G03090.1	80.52	expansin A15
GG13227|c4_g1_i1	0.984	1.387	2.117	0.663	1.95	1.279	0.968	Potri.001G001200.1	98	AT1G55540.1	34.53	Nuclear pore complex protein
GG6|c3_g1_i1	21.03	28.184	54.715	22.232	17.972	33.889	38.74	Potri.001G001300.1	98.66	AT4G26410.1	68.84	Uncharacterised conserved protein UCP022280
GG17354|c1_g1_i2	4.471	8.029	30.338	5.974	5.513	9.816	9.651	Potri.001G001300.2	98	AT4G26410.1	68.84	Uncharacterised conserved protein UCP022280
GG29019|c0_g1_i1	0.741	0.001	0.816	1.003	0.001	1.25	2.246	Potri.001G001300.4	40	AT4G26410.1	68.84	Uncharacterised conserved protein UCP022280
GG17|c4_g1_i7	0.255	0.395	0.343	0.001	0.001	0.26	0.001	Potri.001G001400.1	98	AT1G55535.1	71.43	Unknown
GG17|c4_g1_i8	0.522	0.009	1.881	0.276	0.001	0.001	1.315	Potri.001G001400.2	98	AT1G55535.1	71.43	Unknown
GG20|c2_g1_i1	5.795	4.198	14.087	14.232	14.822	6.403	0.001	Potri.001G001500.2	98	AT5G56340.1	58.79	RING/U-box superfamily protein
GG23|c4_g1_i1	32.097	40.613	62.935	40.146	37.782	76.479	44.346	Potri.001G001600.1	99.03	AT5G56350.1	87.55	Pyruvate kinase family protein
GG13847|c0_g1_i1	0.001	0.45	0.248	0.166	0.178	0.433	0.694	Potri.001G001700.1	98	AT5G56360.1	54.92	calmodulin-binding protein
GG41|c5_g1_i1	137.925	241.586	30.929	171.888	246.014	176.069	181.529	Potri.001G002000.1	99.23	AT3G13460.1	56.96	evolutionarily conserved C-terminal region 2
GG29075|c0_g1_i1	0.001	3.05	0.001	0.727	0.001	0.001	0.001	Potri.001G002000.2	45.83	AT3G13460.1	56.96	evolutionarily conserved C-terminal region 2
GG24|c1_g1_i1	0.001	3.068	2.117	0.001	1.678	0.001	0.001	Potri.001G002200.1	98.1	AT4G26330.1	61.38	Subtilisin-like serine endopeptidase family protein
GG26|c1_g1_i4	1.336	1.975	2.862	0.644	0.591	1.557	0.001	Potri.001G002300.2	97.67	AT5G56460.1	74.46	Protein kinase superfamily protein
GG26|c1_g1_i1	0.522	0.891	0.52	0.221	0.525	0.798	0.201	Potri.001G002300.3	93.7	AT5G56460.1	74.46	Protein kinase superfamily protein
GG26|c1_g1_i2	0.753	1.36	2.141	0.405	0.131	0.74	0.584	Potri.001G002300.4	97.4	AT5G56460.1	74.46	Protein kinase superfamily protein
GG23078|c4_g1_i1	0.001	0.588	0.213	0.285	0.628	0.567	0.803	Potri.001G002300.8	30.95	AT5G56460.1	74.46	Protein kinase superfamily protein
GG35|c2_g1_i1	303.646	103.302	43.112	152.086	177.21	80.987	87.751	Potri.001G002500.2	99.01	AT3G13470.1	88.32	TCP-1/cpn60 chaperonin family protein
GG30|c3_g1_i1	0.001	0.001	0.012	0.001	0.009	0.029	0.758	Potri.001G002600.1	100	AT5G56510.1	50.93	pumilio 12
GG27649|c5_g1_i1	0.001	0.001	0.001	0.001	0.001	0.183	0.438	Potri.001G002800.1	35.14	AT5G36110.1	#N/A	cytochrome P450, family 716, subfamily A, polypeptide 1
GG1284|c0_g1_i1	0.001	1.314	3.489	0.001	1.106	0.404	0.001	Potri.001G002900.1	98	N/D	43.33	N/D
GG27|c1_g1_i1	2.6	12.007	3.844	1.906	3.094	12.383	13.102	Potri.001G003000.1	95.24	AT5G36110.1	46.12	cytochrome P450, family 716, subfamily A, polypeptide 1
GG28|c0_g1_i1	6.597	7.221	4.163	3.48	3.572	5.009	4.821	Potri.001G003100.1	98.29	AT5G36110.1	44.18	cytochrome P450, family 716, subfamily A, polypeptide 1
GG17103|c0_g2_i1	0.001	0.322	0.001	0.001	0.001	0.298	0.329	Potri.001G003200.1	98	AT4G04220.1	49.81	receptor like protein 46
GG31|c0_g1_i1	0.219	0.661	3.525	0.589	0.731	3.221	2.803	Potri.001G003300.1	97.55	AT3G13480.1	43.71	Unknown
GG32|c2_g1_i1	16.437	4.161	10.657	5.514	3.066	9.076	7.432	Potri.001G003400.1	97.79	AT4G09830.1	52.94	Uncharacterised conserved protein UCP009193
GG34|c1_g1_i1	0.001	0.001	2.401	0.001	0.891	0.001	2.173	Potri.001G003600.1	96.3	AT5G64150.1	#N/A	RNA methyltransferase family protein
GG34|c2_g1_i1	5.042	8.718	18.085	5.809	3.769	15.017	25.474	Potri.001G003700.1	98.1	AT5G23710.1	52.36	DNA binding;DNA-directed RNA polymerases
GG37|c6_g1_i1	10.302	44.316	57.246	85.916	62.814	84.698	135.558	Potri.001G003800.1	99.06	AT1G55360.1	80.76	Protein of Unknown Function (DUF239)
GG1015|c4_g1_i1	6.524	13.173	11.39	4.29	3.769	9.124	4.017	Potri.001G003800.3	40.54	AT5G56530.1	80.76	Protein of Unknown Function (DUF239)
GG2|c2_g1_i1	8.128	6.201	2.153	13.781	11.353	4.163	8.153	Potri.001G003900.1	98	AT1G55350.1	80.16	calpain-type cysteine protease family
GG1|c2_g1_i1	3.268	5.53	26.08	3.139	2.766	3.999	5.305	Potri.001G004000.3	98	AT1G55340.1	68.6	Protein of unknown function (DUF1639)
GG16|c5_g1_i1	13.218	11.97	7.522	17.316	11.728	16.517	11.897	Potri.001G004200.1	98	AT1G55325.2	61.98	RNA polymerase II transcription mediators
GG8226|c3_g1_i3	1.166	0.001	3.868	2.955	0.001	3.759	8.929	Potri.001G004200.2	42.11	AT1G55325.2	61.98	RNA polymerase II transcription mediators
GG42|c5_g1_i1	0.001	0.028	0.001	0.001	0.001	0.001	0.001	Potri.001G004300.2	96.23	AT4G26310.1	64.14	elongation factor P (EF-P) family protein
GG42|c5_g1_i5	6.633	3.509	7.014	5.91	5.156	6.422	7.496	Potri.001G004300.3	98.24	AT4G26310.1	64.14	elongation factor P (EF-P) family protein
GG42|c5_g1_i2	1.664	4.419	5.133	2.651	1.828	4.47	5.186	Potri.001G004300.4	97.22	AT4G26310.2	64.14	elongation factor P (EF-P) family protein
GG11|c0_g1_i1	48.656	64.976	151.335	58.815	39.713	75.258	93.704	Potri.001G004500.1	98	AT5G19760.1	84.56	Mitochondrial substrate carrier family protein
GG38|c0_g1_i1	31.976	40.522	112.138	40.358	27.422	27.928	45.277	Potri.001G004600.1	100	AT5G19770.1	96.09	tubulin alpha-3
GG20258|c8_g1_i1	38.949	54.807	49.191	48.173	74.608	40.109	35.362	Potri.001G004700.1	98	AT5G19790.1	47.48	related to AP2 11
GG52|c5_g1_i1	33.446	25.226	14.004	33.895	38.56	18.401	20.753	Potri.001G004800.1	99.46	AT5G19820.1	83.03	ARM repeat superfamily protein
GG49|c0_g1_i1	0.765	1.102	0.402	2.964	1.191	1.98	0.922	Potri.001G005000.1	98.65	AT5G19830.1	71.36	Peptidyl-tRNA hydrolase family protein
GG49|c0_g1_i2	1.579	1.534	0.982	0.7	0.497	1.625	1.37	Potri.001G005000.3	98.9	AT5G19830.1	71.36	Peptidyl-tRNA hydrolase family protein
GG49|c0_g1_i6	0.304	0.001	0.001	0.001	0.628	0.001	0.001	Potri.001G005000.9	98.54	AT5G19830.1	71.36	Peptidyl-tRNA hydrolase family protein
GG45|c2_g1_i1	4.495	2.526	0.13	2.071	2.944	1.971	4.656	Potri.001G005100.1	100	AT3G13540.1	50.18	myb domain protein 5
GG50|c0_g1_i2	2.175	0.818	0.001	2.67	2.747	0.385	2.575	Potri.001G005200.1	91.89	N/D	#N/A	N/D
GG19072|c9_g1_i1	0.001	0.689	0.39	0.755	0.572	0.327	0.721	Potri.001G005300.1	98	AT5G19850.1	60.47	alpha/beta-Hydrolases superfamily protein
GG54|c0_g1_i1	0.001	1.194	0.449	0.58	0.001	0.375	0.001	Potri.001G005400.1	90	AT5G11950.1	71.07	Putative lysine decarboxylase family protein
GG23808|c1_g2_i1	0.001	1.406	1.703	0.994	1.275	0.001	3.086	Potri.001G005500.1	29.79	AT4G08810.1	74.51	calcium ion binding
GG9141|c0_g1_i1	0.255	0.358	2.082	0.525	0.384	0.817	1.817	Potri.001G005500.2	80.25	AT4G08810.1	74.51	calcium ion binding
GG8688|c0_g1_i1	1.251	0.588	0.001	2.117	1.013	1.067	0.621	Potri.001G005600.1	37.5	AT3G13600.1	60.6	calmodulin-binding family protein
GG46|c0_g1_i1	0.001	0.001	0.001	0.001	0.001	0.942	3.579	Potri.001G005700.1	98.59	AT4G25650.1	#N/A	ACD1-like
GG56|c0_g1_i1	0.158	2.609	0.225	1.307	5.784	0.702	1.561	Potri.001G005700.2	98.06	AT4G25650.1	#N/A	ACD1-like
GG58|c0_g1_i1	79.283	8.424	1.644	23.014	16.613	4.845	1.616	Potri.001G005900.5	99.26	AT4G25650.1	66.85	ACD1-like
GG47|c0_g1_i1	0.001	0.827	0.001	0.598	0.694	0.001	0.001	Potri.001G006000.2	100	AT2G42820.1	68.99	HVA22-like protein F
GG47|c2_g1_i1	1.045	0.992	0.745	1.031	0.713	0.99	2.009	Potri.001G006100.1	97.49	AT2G41890.1	36.02	curculin-like (mannose-binding) lectin family protein / PAN domain-containing protein
GG3527|c3_g1_i1	5.115	11.29	9.533	9.795	6.384	13.498	25.154	Potri.001G006200.1	28.95	AT3G13600.1	59.8	calmodulin-binding family protein
GG51|c2_g1_i2	0.001	0.001	0.001	0.001	0.001	0.001	0.001	Potri.001G006300.2	100	AT1G55300.1	#N/A	TBP-associated factor 7
GG71|c9_g1_i1	67.328	48.845	34.383	66.189	53.251	72.095	58.215	Potri.001G006400.4	99.02	AT1G55310.3	52.1	SC35-like splicing factor 33
GG16576|c0_g2_i1	0.923	0.001	0.001	0.001	0.001	0.404	0.457	Potri.001G006500.1	98	AT3G13560.1	65.52	O-Glycosyl hydrolases family 17 protein
GG19486|c1_g1_i1	1.968	0.762	1.029	1.39	0.534	1.134	0.001	Potri.001G006600.1	98	AT1G55320.1	67.49	acyl-activating enzyme 18
GG68|c3_g1_i1	3.183	7.983	18.581	18.678	7.228	4.836	5.88	Potri.001G006700.1	98.26	AT1G55320.1	70.68	acyl-activating enzyme 18
GG14205|c5_g1_i1	0.001	4.474	0.001	0.001	1.659	0.001	2.556	Potri.001G006700.2	98	AT1G55320.1	70.68	acyl-activating enzyme 18
GG20589|c0_g1_i1	0.826	1.562	4.861	0.285	0.001	0.365	1.625	Potri.001G006800.1	98	AT3G13610.1	#N/A	2-oxoglutarate (2OG) and Fe(II)-dependent oxygenase superfamily protein
GG67|c0_g1_i1	15.623	19.925	3.395	28.832	12.281	39.013	27.026	Potri.001G007000.1	97.99	AT1G15670.1	33.52	Galactose oxidase/kelch repeat superfamily protein
GG69|c0_g1_i1	0.535	0.331	0.001	1.896	1.547	0.317	1.041	Potri.001G007100.1	96.46	AT1G55290.1	65.24	2-oxoglutarate (2OG) and Fe(II)-dependent oxygenase superfamily protein
GG72|c0_g1_i1	1.737	1.415	1.478	2.734	1.988	1.058	1.269	Potri.001G007200.1	98.89	AT3G13620.1	63.12	Amino acid permease family protein
GG55|c0_g1_i1	3.147	9.453	2.176	16.543	18.778	18.036	11.805	Potri.001G007300.1	99.1	AT3G13620.1	75.27	Amino acid permease family protein
GG35875|c3_g1_i1	0.001	3.142	2.507	0.001	0.001	0.001	1.141	Potri.001G007500.1	42.11	N/D	#N/A	N/D
GG74|c0_g3_i1	0.729	1.699	0.378	4.446	3.938	3.201	1.406	Potri.001G007600.1	91.67	AT5G17230.3	50.5	PHYTOENE SYNTHASE
GG12814|c1_g1_i1	16.79	3.151	0.001	3.443	2.597	3.278	2.611	Potri.001G007700.1	98	AT5G17230.1	71.68	PHYTOENE SYNTHASE
GG79|c5_g1_i1	47.915	51.362	35.377	59.809	57.226	53.492	36.001	Potri.001G007900.4	98.55	AT2G42520.1	69.72	P-loop containing nucleoside triphosphate hydrolases superfamily protein
GG38553|c0_g1_i1	1.033	0.671	0.52	0.948	0.881	1.163	0.776	Potri.001G008000.1	100	AT1G55270.1	81.28	Galactose oxidase/kelch repeat superfamily protein
GG60|c0_g1_i1	20.386	41.284	48.292	29.246	27.835	22.948	24.844	Potri.001G008300.1	98.76	AT1G55265.1	#N/A	Protein of unknown function, DUF538
GG82|c1_g1_i1	216.054	147.324	134.919	171.694	83.373	109.839	56.38	Potri.001G008400.1	96.05	AT5G19860.1	65.79	Protein of unknown function, DUF538
GG81|c1_g1_i1	1.92	26.999	87.43	20.151	14.963	20.949	29.984	Potri.001G008500.1	99.12	AT2G44290.1	51.9	Bifunctional inhibitor/lipid-transfer protein/seed storage 2S albumin superfamily protein
GG9131|c3_g2_i5	3.304	1.608	0.296	3.958	2.269	2.375	1.917	Potri.001G008700.1	83.33	AT3G32940.1	47.2	RNA-binding KH domain-containing protein
GG18084|c0_g2_i1	0.68	3.224	0.001	0.23	0.001	1.163	0.347	Potri.001G008700.2	98	AT3G32940.1	47.2	RNA-binding KH domain-containing protein
GG17371|c1_g1_i1	0.328	0.156	0.852	0.001	0.244	0.001	0.155	Potri.001G008800.2	98	AT1G55250.1	61.6	histone mono-ubiquitination 2
GG65|c5_g1_i1	19.851	14.956	15.471	11.12	13.744	19.785	17.147	Potri.001G008800.3	99.21	AT1G55250.3	61.6	histone mono-ubiquitination 2
GG83|c0_g1_i1	0.231	0.001	9.202	0.322	0.881	0.001	0.001	Potri.001G008900.1	97.37	AT1G55230.1	67.23	Family of unknown function (DUF716)
GG80|c0_g1_i1	9.002	50.792	207.529	19.12	27.629	25.477	39.379	Potri.001G009100.1	91.91	AT1G58170.1	#N/A	Disease resistance-responsive (dirigent-like protein) family protein
GG73|c0_g1_i1	1.628	0.001	0.001	0.736	0.872	1.404	1.616	Potri.001G009200.1	98.95	AT5G19875.1	#N/A	Unknown
GG17646|c7_g2_i1	4.155	1.562	0.26	1.482	4.322	1.24	0.274	Potri.001G009600.1	98	AT1G69770.1	57.48	chromomethylase 3
GG3112|c7_g1_i1	0.364	0.34	0.001	0.001	0.272	0.99	1.726	Potri.001G009700.1	29.27	AT3G13670.1	76.38	Protein kinase family protein
GG27986|c8_g1_i1	0.887	0.001	0.001	0.405	0.001	0.001	0.001	Potri.001G009800.1	47.83	AT2G34860.1	74.24	DnaJ/Hsp40 cysteine-rich domain superfamily protein
GG95|c4_g1_i1	4.823	1.112	0.001	0.681	0.001	1.029	1.05	Potri.001G009800.7	94.85	AT2G34860.1	74.24	DnaJ/Hsp40 cysteine-rich domain superfamily protein
GG95|c3_g1_i3	0.765	0.671	7.345	1.16	1.931	2.759	2.766	Potri.001G010000.1	96.77	AT3G58060.1	#N/A	Cation efflux family protein
GG95|c3_g1_i2	0.073	7.974	16.003	2.412	1.125	7.595	11.742	Potri.001G010200.1	97.28	AT3G58060.1	66.5	Cation efflux family protein
GG95|c3_g1_i1	1.749	1.424	1.064	0.295	1.144	1.74	1.196	Potri.001G010200.2	97.14	AT3G58060.1	66.5	Cation efflux family protein
GG92|c0_g1_i1	0.061	0.726	8.386	1.031	0.441	0.606	5.597	Potri.001G010300.1	97.52	AT3G58060.1	67.49	Cation efflux family protein
GG23972|c6_g1_i1	0.001	0.001	0.001	0.368	0.863	0.001	0.001	Potri.001G010400.1	52.78	AT4G10620.1	63.44	P-loop containing nucleoside triphosphate hydrolases superfamily protein
GG27981|c0_g1_i1	0.001	0.367	0.001	0.534	1.238	0.692	0.001	Potri.001G010500.3	34.38	AT3G58040.1	71.43	seven in absentia of Arabidopsis 2
GG30158|c1_g1_i1	1.045	0.707	1.715	0.001	0.769	0.001	1.041	Potri.001G010500.4	37.93	AT3G58040.1	71.43	seven in absentia of Arabidopsis 2
GG96|c0_g1_i1	16.717	14.009	8.8	24.772	43.154	34.37	11.769	Potri.001G010600.1	94.81	AT2G31945.1	46.97	Unknown
GG98|c0_g1_i5	0.668	0.001	0.001	0.001	0.001	0.001	0.001	Potri.001G010700.1	99.4	AT3G45240.1	55.91	geminivirus rep interacting kinase 1
GG9097|c0_g1_i2	0.001	2.453	1.798	0.773	1.238	1.855	1.479	Potri.001G010700.2	60.27	AT3G45240.1	55.91	geminivirus rep interacting kinase 1
GG98|c0_g1_i1	0.001	0.001	0.26	0.001	0.001	0.558	0.128	Potri.001G010700.3	95.89	AT3G45240.1	55.91	geminivirus rep interacting kinase 1
GG103|c4_g1_i1	29.011	11.171	7.31	18.08	16.472	13.613	10.637	Potri.001G010800.1	99.22	AT1G50480.1	88.96	10-formyltetrahydrofolate synthetase
GG100|c0_g1_i1	1.106	0.001	0.001	0.001	0.141	0.001	0.001	Potri.001G010900.1	98.16	AT5G06700.1	62.85	Plant protein of unknown function (DUF828)
GG110|c1_g1_i1	62.287	469.402	25.796	451.758	142.006	62.433	26.25	Potri.001G011000.1	96.67	AT4G08780.1	#N/A	Peroxidase superfamily protein
GG110|c2_g1_i1	17.178	187.331	4.341	192.131	88.764	19.958	4.757	Potri.001G011300.1	93.64	AT3G49120.1	#N/A	peroxidase CB
GG102|c0_g1_i1	1.081	0.001	0.001	0.001	0.001	0.001	0.001	Potri.001G011500.1	98.18	AT5G06720.1	60.31	peroxidase 2
GG106|c8_g1_i2	89.573	6.789	2.969	10.393	10.116	4.759	3.698	Potri.001G011700.1	98	AT1G51110.1	64.86	Plastid-lipid associated protein PAP / fibrillin family protein
GG106|c8_g1_i1	8.893	2.269	1.455	0.451	0.713	0.001	0.228	Potri.001G011700.5	97.93	AT1G51110.1	64.86	Plastid-lipid associated protein PAP / fibrillin family protein
GG106|c9_g1_i2	19.681	7.735	8.942	16.487	11.335	16.161	16.371	Potri.001G011800.1	98.45	AT5G19900.1	#N/A	PRLI-interacting factor, putative
GG10978|c7_g1_i1	0.85	0.9	0.781	0.377	0.113	0.327	0.931	Potri.001G011900.1	55.56	AT3G07160.1	77.98	glucan synthase-like 10
GG125|c27_g1_i1	0.765	1.507	0.39	1.629	6.891	1.029	0.329	Potri.001G012000.1	98	AT3G07160.1	#N/A	glucan synthase-like 10
GG89|c0_g1_i1	5.37	9.462	10.645	35.064	47.438	20.131	26.414	Potri.001G012200.1	99.08	AT5G13000.1	87.91	glucan synthase-like 12
GG23844|c3_g1_i1	9.998	25.658	20.852	29.311	23.438	18.747	17.996	Potri.001G012200.2	32	AT5G13000.1	87.91	glucan synthase-like 12
GG2534|c0_g2_i1	2.211	0.001	0.001	0.001	0.001	0.001	0.001	Potri.001G012200.3	34.38	AT5G13000.1	87.91	glucan synthase-like 12
GG10168|c0_g2_i1	1.154	0.459	0.331	0.451	0.488	0.154	0.155	Potri.001G012200.5	26.67	AT5G13000.1	87.91	glucan synthase-like 12
GG105|c0_g1_i1	0.001	0.129	2.519	0.001	0.684	1.904	2.493	Potri.001G012300.1	96.53	AT5G42340.1	46.38	Plant U-Box 15
GG10938|c2_g1_i1	0.352	0.001	0.001	0.001	0.001	0.001	0.001	Potri.001G012500.1	40.62	AT3G12120.1	#N/A	fatty acid desaturase 2
GG109|c0_g1_i1	0.522	1.038	0.083	1.013	1.453	54.77	1.945	Potri.001G012700.1	98.07	AT3G12120.1	67.79	fatty acid desaturase 2
GG112|c2_g1_i1	5.941	4.731	1.135	5.385	7.144	5.845	4.036	Potri.001G012800.1	98.31	AT2G18220.1	62.71	Noc2p family
GG112|c1_g1_i1	3.681	2.572	4.305	7.134	5.513	6.297	8.062	Potri.001G012800.2	95.49	AT2G18220.1	62.71	Noc2p family
GG9978|c3_g1_i1	0.001	0.001	0.001	0.359	0.001	0.001	1.059	Potri.001G012800.3	38.89	AT2G18220.1	62.71	Noc2p family
GG33472|c0_g1_i1	0.001	0.312	0.001	0.001	0.001	0.288	0.32	Potri.001G013100.1	33.9	AT2G38390.1	#N/A	Peroxidase superfamily protein
GG120|c11_g1_i2	34.223	42.019	21.444	51.966	29.082	46.368	53.531	Potri.001G013200.1	99.34	AT3G12130.1	47.44	KH domain-containing protein / zinc finger (CCCH type) family protein
GG120|c11_g1_i1	10.217	7.459	4.636	9.657	8.513	7.258	7.669	Potri.001G013200.2	99.57	AT3G12130.1	47.44	KH domain-containing protein / zinc finger (CCCH type) family protein
GG120|c12_g1_i1	66.636	47.816	39.303	62.792	117.827	63.288	43.625	Potri.001G013300.1	98.31	AT1G73240.1	55.24	Unknown
GG114|c0_g1_i1	3.329	10.803	0.001	0.727	1.997	4.019	0.001	Potri.001G013400.1	98.52	AT5G19640.1	72.83	Major facilitator superfamily protein
GG117|c2_g1_i1	46.906	34.155	20.817	52.454	54.076	28.274	42.483	Potri.001G013500.1	100	AT2G05990.1	78.55	NAD(P)-binding Rossmann-fold superfamily protein
GG115|c0_g1_i1	5.564	5.31	5.24	8.11	6.591	7.364	4.063	Potri.001G013600.1	96.17	AT2G44430.1	36.64	DNA-binding bromodomain-containing protein
GG118|c2_g1_i1	15.174	17.61	19.93	15.447	7.481	24.602	20.096	Potri.001G013700.1	97.78	AT5G19630.1	73.13	alpha/beta-Hydrolases superfamily protein
GG119|c2_g1_i1	16.267	22.25	36.417	17.841	9.441	24.65	25.702	Potri.001G013800.1	94.23	AT5G13020.1	68.89	Emsy N Terminus (ENT)/ plant Tudor-like domains-containing protein
GG119|c4_g1_i1	0.923	0.808	2.839	0.001	0.291	1.529	0.73	Potri.001G013800.5	99.52	AT5G13020.1	68.89	Emsy N Terminus (ENT)/ plant Tudor-like domains-containing protein
GG119|c3_g1_i1	10.873	8.231	5.618	11.056	8.616	10.316	9.185	Potri.001G013800.6	100	AT5G13020.1	68.89	Emsy N Terminus (ENT)/ plant Tudor-like domains-containing protein
GG90|c0_g1_i1	103.034	37.306	31.746	49.738	47.907	37.446	33.536	Potri.001G013900.1	98.97	AT5G13030.1	80.49	Unknown
GG30719|c3_g1_i1	0.001	0.441	0.001	0.635	1.481	0.001	0.922	Potri.001G014000.2	41.38	AT1G04640.1	84.38	lipoyltransferase 2
GG122|c1_g1_i2	8.978	5.686	5.027	5.192	3.722	4.567	4.939	Potri.001G014000.4	98	AT1G04640.1	84.38	lipoyltransferase 2
GG124|c0_g1_i1	8.042	1.167	0.001	4.584	3.6	0.001	0.001	Potri.001G014100.1	98	AT5G60900.1	44.89	receptor-like protein kinase 1
GG128|c0_g1_i1	18.66	15.149	0.001	21.946	13.097	0.683	0.001	Potri.001G014400.1	98	AT5G60900.1	44.19	receptor-like protein kinase 1
GG127|c1_g1_i1	5.042	0.001	0.001	0.001	0.001	0.001	0.001	Potri.001G014500.1	98	AT5G60900.1	41.11	receptor-like protein kinase 1
GG10634|c4_g1_i1	100.956	61.2	9.64	90.574	92.599	32.995	26.277	Potri.001G014600.1	29.79	AT5G60900.1	44.69	receptor-like protein kinase 1
GG123|c0_g1_i1	10.8	0.001	0.001	0.396	0.141	0.001	0.001	Potri.001G014700.1	98	AT5G60900.1	41.74	receptor-like protein kinase 1
GG15667|c0_g1_i1	0.001	0.001	2.011	2.412	0.001	1.481	2.739	Potri.001G014800.1	98	AT5G60900.1	#N/A	receptor-like protein kinase 1
GG130|c0_g1_i1	1.713	1.038	0.485	1.372	0.928	1.509	1.671	Potri.001G014900.2	98	AT5G59600.1	36.46	Tetratricopeptide repeat (TPR)-like superfamily protein
GG131|c2_g1_i1	11.687	17.684	42.568	13.597	7.641	20.372	24.789	Potri.001G015000.1	98	AT3G57930.1	52.41	Unknown
GG111|c1_g1_i1	0.134	197.39	0.059	2.246	14.063	11.094	0.119	Potri.001G015100.1	94.9	AT5G44640.1	49.22	beta glucosidase 13
GG85|c0_g1_i1	0.001	0.404	0.001	5.579	13.125	0.001	0.001	Potri.001G015300.1	95.85	AT3G45140.1	55.15	lipoxygenase 2
GG86|c1_g1_i1	225.651	2.48	0.071	8.165	0.206	0.231	0.137	Potri.001G015400.1	96.95	AT3G45140.1	58.56	lipoxygenase 2
GG24169|c0_g1_i1	0.79	0.001	2.117	0.516	0.563	0.001	0.001	Potri.001G015400.2	34.21	AT3G45140.1	58.56	lipoxygenase 2
GG129|c2_g1_i1	441.656	7.221	0.627	541.31	160.119	37.369	0.922	Potri.001G015500.1	98	AT3G45140.1	57.77	lipoxygenase 2
GG87|c1_g1_i1	1.215	4.667	3.406	12.105	5.944	4.672	9.578	Potri.001G015700.1	98.71	AT3G57880.1	83.4	Calcium-dependent lipid-binding (CaLB domain) plant phosphoribosyltransferase family protein
GG2004|c0_g1_i1	0.001	2.361	0.001	0.681	1.997	3.038	0.995	Potri.001G015800.1	98	AT5G04690.1	50	Ankyrin repeat family protein
GG138|c1_g1_i1	10.667	11.483	0.84	5.487	10.031	6.864	1.762	Potri.001G015900.1	98	AT1G73730.1	#N/A	ETHYLENE-INSENSITIVE3-like 3
GG138|c0_g1_i1	3.803	4.538	4.79	4.207	2.709	7.441	6.254	Potri.001G016000.1	98	AT1G73730.1	63.01	ETHYLENE-INSENSITIVE3-like 3
GG138|c3_g1_i1	5.37	6.201	2.2	8.165	6.15	7.605	4.045	Potri.001G016000.2	98	AT1G73730.1	63.01	ETHYLENE-INSENSITIVE3-like 3
GG28175|c0_g1_i1	0.001	0.001	0.001	0.001	0.001	0.327	0.001	Potri.001G016100.2	36.67	N/D	60.87	N/D
GG133|c3_g1_i1	2.843	8.406	18.664	3.112	2.344	14.046	19.274	Potri.001G016200.2	98	AT3G20810.1	69.32	2-oxoglutarate (2OG) and Fe(II)-dependent oxygenase superfamily protein
GG137|c0_g1_i1	5.795	1.525	0.296	4.06	1.05	3.576	4.236	Potri.001G016300.1	98	AT5G12890.1	54.45	UDP-Glycosyltransferase superfamily protein
GG140|c0_g1_i1	11.262	4.814	0.001	0.35	2.044	1.327	1.525	Potri.001G016600.1	98	AT5G12900.1	58.13	Unknown
GG11890|c14_g1_i1	0.304	0.001	0.001	0.626	0.234	0.269	0.584	Potri.001G016800.1	42.42	AT5G12920.2	52.38	Transducin/WD40 repeat-like superfamily protein
GG143|c1_g1_i1	0.304	1.047	3.513	0.792	0.45	0.692	1.15	Potri.001G016800.2	98	AT5G12920.1	52.38	Transducin/WD40 repeat-like superfamily protein
GG143|c0_g1_i1	9.282	32.741	14.087	29.845	14.878	47.108	63.383	Potri.001G016900.1	98	AT5G10400.1	100	Histone superfamily protein
GG11489|c3_g1_i2	3.863	2.177	1.041	0.957	0.591	1.529	1.196	Potri.001G017000.1	42.86	AT4G12070.1	61.14	Unknown
GG136|c0_g1_i1	1.02	2.388	0.662	4.143	3.291	3.682	10.6	Potri.001G017100.2	98	AT5G12930.1	#N/A	Unknown
GG139|c1_g1_i1	1.203	0.854	1.443	0.001	0.001	0.875	2.52	Potri.001G017300.1	98	AT1G51140.1	33.06	basic helix-loop-helix (bHLH) DNA-binding superfamily protein
GG147|c0_g1_i1	15.028	13.219	1.75	37.66	25.004	17.17	8.409	Potri.001G017500.1	98	AT3G20820.1	72.41	Leucine-rich repeat (LRR) family protein
GG148|c0_g1_i1	0.001	0.762	0.852	3.342	2.897	2.673	2.346	Potri.001G017600.2	98	AT4G31980.1	34.11	Unknown
GG148|c2_g1_i1	0.875	4.924	0.899	7.162	7.088	16.594	10.409	Potri.001G017600.6	98	AT4G31980.1	34.11	Unknown
GG15352|c0_g1_i1	0.547	0.514	0.284	0.948	0.206	3.711	1.068	Potri.001G017700.1	98	AT5G11290.1	37.43	Plant protein of unknown function (DUF247)
GG144|c0_g1_i1	0.595	0.001	0.001	0.81	0.488	1.029	0.001	Potri.001G017700.2	98	AT5G11290.1	37.43	Plant protein of unknown function (DUF247)
GG151|c0_g1_i1	2.284	1.075	0.001	0.001	10.631	0.923	0.001	Potri.001G017900.1	98	AT4G31980.1	39.38	Unknown
GG150|c1_g1_i2	3.985	4.474	7.262	4.198	4.163	9.556	12.6	Potri.001G018100.3	98	AT2G39725.1	67.42	LYR family of Fe/S cluster biogenesis protein
GG150|c0_g1_i1	0.001	0.001	2.981	0.001	0.001	0.001	0.001	Potri.001G018200.1	98	AT5G12950.1	65.86	Putative glycosyl hydrolase of unknown function (DUF1680)
GG157|c0_g1_i1	0.182	2.223	2.283	0.469	1.163	11.787	13.759	Potri.001G018300.1	98	AT3G20830.1	#N/A	AGC (cAMP-dependent, cGMP-dependent and protein kinase C) kinase family protein
GG14029|c8_g1_i1	0.972	0.001	0.001	0.001	1.641	0.001	1.004	Potri.001G018400.1	98	AT1G51190.1	64.05	Integrase-type DNA-binding superfamily protein
GG161|c0_g1_i1	44.124	65.408	87.655	41.444	34.276	93.937	101.027	Potri.001G018500.2	98	AT5G13070.1	83.61	MSF1-like family protein
GG158|c1_g1_i1	49.445	55.606	153.748	38.728	21.479	76.142	64.871	Potri.001G018600.1	98	AT1G51200.1	64.97	A20/AN1-like zinc finger family protein
GG162|c1_g1_i1	1.762	5.484	17.505	3.277	1.444	4.365	13.23	Potri.001G018700.1	98	AT3G20860.1	#N/A	NIMA-related kinase 5
GG162|c2_g2_i1	0.001	0.001	0.568	0.001	0.001	0.001	0.001	Potri.001G018700.3	98	AT3G20860.1	#N/A	NIMA-related kinase 5
GG164|c1_g1_i1	0.571	1.479	1.36	1.095	0.441	2.826	1.132	Potri.001G018800.1	98	AT3G20870.1	84.84	ZIP metal ion transporter family
GG165|c0_g1_i1	0.001	0.533	0.001	2.467	0.319	0.135	0.001	Potri.001G018900.1	98	AT1G51220.1	#N/A	WIP domain protein 5
GG166|c3_g1_i1	1.033	0.955	0.001	0.442	0.001	0.317	1.89	Potri.001G019000.1	98	AT5G19620.1	72.28	outer envelope protein of 80 kDa
GG168|c2_g1_i1	7.982	42.892	7.286	17.73	22.885	26.006	7.204	Potri.001G019100.1	98	AT1G63440.1	57.14	heavy metal atpase 5
GG171|c2_g1_i1	5.188	10.022	9.852	7.401	6.825	17.718	19.411	Potri.001G019200.1	98	AT1G76870.1	45.58	Unknown
GG171|c0_g1_i1	0.377	1.056	0.792	0.258	0.001	1.654	0.365	Potri.001G019300.1	98	N/D	#N/A	N/D
GG134|c0_g1_i1	4.106	14.184	35.329	10.347	20.935	11.364	19.767	Potri.001G019400.1	98	AT5G13490.1	79.64	ADP/ATP carrier 2
GG132|c0_g1_i1	3.074	0.919	0.001	0.617	1.678	0.452	0.283	Potri.001G019500.1	98	AT2G22410.1	62.26	SLOW GROWTH 1
GG33571|c7_g1_i1	1.057	0.001	0.001	0.001	0.9	0.865	0.001	Potri.001G019600.5	44	AT3G63530.1	39.26	RING/U-box superfamily protein
GG174|c2_g1_i1	2.369	2.205	6.281	2.568	3.403	8.566	6.948	Potri.001G019600.6	98	AT3G63530.1	39.26	RING/U-box superfamily protein
GG13800|c4_g1_i1	0.001	1.709	0.001	0.608	0.001	0.75	6.464	Potri.001G019800.1	98	N/D	22.67	N/D
GG11225|c8_g1_i1	0.001	0.001	0.001	0.001	0.001	0.001	1.479	Potri.001G020200.1	34.38	AT4G35040.1	42.99	Basic-leucine zipper (bZIP) transcription factor family protein
GG169|c2_g1_i1	41.5	35.377	60.794	71.924	39.769	49.252	59.402	Potri.001G020300.12	98	AT3G51950.1	46.85	Zinc finger (CCCH-type) family protein / RNA recognition motif (RRM)-containing protein
GG146|c0_g1_i1	0.304	1.139	1.597	0.838	0.469	1.086	3.25	Potri.001G020500.1	98	AT1G07740.1	57.35	Tetratricopeptide repeat (TPR)-like superfamily protein
GG17563|c6_g1_i1	0.001	1.075	0.001	0.001	0.001	0.001	0.001	Potri.001G020600.1	98	AT2G41560.1	70.71	autoinhibited Ca(2+)-ATPase, isoform 4
GG156|c2_g1_i1	1.057	1.984	0.568	2.145	2.953	2.278	1.57	Potri.001G020700.2	98	AT5G13470.1	55.56	Unknown
GG188|c2_g1_i1	5.807	200.394	79.328	92.581	114.921	199.392	125.642	Potri.001G020800.1	98	AT2G41540.1	#N/A	6-phosphogluconate dehydrogenase family protein
GG187|c5_g1_i1	0.001	0.037	0.001	0.994	0.001	0.231	1.36	Potri.001G020900.1	98	AT3G63440.1	70.97	cytokinin oxidase/dehydrogenase 6
GG183|c0_g1_i2	0.692	1.167	3.276	6.103	1.5	3.817	3.314	Potri.001G021000.1	98	AT5G13460.1	47.52	IQ-domain 11
GG183|c0_g1_i1	0.001	0.413	1.372	2.025	0.188	0.5	1.096	Potri.001G021000.2	98	AT5G13460.1	47.52	IQ-domain 11
GG186|c3_g1_i1	4.361	1.856	5.37	1.924	1.697	2.788	1.89	Potri.001G021100.1	98	AT3G51940.1	30.33	Unknown
GG189|c0_g1_i1	7.471	0.001	0.001	88.595	10.425	4.374	0.411	Potri.001G021300.1	98	N/D	#N/A	N/D
GG180|c7_g2_i1	3.718	4.805	13.957	6.324	4.05	7.287	9.623	Potri.001G021500.1	98	AT1G78100.1	45.65	F-box family protein
GG180|c0_g1_i1	2.964	18.226	6.825	10.955	11.503	18.834	7.724	Potri.001G021600.1	98	AT1G22220.1	45.83	F-box family protein
GG30188|c1_g1_i1	0.001	0.891	1.017	0.644	0.001	0.413	0.001	Potri.001G021800.1	29.17	N/D	62.5	N/D
GG192|c3_g1_i1	3.487	2.214	2.082	2.127	1.875	2.173	1.753	Potri.001G022400.1	98	AT1G22220.1	47.06	F-box family protein
GG194|c1_g1_i1	87.921	14.129	23.324	20.298	14.888	15.824	25.994	Potri.001G022500.2	98	AT4G31560.1	41.57	high chlorophyll fluorescence 153
GG178|c0_g1_i1	0.001	0.001	0.438	0.001	0.319	0.001	0.001	Potri.001G022600.1	98	N/D	#N/A	N/D
GG181|c2_g1_i1	29.157	49.956	138.786	46.277	37.829	36.61	43.104	Potri.001G022700.1	98	AT3G08550.1	76.22	elongation defective 1 protein / ELD1 protein
GG195|c0_g1_i1	0.911	0.634	0.911	1.169	2.438	7.499	11.112	Potri.001G022900.1	98	AT3G51930.1	74.86	Transducin/WD40 repeat-like superfamily protein
GG200|c5_g2_i1	10.387	12.944	18.368	11.203	8.972	16.459	15.165	Potri.001G023000.2	98	AT3G04040.1	76.61	Unknown
GG200|c7_g1_i1	46.177	57.517	99.944	41.876	32.682	84.333	121.415	Potri.001G023100.1	98	AT2G41430.1	39.78	dehydration-induced protein (ERD15)
GG29873|c0_g1_i1	2.709	16.628	115.379	2.734	4.997	0.001	0.001	Potri.001G023300.1	44	AT4G30880.1	45.45	Bifunctional inhibitor/lipid-transfer protein/seed storage 2S albumin superfamily protein
GG196|c0_g1_i1	0.219	0.001	0.001	1.666	0.159	0.001	0.001	Potri.001G023400.1	98	AT5G50400.1	34.22	purple acid phosphatase 27
GG197|c0_g1_i1	4.993	3.528	2.945	4.769	1.331	6.268	7.268	Potri.001G023500.1	98	AT1G50420.1	#N/A	scarecrow-like 3
GG199|c0_g1_i1	0.001	0.001	0.556	2.467	1.659	0.001	0.001	Potri.001G023600.1	98	AT3G13650.1	47.03	Disease resistance-responsive (dirigent-like protein) family protein
GG202|c0_g1_i1	4.41	77.828	207.955	5.376	5.569	3.076	1.525	Potri.001G023800.1	98	AT3G13650.1	55.03	Disease resistance-responsive (dirigent-like protein) family protein
GG15930|c2_g1_i1	0.001	0.001	0.001	0.341	0.001	1.673	0.001	Potri.001G023900.1	98	AT1G29050.1	#N/A	TRICHOME BIREFRINGENCE-LIKE 38
GG203|c0_g1_i1	0.012	1.828	2.046	0.81	0.001	1.586	1.47	Potri.001G024000.1	98	AT1G34570.1	45.96	Essential protein Yae1, N-terminal
GG182|c0_g1_i1	21.151	95.971	37.163	43.202	52.717	129.316	114.385	Potri.001G024100.1	98	AT2G38800.1	43.12	Plant calmodulin-binding protein-related
GG179|c2_g1_i1	15.514	2.471	4.376	2.439	2.925	3.182	3.415	Potri.001G024200.1	98	AT2G38780.1	51.42	Unknown
GG25347|c1_g1_i1	2.187	3.776	2.638	2.504	2.147	2.009	4.31	Potri.001G024200.2	40.48	AT2G38780.1	51.42	Unknown
GG205|c2_g1_i1	11.553	5.971	10.054	6.168	4.603	9.989	17.174	Potri.001G024300.1	98	AT1G52340.1	75.93	NAD(P)-binding Rossmann-fold superfamily protein
GG35918|c4_g1_i1	0.826	0.001	0.001	0.423	0.309	1.298	0.584	Potri.001G024500.1	33.33	AT1G63780.1	#N/A	Ribosomal RNA processing Brix domain protein
GG207|c0_g1_i1	9.585	0.073	0.001	1.068	0.459	0.548	0.128	Potri.001G024600.1	98	AT1G76390.1	29.49	ARM repeat superfamily protein
GG207|c0_g1_i2	1.664	0.119	0.001	0.322	0.001	0.087	0.001	Potri.001G024600.2	98	AT1G76390.1	29.49	ARM repeat superfamily protein
GG184|c1_g1_i1	5.285	1.92	2.59	8.11	6.581	6.778	2.2	Potri.001G024800.1	98	AT2G38760.1	60.25	annexin 3
GG191|c1_g1_i1	6.961	0.707	0.001	25.159	22.594	8.797	0.584	Potri.001G024900.1	98	AT2G38750.1	58.86	annexin 4
GG23057|c6_g1_i1	0.001	1.304	1.585	0.001	0.001	0.001	0.001	Potri.001G025000.1	37.14	AT5G12380.1	#N/A	annexin 8
GG198|c5_g1_i1	43.626	5.301	1.277	13.477	9.619	3.201	2.867	Potri.001G025100.10	98	AT3G54500.1	40.2	Unknown
GG198|c5_g1_i2	53.637	14.239	8.693	20.372	9.46	12.142	8.601	Potri.001G025100.13	98	AT3G54500.1	40.2	Unknown
GG11062|c0_g2_i1	81.008	14.193	5.299	24.772	11.288	11.835	10.454	Potri.001G025100.7	37.04	AT3G54500.2	40.2	Unknown
GG18359|c0_g1_i1	0.049	1.424	0.449	8.313	1.013	1.971	1.242	Potri.001G025200.1	98	AT1G33720.1	31.56	cytochrome P450, family 76, subfamily C, polypeptide 6
GG14677|c7_g1_i1	2.09	9.214	145.339	0.948	3.994	0.001	1.406	Potri.001G025400.1	98	AT3G14470.1	38.29	NB-ARC domain-containing disease resistance protein
GG215|c0_g1_i1	0.243	0.377	1.549	0.276	0.356	0.673	2.346	Potri.001G025500.1	98	AT3G54490.1	54.46	RNA polymerase II fifth largest subunit, E
GG219|c0_g1_i1	1.3	0.23	0.001	0.7	0.638	0.001	0.001	Potri.001G025700.1	98	AT5G20710.1	#N/A	beta-galactosidase 7
GG221|c0_g1_i1	7.666	21.147	28.032	10.835	5.475	27.707	26.67	Potri.001G026000.1	98	AT3G14180.1	43.19	sequence-specific DNA binding transcription factors
GG224|c3_g1_i1	14.688	21.68	27.795	16.137	15.994	29.87	32.102	Potri.001G026100.3	98.1	AT3G07300.1	84.18	NagB/RpiA/CoA transferase-like superfamily protein
GG210|c5_g1_i1	1.64	1.598	3.525	5.965	4.35	1.49	8.546	Potri.001G026200.1	98	AT3G61790.1	79.15	Protein with RING/U-box and TRAF-like domains
GG226|c2_g1_i1	49.166	36.47	20.296	46.268	37.726	37.561	45.77	Potri.001G026300.1	98.24	AT3G54470.1	77.89	uridine 5\'-monophosphate synthase / UMP synthase (PYRE-F) (UMPS)
GG29577|c5_g2_i1	13.959	5.108	5.228	11.212	16.819	1.904	1.671	Potri.001G026300.3	34.78	AT3G54470.1	77.89	uridine 5\'-monophosphate synthase / UMP synthase (PYRE-F) (UMPS)
GG225|c0_g1_i2	0.923	4.924	15.825	0.81	0.001	0.135	1.15	Potri.001G026400.1	90.65	AT3G07940.1	#N/A	Calcium-dependent ARF-type GTPase activating protein family
GG225|c0_g1_i1	0.899	3.886	3.773	0.644	1.538	0.001	0.484	Potri.001G026400.2	98.53	AT3G07940.1	#N/A	Calcium-dependent ARF-type GTPase activating protein family
GG227|c1_g1_i1	30.348	80.575	104.261	29.541	31.06	66.269	51.294	Potri.001G026600.1	97	AT5G13810.1	60.78	Glutaredoxin family protein
GG228|c1_g1_i1	6.597	9.076	9.344	9.335	5.231	12.546	10.399	Potri.001G026700.1	97.84	AT5G59560.1	57.2	sensitivity to red light reduced protein (SRR1)
GG229|c2_g1_i1	12.914	7.763	3.761	20.86	12.694	7.518	6.957	Potri.001G026800.1	98.91	AT5G13480.1	68.25	Transducin/WD40 repeat-like superfamily protein
GG230|c1_g1_i1	18.636	13.412	20.083	27.295	17.072	13.834	23.264	Potri.001G026800.2	98.16	AT5G13480.2	68.25	Transducin/WD40 repeat-like superfamily protein
GG232|c2_g1_i1	1.689	3.344	3.063	5.054	8.166	4.653	9.578	Potri.001G026900.1	97.81	AT5G19420.2	68.6	Regulator of chromosome condensation (RCC1) family with FYVE zinc finger domain
GG232|c1_g1_i1	2.345	5.907	12.963	9.988	6.206	14.921	23.858	Potri.001G026900.2	100	AT5G19420.1	68.6	Regulator of chromosome condensation (RCC1) family with FYVE zinc finger domain
GG231|c0_g1_i1	0.304	0.001	3.406	0.902	2.7	0.001	0.648	Potri.001G027000.1	100	AT3G57040.1	56.05	response regulator 9
GG233|c0_g1_i1	0.001	9.747	1.218	0.001	1.772	2.144	0.001	Potri.001G027100.1	99.38	AT3G54450.1	#N/A	Major facilitator superfamily protein
GG14055|c0_g1_i1	0.765	0.717	0.001	0.258	0.3	0.001	0.374	Potri.001G027300.1	98	N/D	#N/A	N/D
GG245|c2_g1_i1	62.469	44.251	91.05	49.729	27.132	67.989	102.104	Potri.001G027400.1	96.27	AT3G54440.1	70.51	glycoside hydrolase family 2 protein
GG10624|c2_g1_i1	0.001	1.488	0.001	0.001	0.001	0.663	0.794	Potri.001G027500.1	31.43	AT1G08590.1	33.24	Leucine-rich receptor-like protein kinase family protein
GG241|c3_g1_i1	35.523	5.438	9.415	5.017	4.528	5.192	5.469	Potri.001G027600.2	98.34	N/D	36	N/D
GG241|c3_g1_i2	0.826	0.579	0.651	0.819	0.384	0.001	0.995	Potri.001G027600.4	97.85	N/D	36	N/D
GG211|c1_g1_i1	0.595	1.488	12.1	2.458	4.041	2.346	10.829	Potri.001G027700.2	98	AT5G12330.4	48.73	Lateral root primordium (LRP) protein-related
GG237|c0_g1_i1	0.486	0.459	0.001	1.003	0.001	0.423	0.001	Potri.001G027900.1	99	AT3G07960.1	74.08	Phosphatidylinositol-4-phosphate 5-kinase family protein
GG2004|c9_g1_i1	0.911	5.852	0.852	1.786	3.178	2.836	2.885	Potri.001G028000.1	98	AT3G27890.1	78.06	NADPH:quinone oxidoreductase
GG248|c5_g1_i1	6.439	20.78	85.739	9.408	8.944	17.209	19.511	Potri.001G028100.1	98.72	AT5G13500.1	76.73	Unknown
GG209|c2_g1_i1	1.932	43.608	40.013	176.555	113.205	92.649	300.022	Potri.001G028200.1	98	AT3G54400.1	69.27	Eukaryotic aspartyl protease family protein
GG249|c0_g1_i1	6.026	17.445	16.653	6.969	6.731	11.806	7.934	Potri.001G028300.1	97.05	AT1G08315.1	61.34	ARM repeat superfamily protein
GG253|c1_g1_i1	0.437	2.673	3.406	0.331	1.641	2.298	2.374	Potri.001G028400.1	98.31	AT3G54390.1	61.81	sequence-specific DNA binding transcription factors
GG220|c1_g1_i1	65.543	9.324	2.366	7.917	4.181	7.134	7.505	Potri.001G028500.1	98	AT3G06730.1	66.67	Thioredoxin z
GG255|c0_g1_i1	0.753	0.707	0.001	0.001	1.847	0.625	0.001	Potri.001G028700.1	95.18	AT5G36930.2	43.3	Disease resistance protein (TIR-NBS-LRR class) family
GG256|c1_g1_i1	3.098	0.001	0.001	0.562	1.931	0.375	0.001	Potri.001G028800.1	95.45	N/D	#N/A	N/D
GG15128|c2_g1_i7	0.001	0.001	0.001	0.001	0.001	4.115	0.001	Potri.001G029300.1	98	AT3G14460.1	41.72	LRR and NB-ARC domains-containing disease resistance protein
GG265|c1_g1_i1	2.175	3.629	0.852	2.743	3.272	3.307	2.228	Potri.001G029400.1	97.7	AT5G07900.1	#N/A	Mitochondrial transcription termination factor family protein
GG267|c4_g1_i1	0.778	2.811	10.988	1.399	3.319	3.817	5.898	Potri.001G029500.1	99.41	AT3G12600.1	#N/A	nudix hydrolase homolog 16
GG1944|c1_g1_i1	0.51	4.85	10.586	2.099	2.466	4.019	2.556	Potri.001G029600.2	98	AT5G13530.1	79.03	protein kinases;ubiquitin-protein ligases
GG266|c0_g1_i1	8.941	10.638	0.001	3.48	2.138	1.009	1.297	Potri.001G029700.1	98.57	AT3G56710.1	57.14	sigma factor binding protein 1
GG268|c5_g1_i2	6.415	7.239	8.859	6.978	4.641	6.086	10.482	Potri.001G029800.10	98.63	AT3G12250.1	80.84	TGACG motif-binding factor 6
GG269|c5_g1_i1	67.377	84.268	145.954	70.966	47.138	126.884	157.224	Potri.001G029900.1	97.81	AT3G12260.1	63.43	LYR family of Fe/S cluster biogenesis protein
GG270|c5_g1_i1	58.569	47.264	48.706	33.978	27.713	49.329	49.441	Potri.001G030000.1	97.88	AT2G38730.1	87.17	Cyclophilin-like peptidyl-prolyl cis-trans isomerase family protein
GG1043|c5_g2_i1	2.648	0.799	0.001	2.578	5.859	1.577	3.46	Potri.001G030100.1	43.24	AT5G06970.1	73.11	Protein of unknown function (DUF810)
GG37213|c1_g1_i1	0.292	0.001	1.124	0.001	0.281	0.567	2.976	Potri.001G030100.3	29.63	AT5G06970.1	73.11	Protein of unknown function (DUF810)
GG21699|c0_g1_i1	2.77	7.946	0.001	0.543	0.001	5.557	0.001	Potri.001G030200.1	98	AT3G12270.1	57.98	protein arginine methyltransferase 3
GG25088|c16_g1_i1	0.001	3.16	0.001	0.617	0.703	0.001	0.001	Potri.001G030200.2	32.14	AT3G12270.1	57.98	protein arginine methyltransferase 3
GG260|c4_g1_i1	12.124	8.121	6.198	9.436	5.138	12.037	16.225	Potri.001G030300.1	98.73	AT5G07900.1	33.52	Mitochondrial transcription termination factor family protein
GG2810|c0_g2_i1	0.304	0.001	0.001	0.001	0.001	0.001	0.411	Potri.001G030500.1	28.07	AT4G37210.1	33.33	Tetratricopeptide repeat (TPR)-like superfamily protein
GG20570|c1_g1_i2	2.6	3.913	4.743	3.691	1.594	4.567	4.246	Potri.001G030600.1	98	AT2G22590.1	58.28	UDP-Glycosyltransferase superfamily protein
GG282|c3_g1_i1	10.363	10.307	4.755	12.667	9.263	10.104	12.335	Potri.001G030700.1	99.4	AT1G29940.1	73.88	nuclear RNA polymerase A2
GG282|c2_g1_i1	4.689	4.63	0.698	5.735	8.935	3	4.93	Potri.001G030700.2	99.48	AT1G29940.1	73.88	nuclear RNA polymerase A2
GG282|c1_g1_i1	3.645	2.499	0.189	3.038	6.778	2.288	2.255	Potri.001G030800.1	98.2	AT1G29940.1	#N/A	nuclear RNA polymerase A2
GG285|c1_g1_i1	58.63	49.065	24.933	54.635	54.339	52.04	36.256	Potri.001G030900.3	97.35	AT3G15140.1	28.92	Polynucleotidyl transferase, ribonuclease H-like superfamily protein
GG285|c2_g1_i1	64.741	97.974	123.221	73.212	58.679	115.694	104.652	Potri.001G030900.4	97.99	AT3G15140.1	28.92	Polynucleotidyl transferase, ribonuclease H-like superfamily protein
GG10031|c9_g1_i5	1.324	0.001	2.578	1.593	1.022	0.001	2.255	Potri.001G031400.2	42.86	AT3G12280.2	71.06	retinoblastoma-related 1
GG284|c1_g1_i1	4.58	2.039	1.609	3.194	3.422	2.163	1.863	Potri.001G031400.3	99.52	AT3G12280.2	71.06	retinoblastoma-related 1
GG33478|c3_g2_i9	0.668	0.413	0.001	0.001	0.001	0.001	1.963	Potri.001G031400.4	35.56	AT3G12280.1	71.06	retinoblastoma-related 1
GG259|c2_g1_i1	5.078	5.944	17.493	6.794	6.506	6.768	11.212	Potri.001G031500.1	98.4	AT5G22130.1	70.41	mannosyltransferase family protein
GG281|c0_g1_i1	0.001	0.001	0.001	0.341	0.001	0.865	0.493	Potri.001G031600.1	98.99	AT5G47530.1	48.42	Auxin-responsive family protein
GG15867|c4_g1_i1	5.297	11.704	8.421	6.987	8.213	11.719	12.289	Potri.001G031700.1	98	AT5G09860.1	76.82	nuclear matrix protein-related
GG278|c4_g1_i1	41.646	7.928	4.944	20.179	10.547	15.796	3.953	Potri.001G031800.1	96.96	AT5G06980.4	28.74	Unknown
GG7226|c3_g1_i1	0.437	0.818	0.001	0.295	0.347	1.144	1.287	Potri.001G031800.10	48	AT5G06980.1	28.74	Unknown
GG29472|c3_g1_i1	0.001	1.001	0.001	0.001	0.001	0.001	1.087	Potri.001G031900.1	37.74	AT5G06990.1	66.95	Protein of unknown function, DUF617
GG37416|c1_g2_i6	0.001	0.001	0.001	2.384	0.741	0.001	0.001	Potri.001G032000.1	33.33	AT1G74320.1	72.17	Protein kinase superfamily protein
GG289|c3_g1_i2	0.522	0.322	0.757	0.396	0.141	0.001	0.995	Potri.001G032000.2	59.82	AT1G74320.1	72.17	Protein kinase superfamily protein
GG289|c3_g1_i1	3.487	2.747	2.59	2.458	1.734	2.307	2.593	Potri.001G032000.3	98.27	AT1G74320.1	72.17	Protein kinase superfamily protein
GG289|c2_g1_i1	4.592	6.329	18.806	3.811	2.934	4.999	9.979	Potri.001G032000.4	98.63	AT1G74320.1	72.17	Protein kinase superfamily protein
GG22061|c4_g1_i1	5.005	1.02	2.117	2.439	1.088	1.452	2.876	Potri.001G032100.1	98	AT3G28050.1	43.21	nodulin MtN21 /EamA-like transporter family protein
GG13846|c0_g1_i1	0.001	0.001	1.431	0.001	0.534	0.558	0.657	Potri.001G032100.2	98	AT3G28050.1	43.21	nodulin MtN21 /EamA-like transporter family protein
GG286|c0_g1_i1	1.907	0.001	0.001	0.322	0.375	0.001	0.001	Potri.001G032200.1	96.88	AT5G07020.1	#N/A	proline-rich family protein
GG291|c0_g1_i1	10.193	1.13	0.001	35.902	14.344	1.192	0.001	Potri.001G032400.1	99.12	AT5G16080.1	#N/A	carboxyesterase 17
GG295|c0_g1_i1	15.332	14.937	0.509	4.851	13.913	202.969	16.864	Potri.001G032500.1	99.02	AT5G07050.1	68.46	nodulin MtN21 /EamA-like transporter family protein
GG292|c0_g1_i1	0.001	0.001	3.43	0.001	0.319	0.356	1.972	Potri.001G032600.1	80.56	AT4G26760.1	47.01	microtubule-associated protein 65-2
GG300|c3_g1_i1	10.059	12.19	21.041	7.355	6.816	20.42	16.818	Potri.001G032800.1	98.18	AT2G26710.1	23.67	Cytochrome P450 superfamily protein
GG300|c2_g1_i1	51.948	124.808	363.536	38.673	63.479	425.059	409.275	Potri.001G032900.1	98.51	AT3G12490.2	68.34	cystatin B
GG298|c0_g1_i1	6.755	7.919	1.845	3.148	2.109	7.643	3.196	Potri.001G033000.1	97.96	AT3G14460.1	#N/A	LRR and NB-ARC domains-containing disease resistance protein
GG13648|c3_g1_i1	39.824	46.548	110.293	24.883	18.975	80.978	66.816	Potri.001G033100.1	98	AT3G14470.1	36.84	NB-ARC domain-containing disease resistance protein
GG303|c1_g1_i1	24.455	44.04	9.935	30.066	24.45	27.313	10.646	Potri.001G033200.1	99.34	AT3G12480.1	48.32	nuclear factor Y, subunit C11
GG303|c2_g1_i1	18.223	36.599	42.047	24.597	15.328	37.84	29.884	Potri.001G033200.2	94.83	AT3G12480.1	48.32	nuclear factor Y, subunit C11
GG301|c0_g1_i4	0.255	0.055	0.001	0.001	0.206	0.001	0.001	Potri.001G033500.2	96.81	N/D	28.81	N/D
GG301|c0_g1_i1	6.706	0.864	0.651	0.93	1.209	1.375	0.648	Potri.001G033500.3	98.47	N/D	28.81	N/D
GG301|c0_g1_i9	3.875	0.707	1.005	1.086	0.253	0.001	0.53	Potri.001G033500.4	98.4	N/D	28.81	N/D
GG301|c0_g1_i3	0.001	1.36	0.792	0.001	0.001	0.001	1.744	Potri.001G033500.5	96.23	N/D	28.81	N/D
GG306|c2_g1_i1	11.687	13.146	9.935	11.498	14.325	14.354	6.327	Potri.001G033600.2	94.99	AT2G26920.1	39.1	Ubiquitin-associated/translation elongation factor EF1B protein
GG28344|c1_g1_i1	8.431	0.854	0.71	2.338	0.516	2.673	3.05	Potri.001G033700.1	34.09	N/D	61.11	N/D
GG273|c2_g1_i1	0.001	3.528	0.674	12.216	29.972	10.95	16.699	Potri.001G033800.1	92.86	AT2G03220.1	55.56	fucosyltransferase 1
GG273|c7_g1_i1	0.62	0.001	0.001	0.001	2.259	0.51	0.001	Potri.001G033900.3	97.12	AT2G43190.2	46.53	ribonuclease P family protein
GG273|c8_g1_i1	11.225	9.49	17.186	11.673	10.425	12.383	20.397	Potri.001G033900.4	97.46	AT2G43190.2	46.53	ribonuclease P family protein
GG24510|c0_g1_i1	0.001	0.001	1.502	0.001	1.125	0.001	0.001	Potri.001G034100.1	50	AT2G03220.1	51.99	fucosyltransferase 1
GG317|c2_g1_i1	7.289	4.217	1.419	5.505	7.406	3.105	3.625	Potri.001G034300.1	97.16	AT1G65440.2	75.34	global transcription factor group B1
GG311|c0_g1_i3	0.34	0.882	0.001	0.322	0.188	0.001	0.256	Potri.001G034300.2	97.37	AT1G65440.2	75.34	global transcription factor group B1
GG18069|c4_g2_i1	0.158	2.278	17.576	1.473	2.259	10.133	10.381	Potri.001G034300.3	98	AT1G65440.1	75.34	global transcription factor group B1
GG311|c0_g1_i1	1.166	0.001	0.001	1.132	2.063	0.356	0.393	Potri.001G034300.6	97.28	AT1G65440.2	75.34	global transcription factor group B1
GG316|c4_g1_i1	121.014	138.201	130.601	180.081	163.822	220.735	308.577	Potri.001G034400.1	97.64	AT3G12390.1	75.34	Nascent polypeptide-associated complex (NAC), alpha subunit family protein
GG315|c1_g1_i1	2.721	1.442	1.668	2.338	1.359	1.961	2.456	Potri.001G034500.1	96.59	AT5G07900.1	75.34	Mitochondrial transcription termination factor family protein
GG319|c1_g1_i1	1.531	0.845	0.461	0.782	0.666	1.096	2.648	Potri.001G034600.1	97.67	AT5G07900.1	75.34	Mitochondrial transcription termination factor family protein
GG274|c0_g1_i1	2.782	1.304	2.034	0.957	0.422	1.49	0.803	Potri.001G034700.1	56.6	AT5G07900.1	75.34	Mitochondrial transcription termination factor family protein
GG321|c1_g1_i1	1.191	1.773	0.733	0.81	0.9	0.856	1.132	Potri.001G034800.1	100	N/D	75.34	N/D
GG321|c3_g1_i1	1.847	1.231	0.001	0.902	0.197	0.711	0.758	Potri.001G034900.1	97.35	AT5G07900.1	75.34	Mitochondrial transcription termination factor family protein
GG322|c2_g1_i1	3.96	2.802	1.076	2.817	3.188	3.038	2.821	Potri.001G035000.3	98.25	AT5G07900.1	75.34	Mitochondrial transcription termination factor family protein
GG11152|c1_g1_i1	1.664	2.618	0.603	1.132	0.45	5.739	4.428	Potri.001G035200.1	43.75	AT5G07900.1	75.34	Mitochondrial transcription termination factor family protein
GG11891|c1_g1_i1	0.001	0.992	20.083	0.709	1.763	0.856	1.068	Potri.001G035500.1	42.86	AT4G12560.1	75.34	F-box and associated interaction domains-containing protein
GG324|c2_g1_i1	6.524	0.56	3.879	9.261	4.313	10.162	10.071	Potri.001G035500.2	98.46	AT4G12560.1	75.34	F-box and associated interaction domains-containing protein
GG329|c1_g1_i1	6.949	5.245	3.016	9.279	9.938	5.47	5.716	Potri.001G035700.1	97.88	AT3G54380.1	75.34	SAC3/GANP/Nin1/mts3/eIF-3 p25 family
GG17707|c0_g1_i1	0.001	0.9	0.509	0.654	0.001	0.413	2.356	Potri.001G035800.1	98	AT3G11450.1	75.34	DnaJ domain ;Myb-like DNA-binding domain
GG308|c0_g2_i1	2.891	1.562	2.567	1.62	1.65	2.134	1.881	Potri.001G036000.1	96.3	AT3G11440.1	75.34	myb domain protein 65
GG13841|c2_g2_i1	12.27	0.001	2.011	0.001	0.497	1.048	4.3	Potri.001G036000.2	98	AT5G06100.2	75.34	myb domain protein 33
GG14357|c3_g1_i1	0.001	0.001	0.001	0.976	0.001	1.154	0.001	Potri.001G036100.2	98	AT5G06120.2	75.34	ARM repeat superfamily protein
GG333|c0_g1_i1	14.724	9.104	23.916	9.5	6.985	13.498	10.308	Potri.001G036400.1	97.53	AT3G54360.1	75.34	zinc ion binding
GG22275|c4_g1_i1	0.001	0.882	0.331	0.212	0.244	0.558	1.516	Potri.001G036500.1	34.04	AT5G07010.1	75.34	sulfotransferase 2A
GG332|c2_g1_i1	0.887	6.036	1.609	9.473	11.944	18.882	14.061	Potri.001G036600.1	91.27	AT5G07010.1	75.34	sulfotransferase 2A
GG335|c0_g1_i1	9.245	19.071	22.473	14.508	9.731	21.92	26.149	Potri.001G036800.2	99.26	AT1G73100.1	75.34	SU(VAR)3-9 homolog 3
GG338|c3_g1_i1	94.25	305.671	1210.81	49.738	84.395	30.534	35.161	Potri.001G036900.1	97.85	AT3G21240.1	75.34	4-coumarate:CoA ligase 2
GG17616|c0_g1_i1	11.225	13.706	55.921	9.178	9.441	15.584	16.918	Potri.001G036900.2	98	AT3G21240.1	75.34	4-coumarate:CoA ligase 2
GG342|c7_g1_i1	31.234	88.622	69.866	161.366	155.712	228.57	166.71	Potri.001G037000.1	95.71	AT5G23570.1	75.34	XS domain-containing protein / XS zinc finger domain-containing protein-related
GG342|c7_g2_i1	15.49	47.457	17.41	98.325	125.543	91.505	48.865	Potri.001G037000.4	96.14	AT5G23570.1	75.34	XS domain-containing protein / XS zinc finger domain-containing protein-related
GG10877|c0_g1_i1	0.814	0.001	0.001	0.184	0.206	0.24	0.001	Potri.001G037000.5	43.48	AT5G23570.1	75.34	XS domain-containing protein / XS zinc finger domain-containing protein-related
GG337|c1_g1_i1	6.864	18.299	10.562	15.852	19.519	30.351	36.877	Potri.001G037200.1	93.43	AT3G14250.1	75.34	RING/U-box superfamily protein
GG339|c4_g1_i1	17.604	5.65	3.395	6.545	5.634	3.374	4.109	Potri.001G037300.2	97.9	AT1G73110.1	75.34	P-loop containing nucleoside triphosphate hydrolases superfamily protein
GG339|c4_g1_i2	5.066	1.911	1.502	1.786	1.875	1.259	1.57	Potri.001G037300.3	98.05	AT1G73110.1	75.34	P-loop containing nucleoside triphosphate hydrolases superfamily protein
GG341|c2_g2_i3	17.446	207.881	74.988	23.53	25.454	308.327	159.452	Potri.001G037400.1	100	AT5G43150.1	75.34	Unknown
GG341|c4_g1_i1	1.203	1.681	1.076	1.215	0.722	1.471	1.004	Potri.001G037500.1	97.99	AT2G24530.1	75.34	Unknown
GG343|c2_g1_i1	0.001	0.413	6.671	1.335	1.013	0.99	4.529	Potri.001G037700.1	98.17	AT5G57330.1	75.34	Galactose mutarotase-like superfamily protein
GG22023|c1_g1_i2	1.786	4.033	5.571	2.568	2.634	2.259	3.241	Potri.001G037900.1	98	AT1G79640.1	75.34	Protein kinase superfamily protein
GG318|c1_g1_i2	0.001	0.505	5.784	0.001	0.001	0.001	0.001	Potri.001G037900.2	97.04	AT1G79640.1	75.34	Protein kinase superfamily protein
GG318|c2_g1_i1	0.001	0.001	2.898	0.001	0.001	1.019	0.001	Potri.001G037900.3	100	AT1G79640.1	75.34	Protein kinase superfamily protein
GG318|c0_g1_i1	0.146	0.588	4.021	0.001	0.001	0.001	0.064	Potri.001G037900.4	97.41	AT1G79640.1	75.34	Protein kinase superfamily protein
GG345|c2_g1_i1	28.805	33.246	48.813	46.166	44.748	41.676	51.577	Potri.001G038000.1	99.47	AT1G79650.1	75.34	Rad23 UV excision repair protein family
GG346|c1_g1_i1	18.393	19.549	30.007	17.021	24.582	20.228	15.841	Potri.001G038100.2	97.83	AT1G16180.1	75.34	Serinc-domain containing serine and sphingolipid biosynthesis protein
GG9320|c2_g1_i1	0.001	0.001	1.325	0.552	1.172	0.001	1.433	Potri.001G038100.3	33.33	AT1G16180.1	75.34	Serinc-domain containing serine and sphingolipid biosynthesis protein
GG310|c5_g1_i1	3.317	19.117	55.33	5.744	6.384	19.718	35.06	Potri.001G038200.1	95.79	AT1G79660.1	75.34	Unknown
GG310|c4_g1_i1	3.11	0.001	0.001	0.414	0.001	0.001	0.001	Potri.001G038300.1	97.42	AT1G79670.1	75.34	Wall-associated kinase family protein
GG38789|c3_g1_i1	19.074	1.92	0.001	5.192	1.584	0.846	0.001	Potri.001G038300.2	96.73	AT1G79670.1	75.34	Wall-associated kinase family protein
GG353|c1_g1_i1	0.001	0.001	0.001	0.001	0.001	0.001	0.001	Potri.001G038700.1	88.61	AT1G16260.1	75.34	Wall-associated kinase family protein
GG363|c0_g2_i1	17.944	1.295	0.001	6.545	1.819	0.413	0.055	Potri.001G039200.1	97.39	AT1G16260.1	75.34	Wall-associated kinase family protein
GG355|c0_g1_i1	11.031	0.001	0.001	1.454	0.394	0.001	0.001	Potri.001G039200.2	94.85	AT1G16260.1	75.34	Wall-associated kinase family protein
GG352|c3_g1_i1	17.288	6.1	6.032	3.471	2.006	5.586	4.93	Potri.001G039400.1	92.11	AT1G16130.1	75.34	wall associated kinase-like 2
GG63|c2_g1_i1	3.195	2.388	1.455	2.568	2.166	2.48	4.127	Potri.001G039800.1	25	AT1G16260.1	75.34	Wall-associated kinase family protein
GG3463|c3_g1_i3	1.093	1.011	0.001	1.068	0.9	0.001	0.001	Potri.001G039900.1	44.44	AT1G16130.1	75.34	wall associated kinase-like 2
GG24693|c7_g1_i1	7.277	6.881	16.736	8.801	5.016	26.63	9.094	Potri.001G040000.1	41.03	AT1G69730.1	75.34	Wall-associated kinase family protein
GG366|c3_g1_i1	6.305	3.932	2.259	1.878	1.669	1.904	5.862	Potri.001G040100.1	96.19	AT1G16080.1	75.34	Unknown
GG373|c2_g1_i1	21.272	5.631	2.484	4.934	2.794	5.566	11.641	Potri.001G040100.2	95.35	AT1G16080.1	75.34	Unknown
GG36066|c3_g1_i1	1.47	1.727	6.99	1.252	2.288	2.596	5.378	Potri.001G040500.1	40	AT1G16130.1	75.34	wall associated kinase-like 2
GG14868|c3_g1_i1	0.001	0.652	0.757	1.399	0.001	2.923	0.694	Potri.001G040800.1	98	AT1G16150.1	75.34	wall associated kinase-like 4
GG365|c0_g1_i1	49.494	8.994	8.149	8.414	2.044	8.076	11.678	Potri.001G040900.1	97.26	AT1G69730.1	75.34	Wall-associated kinase family protein
GG22544|c1_g1_i1	0.316	0.001	1.1	0.285	0.159	0.942	1.324	Potri.001G041000.1	40.74	AT1G69730.1	75.34	Wall-associated kinase family protein
GG352|c4_g1_i1	13.011	2.811	0.485	1.528	1.416	1.298	1.808	Potri.001G041100.1	95.98	AT1G69730.1	75.34	Wall-associated kinase family protein
GG30344|c0_g1_i1	1.118	6.238	16.003	2.605	0.984	8.489	21.593	Potri.001G041200.2	25.68	AT1G16080.1	75.34	Unknown
GG37783|c3_g1_i1	19.657	2.416	0.958	5.763	3.544	3.846	3.15	Potri.001G041200.3	98.73	AT1G16080.1	75.34	Unknown
GG23562|c1_g3_i15	0.001	0.001	0.001	0.571	0.581	0.001	0.001	Potri.001G041400.1	27.59	AT1G16070.1	75.34	tubby like protein 8
GG377|c0_g1_i1	0.474	0.001	0.001	0.001	0.375	0.413	0.001	Potri.001G041500.1	98.04	AT1G16060.1	75.34	ARIA-interacting double AP2 domain protein
GG21729|c0_g1_i1	0.001	0.303	0.001	0.147	0.159	0.001	0.31	Potri.001G041600.1	98	AT1G79710.1	75.34	Major facilitator superfamily protein
GG1733|c5_g1_i1	0.001	0.001	1.218	0.727	1.819	0.001	2.21	Potri.001G041700.1	98	AT1G79720.1	75.34	Eukaryotic aspartyl protease family protein
GG386|c12_g1_i1	29.23	5.934	6.292	9.961	22.922	7.614	10.892	Potri.001G041800.2	97.4	AT2G24100.1	75.34	Unknown
GG386|c6_g1_i1	134.475	29.02	5.654	69.705	148.231	32.495	12.719	Potri.001G041800.3	92.68	AT2G24100.1	75.34	Unknown
GG386|c6_g2_i1	16	1.341	0.001	2.835	19.782	0.836	0.001	Potri.001G041800.5	95.12	AT2G24100.1	75.34	Unknown
GG386|c5_g1_i1	6.354	4.005	4.802	4.281	4.472	2.596	1.087	Potri.001G041900.1	100	AT1G80940.1	75.34	Unknown
GG386|c13_g1_i2	31.502	21.019	41.574	20.381	10.397	26.082	15.001	Potri.001G041900.3	97.39	AT1G80940.1	75.34	Unknown
GG36512|c8_g1_i1	0.001	0.001	0.982	2.946	1.453	1.452	1.78	Potri.001G042000.1	30.23	AT5G57820.1	75.34	zinc ion binding
GG20040|c5_g1_i1	7.229	2.196	6.765	2.366	4.519	17.555	6.3	Potri.001G042500.1	98	AT2G24130.1	75.34	Leucine-rich receptor-like protein kinase family protein
GG382|c0_g1_i1	2615.73	823.146	816.951	1406.37	2067.62	1001.84	894.533	Potri.001G042600.1	98.93	AT3G12580.1	75.34	heat shock protein 70
GG33635|c1_g1_i1	0.984	1.846	0.26	0.681	0.375	0.442	0.475	Potri.001G042700.1	40.74	AT1G16030.1	75.34	heat shock protein 70B
GG356|c0_g1_i1	0.001	0.001	0.001	0.001	0.001	2.019	0.95	Potri.001G042800.1	95.35	N/D	75.34	N/D
GG375|c3_g1_i1	5.345	61.301	239.251	8.764	9.413	5.653	12.609	Potri.001G042900.2	100	AT5G48930.1	75.34	hydroxycinnamoyl-CoA shikimate/quinate hydroxycinnamoyl transferase
GG388|c4_g1_i1	18.223	32.814	72.587	17.426	6.459	36.485	44.556	Potri.001G043000.1	97.59	AT4G31860.1	75.34	Protein phosphatase 2C family protein
GG392|c2_g1_i1	38.791	108.382	52.373	31.17	10.078	215.726	148.295	Potri.001G043100.1	98.83	AT1G80920.1	75.34	Chaperone DnaJ-domain superfamily protein
GG2012|c9_g1_i1	0.001	0.001	0.001	0.865	3.309	0.001	4.008	Potri.001G043200.1	98	AT1G16010.1	75.34	magnesium transporter 2
GG395|c4_g1_i2	0.474	0.983	3.371	0.617	0.001	0.404	1.105	Potri.001G043400.2	95.65	AT1G80500.1	75.34	SNARE-like superfamily protein
GG395|c4_g1_i1	3.329	3.638	46.648	0.001	1.706	5.47	8.226	Potri.001G043400.3	98.21	AT1G80500.1	75.34	SNARE-like superfamily protein
GG394|c5_g1_i1	3.766	3.39	2.377	4.041	3.356	2.605	3.917	Potri.001G043500.1	98.16	AT1G80880.1	75.34	Tetratricopeptide repeat (TPR)-like superfamily protein
GG394|c2_g1_i1	1.385	22.112	13.791	5.505	8.606	10.595	53.23	Potri.001G043600.1	97.62	AT5G15350.1	75.34	early nodulin-like protein 17
GG13517|c0_g1_i1	0.68	0.211	1.171	0.46	0.516	1.625	0.648	Potri.001G043700.1	98	AT1G80870.1	75.34	Protein kinase superfamily protein
GG16607|c1_g1_i1	0.001	3.298	0.852	0.368	0.619	3.153	0.785	Potri.001G043800.1	98	AT2G34930.1	75.34	disease resistance family protein / LRR family protein
GG404|c0_g1_i1	0.243	0.001	0.154	1.16	0.272	0.779	0.001	Potri.001G043900.1	98.19	AT1G19780.1	75.34	cyclic nucleotide gated channel 8
GG409|c9_g1_i1	6.111	7.799	5.772	6.168	2.222	11.267	24.259	Potri.001G044000.1	100	AT1G73060.1	75.34	Low PSII Accumulation 3
GG409|c9_g1_i2	3.304	1.957	0.001	2.357	2.016	2.086	9.258	Potri.001G044000.3	98.88	AT1G73060.1	75.34	Low PSII Accumulation 3
GG34289|c0_g1_i1	0.413	0.001	0.001	0.001	0.001	0.356	0.803	Potri.001G044000.4	50	AT1G73060.1	75.34	Low PSII Accumulation 3
GG391|c0_g1_i1	0.001	0.175	0.001	0.001	0.141	4.999	0.347	Potri.001G044100.1	98.24	AT4G37580.1	75.34	Acyl-CoA N-acyltransferases (NAT) superfamily protein
GG405|c0_g1_i1	0.001	0.579	0.154	0.001	0.234	3.797	0.001	Potri.001G044100.2	97.06	AT4G37580.1	75.34	Acyl-CoA N-acyltransferases (NAT) superfamily protein
GG402|c1_g1_i2	9.512	3.803	8.646	5.938	5.063	6.489	6.766	Potri.001G044200.1	98.79	AT1G80860.1	75.34	phospholipid N-methyltransferase
GG410|c2_g1_i1	105.5	3.022	0.296	10.467	5.906	1.394	0.274	Potri.001G044300.1	98.39	AT1G15980.1	75.34	NDH-dependent cyclic electron flow 1
GG29093|c1_g1_i1	2.466	6.403	0.26	25.205	11.991	5.095	1.36	Potri.001G044300.5	23.66	AT1G15980.1	75.34	NDH-dependent cyclic electron flow 1
GG13627|c0_g1_i1	7.836	0.001	0.001	0.001	0.001	0.001	0.001	Potri.001G044400.1	98	AT1G15970.1	75.34	DNA glycosylase superfamily protein
GG389|c0_g1_i1	108.44	19.733	44.448	98.068	95.496	38.379	24.78	Potri.001G044500.1	98.75	AT1G80840.1	75.34	WRKY DNA-binding protein 40
GG10579|c1_g2_i1	7.071	2.425	0.001	2.458	1.856	0.673	0.749	Potri.001G044500.2	40	AT1G80840.1	75.34	WRKY DNA-binding protein 40
GG389|c0_g1_i2	6.949	4.033	9.06	4.124	5.091	5.528	6.903	Potri.001G044500.3	98.54	AT1G80840.1	75.34	WRKY DNA-binding protein 40
GG413|c2_g1_i3	0.607	0.404	0.296	0.212	1.059	0.385	0.466	Potri.001G044700.2	100	AT4G21090.1	75.34	MITOCHONDRIAL FERREDOXIN 2
GG8665|c6_g1_i1	1.543	2.186	3.43	2.614	1.913	4.538	3.123	Potri.001G044700.3	40	AT4G21090.1	75.34	MITOCHONDRIAL FERREDOXIN 2
GG417|c0_g1_i1	2.515	10.27	2.176	5.128	16.688	10.652	1.598	Potri.001G044900.1	98.24	AT1G15960.1	75.34	NRAMP metal ion transporter 6
GG21053|c6_g1_i1	0.001	0.827	1.952	0.001	1.453	0.731	12.445	Potri.001G044900.2	98	AT1G15960.1	75.34	NRAMP metal ion transporter 6
GG28009|c4_g1_i1	1.361	0.79	0.001	0.469	0.638	0.769	0.484	Potri.001G045000.1	30	AT1G15950.1	75.34	cinnamoyl coa reductase 1
GG417|c3_g2_i1	0.668	0.487	0.166	0.782	3	1.029	0.001	Potri.001G045100.1	97.85	AT1G15950.1	75.34	cinnamoyl coa reductase 1
GG417|c2_g1_i1	0.001	0.001	0.001	0.001	0.001	2.711	0.676	Potri.001G045900.1	98.17	AT1G15950.1	75.34	cinnamoyl coa reductase 1
GG406|c0_g1_i1	19.669	0.001	0.001	1.998	1.622	0.001	0.001	Potri.001G046000.1	92.86	AT3G50160.1	75.34	Plant protein of unknown function (DUF247)
GG416|c2_g1_i1	0.328	0.597	0.001	2.927	4.997	0.375	0.995	Potri.001G046100.1	98.29	AT1G15950.1	75.34	cinnamoyl coa reductase 1
GG26434|c2_g1_i1	0.389	0.358	0.591	0.663	0.001	0.001	1.096	Potri.001G046300.1	41.38	N/D	75.34	N/D
GG415|c1_g1_i1	0.001	1.617	0.001	0.396	3.516	0.001	1.178	Potri.001G046400.2	98.91	AT1G15950.1	75.34	cinnamoyl coa reductase 1
GG416|c0_g1_i1	3.171	0.001	0.001	0.001	0.001	0.001	0.001	Potri.001G046400.3	98.88	AT1G80820.1	75.34	cinnamoyl coa reductase
GG35195|c5_g1_i1	0.474	0.762	0.237	0.083	0.263	0.644	0.667	Potri.001G046500.1	44	AT4G31880.1	75.34	Unknown
GG421|c0_g1_i1	9.5	8.681	11.295	10.725	5.934	9.143	16.836	Potri.001G046500.2	93.83	AT4G31880.1	75.34	Unknown
GG427|c5_g1_i3	2.576	1.553	1.325	1.39	1.2	1.682	2.228	Potri.001G046500.3	97.62	AT4G31880.1	75.34	Unknown
GG427|c5_g1_i6	0.364	0.891	0.13	0.156	0.478	0.202	0.73	Potri.001G046500.4	97.66	AT4G31880.1	75.34	Unknown
GG428|c5_g1_i1	33.931	47.062	52.172	28.943	24.6	47.906	75.06	Potri.001G046600.2	97.92	AT2G32060.1	75.34	Ribosomal protein L7Ae/L30e/S12e/Gadd45 family protein
GG428|c4_g1_i1	104.492	46.401	60.061	54.663	72.067	44.06	26.724	Potri.001G046700.1	99.64	AT2G32070.1	75.34	Polynucleotidyl transferase, ribonuclease H-like superfamily protein
GG407|c2_g1_i1	0.146	0.358	0.461	0.516	0.769	1.259	0.329	Potri.001G046800.1	94.38	AT1G80760.1	75.34	NOD26-like intrinsic protein 6;1
GG390|c0_g1_i1	1.081	3.05	12.265	1.095	0.863	2.327	1.068	Potri.001G047000.1	96.08	N/D	75.34	N/D
GG426|c5_g1_i1	11.59	19.475	93.439	11.443	12.225	21.074	20.059	Potri.001G047100.1	99.12	AT1G15880.1	75.34	golgi snare 11
GG422|c7_g1_i1	12.647	17.39	31.544	25.012	19.069	17.766	38.959	Potri.001G047200.1	98.16	AT1G76280.3	75.34	Tetratricopeptide repeat (TPR)-like superfamily protein
GG422|c4_g1_i1	6.949	7.606	7.936	10.826	13.528	5.913	16.791	Potri.001G047200.2	96.71	AT1G76280.2	75.34	Tetratricopeptide repeat (TPR)-like superfamily protein
GG414|c3_g1_i1	29.935	22.654	27.31	22.084	21.966	52.415	42.912	Potri.001G047400.1	97.18	AT1G80750.1	75.34	Ribosomal protein L30/L7 family protein
GG424|c0_g1_i1	1.288	7.395	31.083	2.071	3.047	30.553	18.927	Potri.001G047500.1	98.26	AT5G10970.1	75.34	C2H2 and C2HC zinc fingers superfamily protein
GG432|c1_g1_i1	5.285	5.815	4.353	4.198	4.294	9.133	13.714	Potri.001G047600.1	98.07	AT1G15870.1	75.34	Mitochondrial glycoprotein family protein
GG434|c2_g1_i1	0.753	2.829	1.656	0.506	0.001	0.625	3.78	Potri.001G047700.1	90.7	AT1G80980.1	75.34	Unknown
GG435|c1_g1_i1	0.389	1.442	6.978	0.598	1.425	3.567	6.483	Potri.001G047800.1	98.14	AT1G80690.1	75.34	PPPDE putative thiol peptidase family protein
GG430|c7_g1_i2	37.455	30.517	22.07	29.578	29.757	25.861	13.412	Potri.001G047900.5	99.14	AT1G15860.1	75.34	Domain of unknown function (DUF298)
GG22342|c1_g1_i1	0.001	9.37	0.001	0.755	0.272	0.327	0.173	Potri.001G048000.1	32	AT1G80680.1	75.34	SUPPRESSOR OF AUXIN RESISTANCE 3
GG437|c0_g1_i1	22.475	14.377	9.178	18.853	14.363	14.527	19.393	Potri.001G048100.3	98.29	AT1G80670.1	75.34	Transducin/WD40 repeat-like superfamily protein
GG436|c0_g1_i1	0.583	0.726	1.987	1.326	2.316	7.172	9.203	Potri.001G048200.1	98.62	AT5G25190.1	75.34	Integrase-type DNA-binding superfamily protein
GG1268|c0_g1_i1	12.452	28.781	18.676	14.195	10.988	27.111	28.678	Potri.001G048300.1	98	AT1G80660.1	75.34	H(+)-ATPase 9
GG22669|c0_g1_i1	2.405	2.26	3.619	4.907	3.047	2.923	6.647	Potri.001G048500.2	35.71	AT4G32000.2	75.34	Protein kinase superfamily protein
GG439|c1_g1_i3	0.001	0.001	4.53	1.878	3.338	2.894	2.429	Potri.001G048500.3	97.75	AT2G25220.1	75.34	Protein kinase superfamily protein
GG442|c6_g1_i1	13.376	74.686	9.131	101.014	105.096	19.968	8.309	Potri.001G048700.1	97.82	AT1G15520.1	75.34	pleiotropic drug resistance 12
GG452|c7_g1_i1	2.272	14.726	0.485	20.685	27.347	3.903	1.096	Potri.001G048700.2	98.42	AT1G15520.1	75.34	pleiotropic drug resistance 12
GG442|c1_g1_i1	2.855	28.203	0.001	35.046	37.238	4.48	2.301	Potri.001G048700.3	96.85	AT1G15520.1	75.34	pleiotropic drug resistance 12
GG452|c0_g1_i1	4.179	59.519	21.42	81.452	33.713	35.494	19.721	Potri.001G048800.1	94.37	AT1G15520.1	75.34	pleiotropic drug resistance 12
GG452|c5_g1_i1	0.437	0.395	0.001	1.758	1.322	0.001	0.001	Potri.001G048800.2	70.91	AT1G15520.1	75.34	pleiotropic drug resistance 12
GG20125|c7_g1_i1	0.632	1.975	1.088	1.307	0.159	0.385	2.018	Potri.001G048900.1	98	AT1G15520.1	75.34	pleiotropic drug resistance 12
GG14055|c5_g1_i1	100.944	130.43	93.179	114.914	95.392	123.74	139.109	Potri.001G048900.2	98	AT1G15520.1	75.34	pleiotropic drug resistance 12
GG7565|c1_g1_i1	0.001	0.001	2.046	0.976	0.001	0.001	0.001	Potri.001G048900.3	86.14	AT1G15520.1	75.34	pleiotropic drug resistance 12
GG453|c0_g1_i1	0.001	0.001	0.001	0.001	0.001	0.001	0.001	Potri.001G049000.1	100	AT1G15520.1	75.34	pleiotropic drug resistance 12
GG21642|c2_g1_i1	0.923	1.755	0.001	0.001	0.778	0.769	0.95	Potri.001G049000.2	98	AT1G15520.1	75.34	pleiotropic drug resistance 12
GG460|c2_g1_i5	1.336	17.813	38.014	52.067	26.569	9.537	26.843	Potri.001G049100.1	99.68	AT1G78955.1	75.34	camelliol C synthase 1
GG460|c2_g1_i1	0.001	3.39	9.971	5.082	2.231	1.961	7.788	Potri.001G049100.2	98.72	AT1G78955.1	75.34	camelliol C synthase 1
GG24806|c9_g1_i1	0.001	0.001	0.001	0.001	0.001	0.001	0.001	Potri.001G049200.1	52.38	AT1G78950.1	75.34	Terpenoid cyclases family protein
GG460|c2_g1_i3	0.705	5.815	42.722	13.118	7.481	2.192	14.59	Potri.001G049200.3	99.62	AT1G78955.1	75.34	camelliol C synthase 1
GG460|c2_g2_i2	0.17	3.996	6.221	11.231	7.21	1.125	5.469	Potri.001G049200.4	99.19	AT1G78955.1	75.34	camelliol C synthase 1
GG451|c1_g1_i1	9.379	1.406	0.001	1.28	1.463	1.654	1.096	Potri.001G049300.1	97.39	AT3G24800.1	75.34	proteolysis 1
GG451|c0_g1_i1	10.193	0.001	0.001	1.887	0.001	1.692	0.001	Potri.001G049300.2	96.43	AT3G24800.1	75.34	proteolysis 1
GG455|c5_g1_i2	16.632	12.255	18.569	19.157	16.519	8.239	13.321	Potri.001G049400.1	98.44	AT2G32700.6	75.34	LEUNIG_homolog
GG457|c0_g1_i1	4.228	6.623	0.485	10.2	15.216	44.724	20.689	Potri.001G049700.1	97.12	AT4G13195.1	75.34	CLAVATA3/ESR-RELATED 44
GG433|c1_g1_i2	9.197	13.421	42.13	8.442	10.238	10.527	10.536	Potri.001G049800.2	96.81	AT3G24160.1	75.34	putative type 1 membrane protein
GG458|c3_g1_i1	71.678	4.924	5.76	7.889	3.441	2.711	3.159	Potri.001G049900.1	96.58	AT4G13670.1	75.34	plastid transcriptionally active 5
GG458|c1_g1_i1	67.656	1.975	1.538	6.61	2.85	1.183	3.506	Potri.001G049900.4	93.98	AT4G13670.1	75.34	plastid transcriptionally active 5
GG458|c3_g1_i2	4.106	1.222	2.756	2.016	1.069	0.923	3.159	Potri.001G049900.5	96.49	AT4G13670.1	75.34	plastid transcriptionally active 5
GG449|c7_g1_i1	34.381	40.917	42.521	45.172	58.314	45.185	49.906	Potri.001G050000.1	98.46	AT3G24170.1	75.34	glutathione-disulfide reductase
GG456|c1_g2_i1	145.518	161.462	18.782	209.705	243.905	98.004	32.257	Potri.001G050100.2	92.41	AT2G02230.1	75.34	phloem protein 2-B1
GG456|c1_g1_i1	66.114	69.9	7.901	51.367	37.079	41.253	11.979	Potri.001G050100.3	94.94	AT2G02360.1	75.34	phloem protein 2-B10
GG465|c0_g1_i1	0.656	0.001	0.001	0.451	0.253	0.288	0.001	Potri.001G050200.1	99.19	AT2G33100.1	75.34	cellulose synthase-like D1
GG30973|c0_g1_i1	0.001	0.001	0.001	0.203	0.666	0.001	0.84	Potri.001G050300.1	30.95	AT1G04730.1	75.34	P-loop containing nucleoside triphosphate hydrolases superfamily protein
GG15701|c2_g2_i1	1.361	3.849	0.001	0.911	0.001	0.001	0.001	Potri.001G050300.2	98	AT1G04730.1	75.34	P-loop containing nucleoside triphosphate hydrolases superfamily protein
GG462|c3_g1_i1	13.692	68.219	201.319	41.803	51.723	36.898	54.344	Potri.001G050400.4	98.64	AT1G04760.1	75.34	vesicle-associated membrane protein 726
GG470|c3_g1_i1	10.521	6.32	9.285	3.167	2.269	7.22	2.785	Potri.001G050600.1	99.42	AT1G04770.1	75.34	Tetratricopeptide repeat (TPR)-like superfamily protein
GG472|c4_g1_i1	131.875	14.744	11.224	27.93	20.654	15.123	11.65	Potri.001G050700.2	97.22	AT3G24190.1	75.34	Protein kinase superfamily protein
GG469|c0_g1_i1	2.381	1.038	0.106	1.436	0.441	0.779	1.041	Potri.001G050800.1	96.19	AT5G26594.1	75.34	response regulator 24
GG31520|c1_g1_i2	1.093	3.574	9.439	1.224	1.838	6.364	5.241	Potri.001G050900.2	27.91	AT3G04280.1	75.34	response regulator 22
GG473|c0_g1_i1	0.001	0.001	1.171	0.322	0.253	0.759	0.639	Potri.001G051000.1	91.78	AT5G26594.1	75.34	response regulator 24
GG474|c1_g1_i1	11.566	10.206	15.565	10.366	9.263	15.411	14.07	Potri.001G051200.1	97.67	AT3G24200.1	75.34	FAD/NAD(P)-binding oxidoreductase family protein
GG463|c1_g1_i1	0.001	0.001	0.946	0.921	0.001	1.009	2.803	Potri.001G051300.1	96.26	AT1G34010.1	75.34	Unknown
GG478|c8_g1_i1	16.486	11.924	9.971	15.419	11.119	16.286	20.616	Potri.001G051400.2	98.93	AT1G04780.1	75.34	Ankyrin repeat family protein
GG480|c1_g1_i1	91.638	207.826	9.403	250.32	90.78	30.534	97.667	Potri.001G051500.1	98.48	AT5G13930.1	75.34	Chalcone and stilbene synthase family protein
GG480|c2_g1_i2	54.463	103.431	0.001	124.681	43.379	13.085	7.085	Potri.001G051600.1	100	AT5G13930.1	75.34	Chalcone and stilbene synthase family protein
GG479|c1_g1_i1	10.922	7.009	3.536	14.131	16.463	6.999	8.236	Potri.001G051700.1	99.18	AT3G23940.1	75.34	dehydratase family
GG29073|c3_g1_i1	15.781	14.156	22.792	13.33	10.435	9.912	11.979	Potri.001G051800.1	44.44	AT2G33150.1	75.34	peroxisomal 3-ketoacyl-CoA thiolase 3
GG487|c9_g1_i1	156.986	203.279	172.188	170.774	195.097	164.724	87.076	Potri.001G051900.1	98.49	AT2G33150.1	75.34	peroxisomal 3-ketoacyl-CoA thiolase 3
GG5376|c0_g1_i1	0.425	0.799	7.771	0.589	0.816	0.192	0.21	Potri.001G051900.2	72.5	AT2G33150.1	75.34	peroxisomal 3-ketoacyl-CoA thiolase 3
GG8442|c1_g2_i1	16.777	5.08	7.404	11.627	20.175	12.363	7.496	Potri.001G052000.1	37.93	AT1G04700.1	75.34	PB1 domain-containing protein tyrosine kinase
GG485|c2_g1_i1	74.035	115.088	165.304	113.533	88.783	140.892	149.737	Potri.001G052100.1	98.78	AT1G04690.1	75.34	potassium channel beta subunit 1
GG3364|c2_g1_i1	0.001	0.928	0.698	0.902	2.044	0.586	0.32	Potri.001G052100.4	27.5	AT1G04690.1	75.34	potassium channel beta subunit 1
GG23206|c5_g1_i1	8.735	5.181	5.784	10.356	9.141	3.644	4.501	Potri.001G052200.1	23.26	AT4G13700.1	75.34	purple acid phosphatase 23
GG482|c2_g1_i1	1.008	2.903	8.339	1.114	0.984	1.654	8.007	Potri.001G052400.1	100	AT4G13720.1	75.34	Inosine triphosphate pyrophosphatase family protein
GG482|c2_g2_i1	3.815	2.287	1.561	0.001	5.297	0.001	2.967	Potri.001G052400.2	98.91	AT4G13720.1	75.34	Inosine triphosphate pyrophosphatase family protein
GG461|c0_g1_i1	0.001	0.001	0.899	0.001	0.001	0.001	0.475	Potri.001G052500.1	97.03	AT3G24240.1	75.34	Leucine-rich repeat receptor-like protein kinase family protein
GG488|c2_g1_i1	0.001	0.294	0.97	0.221	0.591	0.288	0.001	Potri.001G053000.1	92.96	AT1G04650.1	75.34	Unknown
GG488|c0_g1_i1	0.001	0.459	1.017	0.001	0.375	0.001	0.237	Potri.001G053000.2	99.28	AT1G04650.1	75.34	Unknown
GG490|c0_g1_i1	0.001	4.18	1.963	2.789	1.444	7.537	19.566	Potri.001G053100.1	96.49	AT3G24060.1	75.34	Plant self-incompatibility protein S1 family
GG486|c1_g2_i1	0.692	19.999	7.534	5.956	4.753	14.305	15.613	Potri.001G053400.1	98.28	AT2G33170.1	75.34	Leucine-rich repeat receptor-like protein kinase family protein
GG471|c6_g1_i1	40.82	55.973	44.425	49.968	44.513	94.235	62.104	Potri.001G053500.1	97.2	AT3G24050.1	75.34	GATA transcription factor 1
GG495|c7_g1_i1	12.878	3.987	1.668	4.4	3.844	3.346	2.995	Potri.001G053600.1	98.47	AT4G13590.1	75.34	Uncharacterized protein family (UPF0016)
GG495|c7_g1_i2	31.854	5.631	4.707	9.141	4.959	5.115	2.976	Potri.001G053600.2	98.26	AT4G13590.1	75.34	Uncharacterized protein family (UPF0016)
GG497|c1_g1_i2	42.071	7.064	0.532	9.086	1.856	2.019	0.356	Potri.001G053700.1	97.32	AT2G33180.1	75.34	Unknown
GG35445|c0_g1_i1	0.377	0.524	0.189	0.764	0.328	0.846	0.356	Potri.001G053700.2	50	AT2G33180.1	75.34	Unknown
GG31812|c1_g1_i2	40.14	35.543	11.473	45.605	63.667	35.696	22.378	Potri.001G053800.1	30.43	AT3G24040.1	75.34	Core-2/I-branching beta-1,6-N-acetylglucosaminyltransferase family protein
GG494|c0_g1_i1	2.32	0.873	0.994	0.635	0.001	2.029	2.292	Potri.001G053900.1	92.08	AT3G24030.1	75.34	hydroxyethylthiazole kinase family protein
GG18620|c2_g3_i5	0.001	0.001	0.001	0.322	0.001	0.001	0.785	Potri.001G054300.1	98	N/D	75.34	N/D
GG517|c6_g1_i10	72.066	45.409	26.873	77.447	98.055	44.291	34.33	Potri.001G054400.1	100	AT3G23990.1	75.34	heat shock protein 60
GG506|c5_g2_i2	0.001	0.68	0.142	0.285	0.122	0.096	0.001	Potri.001G054600.1	97.59	AT5G60020.1	75.34	laccase 17
GG34748|c5_g1_i1	0.001	0.001	0.001	0.442	0.001	0.001	0.648	Potri.001G054700.1	56	AT5G11860.1	75.34	SCP1-like small phosphatase 5
GG505|c0_g1_i1	12.72	7.652	5.251	3.894	12.769	287.042	36.95	Potri.001G054800.1	97.22	AT1G74110.1	75.34	cytochrome P450, family 78, subfamily A, polypeptide 10
GG507|c1_g1_i1	31.733	25.107	17.446	36.16	27.994	41.638	31.938	Potri.001G054900.1	100	AT1G27390.1	75.34	translocase outer membrane 20-2
GG498|c1_g1_i1	0.001	1.479	1.218	0.948	1.931	2.327	5.652	Potri.001G055000.1	99.32	AT5G43250.1	75.34	nuclear factor Y, subunit C13
GG28302|c1_g1_i1	20.483	12.089	15.246	9.224	14.194	11.364	8.674	Potri.001G055100.1	47.62	AT1G27920.1	75.34	microtubule-associated protein 65-8
GG511|c1_g2_i1	1.847	5.898	18.877	0.7	0.497	0.529	6.072	Potri.001G055200.1	92.13	AT1G67370.1	75.34	DNA-binding HORMA family protein
GG511|c1_g1_i1	0.001	2.875	4.554	0.285	0.966	0.558	0.639	Potri.001G055200.2	91.11	AT1G67370.1	75.34	DNA-binding HORMA family protein
GG511|c2_g1_i1	0.935	1.075	6.47	0.001	0.375	0.067	1.488	Potri.001G055200.3	98.51	AT1G67370.1	75.34	DNA-binding HORMA family protein
GG525|c0_g1_i1	930.474	385.584	1093.42	472.829	612.124	714.168	586.687	Potri.001G055300.2	98.26	AT1G67360.1	75.34	Rubber elongation factor protein (REF)
GG508|c2_g1_i1	31.988	74.539	115.876	49.987	55.079	75.123	71.353	Potri.001G055400.1	98.91	AT1G67350.1	75.34	Unknown
GG19376|c4_g1_i1	0.001	2.894	0.001	0.001	0.497	1.048	0.001	Potri.001G055500.1	98	AT3G04280.1	75.34	response regulator 22
GG29834|c3_g2_i1	0.996	0.469	0.26	1.031	0.759	0.673	1.196	Potri.001G055700.1	58.82	AT1G62940.1	75.34	acyl-CoA synthetase 5
GG513|c7_g1_i1	1.798	6.054	25.288	6.159	4.575	14.43	21.639	Potri.001G055900.4	97.76	AT5G43270.1	75.34	squamosa promoter binding protein-like 2
GG8942|c0_g2_i1	0.79	1.102	0.414	0.267	0.609	0.346	0.767	Potri.001G055900.5	29.09	AT5G43270.1	75.34	squamosa promoter binding protein-like 2
GG26024|c2_g1_i1	0.001	0.001	0.001	0.276	0.638	0.001	0.794	Potri.001G056000.1	39.29	AT1G67325.1	75.34	Ran BP2/NZF zinc finger-like superfamily protein
GG514|c3_g1_i1	6.925	18.492	23.442	13.229	10.05	22.122	23.191	Potri.001G056000.3	99.65	AT1G67325.1	75.34	Ran BP2/NZF zinc finger-like superfamily protein
GG25866|c2_g1_i1	13.011	4.602	5.665	8.432	13.735	10.325	7.304	Potri.001G056100.1	48	AT3G13060.2	75.34	evolutionarily conserved C-terminal region 5
GG493|c0_g1_i1	3.547	18.107	7.475	6.536	24.835	23.362	25.054	Potri.001G056300.1	99.3	AT1G67330.1	75.34	Protein of unknown function (DUF579)
GG38300|c0_g1_i1	2903.37	132.506	3.501	264.45	145.4	75.633	30.258	Potri.001G056700.3	99.26	AT3G61470.1	75.34	photosystem I light harvesting complex gene 2
GG524|c1_g1_i1	26.241	17.62	14.761	16.202	12.216	55.741	33.107	Potri.001G056800.1	98.76	AT1G67340.1	75.34	HCP-like superfamily protein with MYND-type zinc finger
GG526|c0_g1_i1	0.001	2.379	0.001	0.847	0.001	1.077	0.001	Potri.001G056900.1	91.3	N/D	75.34	N/D
GG530|c3_g1_i1	36.932	63.414	139.318	34.733	22.707	60.308	75.069	Potri.001G057100.3	99.22	AT1G27340.1	75.34	Galactose oxidase/kelch repeat superfamily protein
GG520|c4_g1_i1	7.848	7.074	2.46	10.062	11.672	6.71	5.086	Potri.001G057200.1	97.91	AT2G25560.1	75.34	DNAJ heat shock N-terminal domain-containing protein
GG33569|c1_g2_i1	5.795	0.487	3.063	8.285	4.613	2.702	3.57	Potri.001G057200.3	30.3	AT5G53150.1	75.34	DNAJ heat shock N-terminal domain-containing protein
GG29036|c0_g1_i1	4.896	5.484	4.956	5.505	6.619	8.528	2.063	Potri.001G057300.1	33.33	AT1G27330.1	75.34	Ribosome associated membrane protein RAMP4
GG37113|c2_g1_i1	0.001	0.001	0.001	0.001	0.001	0.981	1.251	Potri.001G057300.2	34.48	AT1G27350.1	75.34	Ribosome associated membrane protein RAMP4
GG12041|c9_g1_i1	0.001	0.9	0.001	0.001	0.001	0.788	0.977	Potri.001G057400.1	75	AT1G27320.1	75.34	histidine kinase 3
GG22748|c2_g1_i1	1.288	0.001	0.225	0.442	0.001	0.577	0.411	Potri.001G057500.2	36.36	AT1G27310.1	75.34	nuclear transport factor 2A
GG532|c0_g2_i1	93.606	165.981	453.935	107.724	68.926	244.029	357.114	Potri.001G057500.3	100	AT1G27970.1	75.34	nuclear transport factor 2B
GG531|c0_g2_i1	6.73	9.517	7.239	7.07	2.522	8.749	7.441	Potri.001G057700.1	93.75	AT1G27300.1	75.34	Unknown
GG501|c12_g1_i1	39.811	23.628	34.052	52.389	45.216	44.234	31.107	Potri.001G057800.1	96.9	AT1G67310.1	75.34	Calmodulin-binding transcription activator protein with CG-1 and Ankyrin domains
GG536|c0_g1_i1	11.128	12.062	1.372	4.078	8.747	480.656	79.023	Potri.001G058000.1	86.81	AT3G48660.1	75.34	Protein of unknown function (DUF 3339)
GG9164|c1_g1_i1	0.364	0.34	0.001	0.736	0.563	0.001	0.001	Potri.001G058400.1	35.9	AT1G24260.2	75.34	K-box region and MADS-box transcription factor family protein
GG539|c0_g1_i1	1.531	0.001	0.745	0.001	0.909	9.402	6.09	Potri.001G058500.1	93.9	N/D	75.34	N/D
GG29099|c0_g2_i1	0.001	0.001	0.001	0.001	0.001	0.001	0.001	Potri.001G058600.1	37.04	AT5G50670.1	75.34	Squamosa promoter-binding protein-like (SBP domain) transcription factor family protein
GG545|c0_g1_i3	13.68	7.101	8.634	8.902	7.847	10.537	10.253	Potri.001G058700.1	96.72	AT1G24265.1	75.34	Protein of unknown function (DUF1664)
GG545|c0_g1_i2	1.203	0.34	0.001	0.884	0.656	0.279	0.475	Potri.001G058700.2	96.15	AT1G24265.1	75.34	Protein of unknown function (DUF1664)
GG542|c0_g1_i1	0.838	1.562	0.651	7.015	1.097	0.567	0.201	Potri.001G058800.1	97.37	AT5G13080.1	75.34	WRKY DNA-binding protein 75
GG537|c0_g1_i1	0.887	0.119	0.39	1.04	0.375	0.577	1.315	Potri.001G058900.1	98.64	AT5G60740.1	75.34	ABC transporter family protein
GG7768|c0_g1_i1	0.001	0.001	3.111	0.001	0.001	0.644	1.077	Potri.001G059000.1	50	AT1G27980.1	75.34	dihydrosphingosine phosphate lyase
GG554|c2_g1_i1	0.001	2.572	0.213	1.979	7.256	2.221	0.95	Potri.001G059100.1	97.7	AT5G14090.1	75.34	Unknown
GG24435|c6_g2_i1	29.995	0.001	0.001	1.151	0.459	0.001	0.001	Potri.001G059200.1	45.16	N/D	75.34	N/D
GG555|c2_g1_i1	19.061	18.566	64.532	10.218	7.678	34.091	25.464	Potri.001G059300.1	95.31	N/D	75.34	N/D
GG534|c0_g1_i2	0.001	3.022	0.225	0.138	0.001	6.018	2.894	Potri.001G059500.1	96.6	AT1G27990.1	75.34	Unknown
GG15613|c3_g1_i1	0.729	0.689	2.33	0.249	1.144	2.269	1.79	Potri.001G059500.3	98	AT1G27990.1	75.34	Unknown
GG558|c2_g1_i1	7.362	15.121	28.351	10.393	15.169	10.229	9.212	Potri.001G059700.2	99.42	AT5G13100.1	75.34	Unknown
GG15123|c0_g1_i1	0.001	0.744	8.007	0.001	1.547	0.001	3.88	Potri.001G059800.1	98	AT5G50710.1	75.34	Unknown
GG559|c1_g1_i1	8.395	15.498	27.192	10.725	12.985	16.123	12.91	Potri.001G059900.1	99.01	AT5G13110.1	75.34	glucose-6-phosphate dehydrogenase 2
GG27184|c0_g1_i1	1.336	0.001	0.001	1.795	3.431	0.001	2.766	Potri.001G059900.2	29.55	AT5G13110.1	75.34	glucose-6-phosphate dehydrogenase 2
GG560|c0_g1_i1	0.316	1.92	1.538	0.341	0.197	1.538	1.817	Potri.001G060000.1	97.03	AT3G27010.1	75.34	TEOSINTE BRANCHED 1, cycloidea, PCF (TCP)-domain family protein 20
GG540|c2_g1_i1	13.279	0.928	0.603	1.933	1.575	2.817	0.758	Potri.001G060100.1	98.87	AT1G69040.2	75.34	ACT domain repeat 4
GG540|c2_g1_i2	22.439	4.455	1.171	6.923	2.119	7.162	4.392	Potri.001G060100.6	98.93	AT1G69040.2	75.34	ACT domain repeat 4
GG566|c1_g1_i1	194.878	61.605	32.597	71.325	52.548	40.532	55.12	Potri.001G060200.1	98.48	AT5G13120.1	75.34	cyclophilin 20-2
GG567|c3_g1_i11	0.632	0.001	0.284	0.001	0.347	0.001	0.001	Potri.001G060300.1	100	N/D	75.34	N/D
GG567|c3_g1_i10	0.656	1.13	0.001	1.574	0.984	0.952	0.001	Potri.001G060300.2	96.49	N/D	75.34	N/D
GG567|c3_g1_i15	0.001	0.579	0.001	0.451	0.375	0.731	1.926	Potri.001G060300.3	98.63	N/D	75.34	N/D
GG567|c3_g1_i3	1.02	0.101	2.555	0.442	0.684	1.038	2.319	Potri.001G060300.4	99.3	N/D	75.34	N/D
GG563|c0_g1_i1	0.001	1.332	0.001	0.001	0.001	0.635	0.347	Potri.001G060400.1	97.44	AT5G50760.1	75.34	SAUR-like auxin-responsive protein family
GG565|c0_g1_i1	0.001	0.909	1.703	8.442	5.259	1.154	6.3	Potri.001G060500.1	96.77	AT5G13140.1	75.34	Pollen Ole e 1 allergen and extensin family protein
GG562|c0_g1_i1	0.001	0.285	0.272	0.001	0.001	0.001	1.15	Potri.001G060600.1	100	AT5G14070.1	75.34	Thioredoxin superfamily protein
GG569|c3_g1_i1	0.328	0.322	0.461	0.249	0.497	0.663	0.438	Potri.001G060800.1	97.69	AT5G13160.1	75.34	Protein kinase superfamily protein
GG568|c0_g1_i1	0.001	1.424	2.389	0.635	0.45	15.411	12.317	Potri.001G060900.1	97.31	AT5G13170.1	75.34	senescence-associated gene 29
GG572|c3_g1_i1	33.859	49.929	68.317	34.484	38.729	98.158	75.334	Potri.001G061000.1	97.01	AT5G43280.1	75.34	delta(3,5),delta(2,4)-dienoyl-CoA isomerase 1
GG570|c1_g1_i1	0.001	0.799	0.001	1.003	3.497	1.067	0.001	Potri.001G061100.1	97.01	AT3G02040.1	75.34	senescence-related gene 3
GG535|c1_g1_i1	55.155	55.835	34.643	45.54	24.141	128.759	106.322	Potri.001G061200.2	98.64	AT5G13180.1	75.34	NAC domain containing protein 83
GG535|c2_g1_i1	48.048	65.279	93.344	51.727	18.732	201.844	172.125	Potri.001G061200.3	97.54	AT5G13180.1	75.34	NAC domain containing protein 83
GG582|c1_g2_i1	17.968	16.664	30.468	17.638	19.51	16.844	15.266	Potri.001G061400.3	99.44	AT5G50850.1	75.34	Transketolase family protein
GG30350|c5_g1_i1	0.001	0.001	0.001	0.001	0.001	0.51	0.593	Potri.001G061500.1	35.29	AT2G33490.1	75.34	hydroxyproline-rich glycoprotein family protein
GG23631|c3_g1_i1	0.001	0.79	0.001	0.001	2.766	1.394	3.387	Potri.001G061500.2	45.16	AT2G33490.1	75.34	hydroxyproline-rich glycoprotein family protein
GG583|c3_g1_i1	35.377	27.679	13.933	38.645	28.238	28.563	19.849	Potri.001G061500.3	93.42	AT2G33490.1	75.34	hydroxyproline-rich glycoprotein family protein
GG581|c0_g1_i1	0.085	10.041	32.16	2.67	7.744	29.476	119.808	Potri.001G061600.1	99.08	AT5G21090.1	75.34	Leucine-rich repeat (LRR) family protein
GG574|c0_g1_i1	0.001	0.001	0.001	1.602	0.001	0.001	0.001	Potri.001G061700.1	92.86	AT1G71830.1	75.34	somatic embryogenesis receptor-like kinase 1
GG585|c4_g1_i1	2.345	7.413	6.919	4.989	5.203	37.533	19.201	Potri.001G061800.1	97.86	AT1G28050.1	75.34	B-box type zinc finger protein with CCT domain
GG8658|c1_g1_i1	6.451	12.944	12.561	20.16	20.691	22.929	25.337	Potri.001G061800.4	81.01	AT1G28050.1	75.34	B-box type zinc finger protein with CCT domain
GG573|c0_g1_i1	0.001	0.726	0.001	0.23	0.384	0.001	0.001	Potri.001G061900.1	100	AT5G13190.1	75.34	Unknown
GG578|c2_g1_i1	0.377	1.047	1.029	0.957	2.878	2.894	2.118	Potri.001G062000.1	91.86	AT2G33510.1	75.34	Unknown
GG29679|c12_g1_i1	1.081	1.185	0.095	0.948	1.95	1.173	0.548	Potri.001G062300.1	30	N/D	75.34	N/D
GG577|c1_g1_i1	8.225	61.053	28.221	76.434	165.406	87.16	34.485	Potri.001G062500.1	93.4	AT5G13220.1	75.34	jasmonate-zim-domain protein 10
GG577|c0_g1_i1	0.911	57.994	69.594	57.765	110.411	66.807	43.104	Potri.001G062500.2	96.1	AT5G13220.1	75.34	jasmonate-zim-domain protein 10
GG28734|c0_g1_i1	0.001	0.001	8.528	1.141	0.001	1.932	7.259	Potri.001G062600.1	38.24	AT5G13230.1	75.34	Tetratricopeptide repeat (TPR)-like superfamily protein
GG597|c0_g1_i1	0.352	2.581	9.261	0.212	0.881	0.327	0.237	Potri.001G062700.1	97.11	AT5G13250.1	75.34	RING finger protein
GG599|c0_g1_i1	6.159	3.656	6.328	5.247	6.291	5.413	7.989	Potri.001G062800.1	94.96	AT3G48800.1	75.34	Sterile alpha motif (SAM) domain-containing protein
GG598|c0_g1_i1	0.001	0.001	1.147	0.001	0.422	0.001	1.58	Potri.001G062900.1	95.83	AT5G50915.1	75.34	basic helix-loop-helix (bHLH) DNA-binding superfamily protein
GG28794|c0_g1_i1	0.001	0.001	0.001	0.001	0.001	0.5	0.575	Potri.001G062900.2	23.17	AT5G50915.1	75.34	basic helix-loop-helix (bHLH) DNA-binding superfamily protein
GG13185|c1_g2_i1	0.899	0.001	1.005	1.206	0.75	1.481	0.001	Potri.001G063000.1	98	AT4G20970.1	75.34	basic helix-loop-helix (bHLH) DNA-binding superfamily protein
GG594|c0_g1_i3	0.001	1.911	2.046	1.252	0.816	5.509	2.1	Potri.001G063000.3	98.75	AT4G20970.1	75.34	basic helix-loop-helix (bHLH) DNA-binding superfamily protein
GG24411|c1_g1_i1	3.037	4.354	17.056	6.085	2.663	10.162	13.011	Potri.001G063100.1	98.45	AT4G20980.1	75.34	Eukaryotic translation initiation factor 3 subunit 7 (eIF-3)
GG19234|c0_g2_i1	0.001	0.001	0.001	0.598	0.001	2.202	1.799	Potri.001G063200.1	98	AT4G37070.1	75.34	Acyl transferase/acyl hydrolase/lysophospholipase superfamily protein
GG37053|c6_g1_i1	17.786	2.462	0.001	26.54	8.569	0.711	0.001	Potri.001G063300.1	90.91	AT1G74190.1	75.34	receptor like protein 15
GG602|c0_g1_i1	15.15	9.04	0.001	47.437	10.556	0.663	0.001	Potri.001G063300.4	95.06	AT1G74190.1	75.34	receptor like protein 15
GG25163|c2_g1_i1	0.498	0.001	0.52	0.175	0.572	0.904	0.721	Potri.001G063900.1	33.33	AT1G54470.2	75.34	RNI-like superfamily protein
GG591|c6_g1_i1	34.988	0.001	0.001	0.001	0.001	0.001	0.001	Potri.001G064100.2	94.94	AT1G74170.1	75.34	receptor like protein 13
GG2505|c1_g1_i3	0.62	3.059	1.041	1.077	1.144	1.865	0.219	Potri.001G064300.1	31.58	AT2G34400.1	75.34	Pentatricopeptide repeat (PPR-like) superfamily protein
GG34930|c8_g1_i1	0.001	0.001	0.001	0.001	0.001	0.001	0.001	Potri.001G064300.2	37.5	AT2G34400.1	75.34	Pentatricopeptide repeat (PPR-like) superfamily protein
GG38663|c0_g2_i1	0.001	0.001	0.001	0.957	0.001	0.001	0.001	Potri.001G064400.1	92.54	AT2G24130.1	75.34	Leucine-rich receptor-like protein kinase family protein
GG35345|c1_g1_i1	0.826	2.315	8.741	1.703	2.644	1.5	4.739	Potri.001G064500.1	45	AT1G74180.1	75.34	receptor like protein 14
GG38663|c0_g1_i1	31.222	0.001	0.001	0.001	0.001	0.001	0.001	Potri.001G064600.2	95.52	AT1G74170.1	75.34	receptor like protein 13
GG603|c1_g1_i1	0.001	0.001	0.001	0.001	0.001	0.001	0.001	Potri.001G064800.1	94.74	AT1G74170.1	75.34	receptor like protein 13
GG600|c1_g1_i1	37.771	0.001	0.001	0.69	2.606	0.001	0.001	Potri.001G064900.1	93.24	AT1G74190.1	75.34	receptor like protein 15
GG15977|c1_g1_i1	0.001	3.077	0.001	0.001	0.001	0.001	0.001	Potri.001G065100.1	98	N/D	75.34	N/D
GG27372|c5_g1_i1	8.832	2.186	0.497	1.896	1.472	5.259	0.457	Potri.001G065300.2	43.48	AT5G49290.1	75.34	receptor like protein 56
GG612|c0_g1_i1	0.425	0.001	0.001	1.445	0.666	0.375	0.001	Potri.001G065300.3	96.26	AT5G49290.1	75.34	receptor like protein 56
GG38297|c3_g1_i2	0.875	1.286	0.13	0.295	0.694	1.654	1.543	Potri.001G065500.1	52.94	N/D	75.34	N/D
GG30347|c2_g1_i5	1.397	2.343	3.016	1.491	0.001	0.001	1.808	Potri.001G065600.1	26.83	AT2G33540.1	75.34	C-terminal domain phosphatase-like 3
GG623|c4_g1_i2	0.717	0.799	1.076	0.516	2.306	1.106	1.114	Potri.001G065600.2	98.48	AT2G33540.1	75.34	C-terminal domain phosphatase-like 3
GG26359|c0_g1_i1	0.705	0.441	0.001	0.488	0.356	11.229	5.414	Potri.001G065800.1	24.53	AT5G13260.1	75.34	Unknown
GG627|c6_g1_i2	0.231	2.499	3.525	1.942	0.956	1	2.639	Potri.001G065800.5	98.55	AT5G13260.1	75.34	Unknown
GG28875|c1_g1_i2	0.607	0.56	0.828	0.414	0.001	0.548	1.15	Potri.001G065900.1	30.77	AT1G28110.1	75.34	serine carboxypeptidase-like 45
GG36318|c0_g1_i1	1.822	6.55	0.001	3.774	1.547	0.663	5.487	Potri.001G066000.1	32.5	AT1G28100.4	75.34	Unknown
GG624|c1_g1_i1	2.843	1.148	0.272	0.792	0.919	0.788	0.904	Potri.001G066100.1	99.22	AT5G13270.1	75.34	Pentatricopeptide repeat (PPR) superfamily protein
GG34084|c0_g1_i1	0.001	0.001	0.001	0.35	0.001	0.001	0.776	Potri.001G066200.5	43.48	AT5G62000.1	75.34	auxin response factor 2
GG629|c2_g1_i1	8.954	20.752	6.21	28.399	48.348	18.862	14.901	Potri.001G066200.6	98.66	AT5G62000.1	75.34	auxin response factor 2
GG21730|c1_g1_i1	0.024	15.837	47.997	7.733	3.834	19.382	26.98	Potri.001G066300.1	98	N/D	75.34	N/D
GG633|c2_g1_i1	1894.73	161.875	35.034	262.352	130.118	241.559	139.666	Potri.001G066400.1	97.74	AT3G26740.1	75.34	CCR-like
GG33063|c3_g1_i1	0.462	0.001	0.686	0.001	0.001	0.51	1.004	Potri.001G066500.1	34.69	AT5G36930.2	75.34	Disease resistance protein (TIR-NBS-LRR class) family
GG37399|c1_g1_i1	6.5	0.441	0.001	2.532	0.001	0.001	0.001	Potri.001G066500.2	70.59	AT5G36930.2	75.34	Disease resistance protein (TIR-NBS-LRR class) family
GG10482|c6_g1_i1	20.228	24.307	42.296	17.076	13.96	40.773	34.056	Potri.001G066700.1	61.11	AT5G13290.2	75.34	Protein kinase superfamily protein
GG636|c1_g1_i1	16.462	16.159	28.611	16.101	16.097	25.015	36.211	Potri.001G066800.1	97.1	AT5G13300.1	75.34	ARF GTPase-activating protein
GG634|c1_g1_i1	0.001	0.001	0.721	0.001	0.028	0.001	0.001	Potri.001G066900.1	92	AT2G33550.1	75.34	Homeodomain-like superfamily protein
GG613|c0_g1_i1	17.433	0.001	0.001	1.501	0.394	0.981	0.001	Potri.001G067100.1	97	AT1G17100.1	75.34	SOUL heme-binding family protein
GG35019|c9_g1_i6	13.303	3.316	0.816	5.827	6.675	1.74	6.081	Potri.001G067200.1	25.45	N/D	75.34	N/D
GG641|c5_g1_i1	27.274	30.692	17.848	29.09	29.907	26.217	20.087	Potri.001G067300.1	97.13	AT5G61960.1	75.34	MEI2-like protein 1
GG6470|c5_g1_i1	2.588	1.828	2.839	0.442	1.05	2.202	3.241	Potri.001G067300.3	39.47	AT5G07290.1	75.34	MEI2-like 4
GG8614|c5_g1_i1	0.001	0.001	0.001	0.001	0.001	0.001	0.001	Potri.001G067300.4	96.64	AT5G07290.1	75.34	MEI2-like 4
GG13710|c8_g1_i1	0.194	0.175	0.001	0.258	1.144	2.077	0.365	Potri.001G067400.1	98	AT1G28120.1	75.34	Unknown
GG7234|c2_g1_i1	0.814	107.473	179.947	37.467	59.073	144.064	416.397	Potri.001G067500.1	34.85	N/D	75.34	N/D
GG638|c0_g1_i1	1.689	0.524	0.248	7.512	1.35	1.481	0.073	Potri.001G067600.1	97.84	AT5G13330.1	75.34	related to AP2 6l
GG17043|c1_g1_i1	0.001	0.001	0.001	0.001	0.001	0.001	2.84	Potri.001G067700.2	98	AT1G57820.1	75.34	Zinc finger (C3HC4-type RING finger) family protein
GG651|c6_g1_i1	181.503	36.682	22.839	62.304	56.814	48.569	38.977	Potri.001G067800.1	98.94	AT1G29880.1	75.34	glycyl-tRNA synthetase / glycine--tRNA ligase
GG651|c5_g1_i1	133.235	159.11	235.513	128.658	128.712	172.223	124.117	Potri.001G067900.1	98.91	AT5G13430.1	75.34	Ubiquinol-cytochrome C reductase iron-sulfur subunit
GG642|c3_g1_i1	43.493	22.351	33.65	47.078	23.007	32.255	20.123	Potri.001G068000.1	97.61	AT1G01630.1	75.34	Sec14p-like phosphatidylinositol transfer family protein
GG642|c3_g1_i2	7.763	2.021	1.68	5.45	4.997	4.038	1.324	Potri.001G068000.5	95.38	AT1G01630.1	75.34	Sec14p-like phosphatidylinositol transfer family protein
GG626|c6_g1_i1	25.537	69.836	532.518	8.303	22.379	4.644	8.893	Potri.001G068100.2	99.34	AT1G27440.1	75.34	Exostosin family protein
GG626|c5_g1_i1	29.546	269.357	1549.36	14.628	26.719	14.113	37.891	Potri.001G068100.3	100	AT1G27440.1	75.34	Exostosin family protein
GG645|c3_g1_i1	25.197	90.11	203.365	100.977	89.345	76.469	87.815	Potri.001G068200.1	99.32	AT5G13420.1	75.34	Aldolase-type TIM barrel family protein
GG646|c4_g1_i1	24.601	19.898	8.599	2.946	9.216	10.027	7.049	Potri.001G068300.1	97.47	AT5G13410.1	75.34	FKBP-like peptidyl-prolyl cis-trans isomerase family protein
GG646|c5_g1_i1	1.992	3.831	11.579	5.128	7.838	5.461	15.503	Potri.001G068400.1	98.77	AT1G11680.1	75.34	CYTOCHROME P450 51G1
GG643|c3_g1_i1	9.488	6.688	8.457	4.686	6.544	13.623	12.819	Potri.001G068500.1	98.71	AT5G64680.1	75.34	Unknown
GG644|c1_g1_i1	5.759	0.331	0.568	6.472	1.388	3.74	0.21	Potri.001G068600.1	98.12	AT5G13400.1	75.34	Major facilitator superfamily protein
GG644|c1_g1_i2	3.997	2.085	2.957	6.232	0.816	5.778	2.027	Potri.001G068600.2	98.8	AT5G13400.1	75.34	Major facilitator superfamily protein
GG647|c3_g1_i1	0.899	1.975	3.702	1.454	3.375	1.567	5.378	Potri.001G068700.1	98.26	AT5G38895.3	75.34	RING/U-box superfamily protein
GG648|c1_g1_i1	50.478	37.995	28.209	19.995	24.338	34.485	38.475	Potri.001G068800.2	97.21	AT4G14100.1	75.34	transferases, transferring glycosyl groups
GG21947|c4_g1_i3	5.613	9.003	20.971	8.966	8.372	14.882	12.152	Potri.001G068900.1	98	AT5G13390.1	75.34	no exine formation 1
GG24008|c1_g1_i2	0.001	2.563	4.53	0.001	0.001	1.606	1.58	Potri.001G069000.1	31.25	AT1G28130.1	75.34	Auxin-responsive GH3 family protein
GG15612|c1_g1_i1	37.722	56.497	138.857	39.023	38.569	84.881	103.036	Potri.001G069100.1	98	AT3G61110.1	75.34	ribosomal protein S27
GG617|c0_g1_i1	0.001	0.001	0.001	4.953	0.666	0.548	0.001	Potri.001G069200.1	96.41	AT1G12880.1	75.34	nudix hydrolase homolog 12
GG659|c0_g1_i1	26.375	9.765	0.001	31.023	18.319	2.461	1.196	Potri.001G069500.2	96.58	AT1G76390.1	75.34	ARM repeat superfamily protein
GG18029|c2_g1_i1	0.45	0.001	0.485	0.001	0.001	0.001	0.895	Potri.001G069600.1	98	AT4G13420.1	75.34	high affinity K+ transporter 5
GG661|c4_g1_i1	0.923	16.563	8.646	22.913	19.257	15.017	34.759	Potri.001G070100.1	98.11	AT3G26935.1	75.34	DHHC-type zinc finger family protein
GG29579|c2_g1_i1	0.158	0.147	0.001	0.11	0.684	0.001	0.146	Potri.001G070200.1	30.65	AT5G32450.1	75.34	RNA binding (RRM/RBD/RNP motifs) family protein
GG14010|c1_g2_i1	0.001	0.001	0.001	0.001	0.001	0.001	0.001	Potri.001G070400.1	98	AT4G15755.1	75.34	Calcium-dependent lipid-binding (CaLB domain) family protein
GG665|c0_g1_i1	0.911	5.347	3.454	7.797	7.96	4.932	9.678	Potri.001G070500.1	99.36	AT1G44900.1	75.34	minichromosome maintenance (MCM2/3/5) family protein
GG23350|c0_g1_i1	24.176	3.684	0.816	10.623	3.197	1.183	3.789	Potri.001G070600.1	40	AT5G61790.1	75.34	calnexin 1
GG664|c1_g1_i1	3.839	0.753	1.668	5.551	1.669	1.279	2.118	Potri.001G070700.1	98.72	AT1G28190.1	75.34	Unknown
GG666|c2_g1_i1	20.847	32.649	26.884	20.059	22.519	26.832	18.379	Potri.001G070800.1	97.59	AT1G44960.1	75.34	SNARE associated Golgi protein family
GG667|c0_g1_i1	1.482	1.736	0.39	1.933	5.194	0.433	0.001	Potri.001G070900.1	97.2	AT5G47910.1	75.34	respiratory burst oxidase homologue D
GG669|c2_g1_i1	3.013	69.983	66.058	47.243	87.311	139.498	135.366	Potri.001G071000.1	96.97	AT5G13870.1	75.34	xyloglucan endotransglucosylase/hydrolase 5
GG12050|c2_g1_i1	0.255	1.709	0.001	0.175	1.106	2.077	1.023	Potri.001G071200.1	25.44	AT3G50120.1	75.34	Plant protein of unknown function (DUF247)
GG21964|c0_g1_i1	0.061	1.286	0.591	0.405	0.722	0.788	0.557	Potri.001G071300.1	98	AT3G50120.1	75.34	Plant protein of unknown function (DUF247)
GG15735|c5_g1_i2	0.717	0.001	0.001	0.001	0.001	0.25	0.001	Potri.001G071400.1	98	AT3G50120.1	75.34	Plant protein of unknown function (DUF247)
GG37074|c2_g1_i3	6.73	9.223	17.883	8.589	5.091	9.72	11.833	Potri.001G071500.1	42.31	AT5G47900.1	75.34	Protein of unknown function (DUF1624)
GG674|c0_g1_i1	7.751	9.82	4.648	8.037	9.572	11.056	11.751	Potri.001G071700.1	97.77	AT2G19640.2	75.34	ASH1-related protein 2
GG676|c3_g1_i1	69.746	124.082	411.675	72.66	51.938	161.206	167.979	Potri.001G071900.1	100	AT5G47890.1	75.34	NADH-ubiquinone oxidoreductase B8 subunit, putative
GG662|c2_g1_i1	44.343	46.97	28.966	32.183	45.948	68.066	36.019	Potri.001G072000.1	99.54	AT3G26618.1	75.34	eukaryotic release factor 1-3
GG21951|c6_g1_i1	0.001	0.001	0.001	0.976	0.001	0.001	0.001	Potri.001G072100.1	98	AT1G09760.1	75.34	U2 small nuclear ribonucleoprotein A
GG678|c4_g1_i1	17.433	17.004	26.884	19.166	25.688	18.045	18.708	Potri.001G072200.5	96.26	AT3G51980.1	75.34	ARM repeat superfamily protein
GG8554|c10_g1_i5	0.377	0.303	0.154	0.212	1.331	0.125	0.429	Potri.001G072200.6	84.91	AT3G51980.1	75.34	ARM repeat superfamily protein
GG680|c2_g1_i1	54.609	108.162	521.708	42.797	34.538	39.561	38.466	Potri.001G072300.1	97.22	AT5G47870.1	75.34	Unknown
GG683|c5_g1_i1	8.067	10.812	25.075	3.719	0.001	4.49	8.71	Potri.001G072400.1	100	AT5G47860.1	75.34	Protein of unknown function (DUF1350)
GG683|c5_g1_i2	2.624	3.518	7.653	2.08	1.556	1.461	3.296	Potri.001G072400.5	97.85	AT5G47860.1	75.34	Protein of unknown function (DUF1350)
GG11167|c0_g1_i1	0.583	0.001	0.001	1.178	0.469	0.99	1.15	Potri.001G072500.1	32.14	AT4G38040.1	75.34	Exostosin family protein
GG685|c5_g1_i1	50.94	56.377	70.28	51.533	50.682	116.568	71.983	Potri.001G072600.1	96.95	AT5G11680.1	75.34	Unknown
GG684|c3_g1_i3	0.583	0.055	2.519	0.083	0.384	1.807	0.001	Potri.001G072700.1	98.65	AT5G59610.1	75.34	Chaperone DnaJ-domain superfamily protein
GG684|c3_g1_i1	8.067	1.525	5.642	2.495	1.744	3.105	3.196	Potri.001G072700.2	96.62	AT5G59610.1	75.34	Chaperone DnaJ-domain superfamily protein
GG36196|c1_g1_i2	1.215	0.845	2.555	1.528	0.797	3.163	1.424	Potri.001G072800.1	32.61	AT3G46740.1	75.34	translocon at the outer envelope membrane of chloroplasts 75-III
GG686|c6_g1_i2	19.948	2.719	2.46	4.336	2.597	2.5	3.378	Potri.001G073000.2	96.77	AT5G44590.1	75.34	S-adenosyl-L-methionine-dependent methyltransferases superfamily protein
GG686|c6_g1_i1	31.526	4.593	1.431	5.496	3.488	1.711	0.904	Potri.001G073000.3	96.66	AT5G44600.1	75.34	S-adenosyl-L-methionine-dependent methyltransferases superfamily protein
GG686|c6_g1_i3	7.386	1.525	0.13	1.777	1.697	0.269	0.931	Potri.001G073000.6	97.04	AT5G44600.1	75.34	S-adenosyl-L-methionine-dependent methyltransferases superfamily protein
GG1884|c2_g2_i1	0.389	1.837	0.001	1.068	0.919	0.001	0.383	Potri.001G073100.1	98	AT1G30820.1	75.34	CTP synthase family protein
GG687|c10_g1_i1	25.707	169.996	52.349	27.506	67.989	103.917	61.237	Potri.001G073100.5	98.84	AT1G30820.1	75.34	CTP synthase family protein
GG653|c6_g1_i1	1.215	2.287	1.384	0.81	0.001	1.029	3.753	Potri.001G073300.1	100	AT1G30825.1	75.34	Arp2/3 complex, 34 kD subunit p34-Arc
GG4910|c0_g2_i1	0.425	1.194	0.449	0.001	0.328	0.74	0.001	Potri.001G073300.2	32.69	AT1G30825.1	75.34	Arp2/3 complex, 34 kD subunit p34-Arc
GG673|c9_g1_i1	9.039	11.988	14.181	6.398	9.281	7.72	13.997	Potri.001G073400.1	99.15	AT4G20300.2	75.34	Protein of unknown function (DUF1639)
GG4897|c4_g1_i1	3.122	0.946	10.503	3.507	1.341	1.769	6.227	Potri.001G073400.2	52.63	AT4G20300.2	75.34	Protein of unknown function (DUF1639)
GG677|c4_g1_i1	9.112	13.918	21.869	8.506	8.869	20.18	15.987	Potri.001G073500.2	97.76	AT4G20280.1	75.34	TBP-associated factor 11
GG33269|c3_g1_i2	18.308	22.066	42.166	17.279	5.213	23.304	10.445	Potri.001G073600.1	28.57	AT4G20270.1	75.34	Leucine-rich receptor-like protein kinase family protein
GG697|c3_g1_i1	3.888	6.862	6.127	3.747	2.991	5.432	5.524	Potri.001G073800.1	97.96	AT2G34900.1	75.34	Transcription factor GTE6
GG697|c3_g1_i2	0.948	0.735	3.572	0.331	0.001	1.596	0.95	Potri.001G073800.4	96.59	AT2G34900.1	75.34	Transcription factor GTE6
GG697|c3_g1_i4	0.911	3.353	0.686	2.817	1.744	0.001	1.653	Potri.001G073800.5	100	AT2G34900.1	75.34	Transcription factor GTE6
GG689|c0_g1_i1	0.656	50.415	141.069	12.253	10.706	6.047	13.969	Potri.001G073900.4	99.49	AT4G20260.1	75.34	plasma-membrane associated cation-binding protein 1
GG32116|c1_g1_i1	0.001	0.001	0.001	0.001	0.3	0.001	0.228	Potri.001G074000.1	40.48	AT5G44635.1	75.34	minichromosome maintenance (MCM2/3/5) family protein
GG696|c0_g1_i1	0.134	10.932	0.946	0.138	0.591	5.393	5.031	Potri.001G074100.1	97.46	AT1G30840.1	75.34	purine permease 4
GG700|c2_g1_i1	29.534	4.207	3.891	5.035	4.809	3.451	4.063	Potri.001G074200.2	97.32	AT5G44650.1	75.34	Unknown
GG21520|c5_g1_i1	34.831	13.385	26.281	19.24	15.066	29.688	31.627	Potri.001G074300.1	98	AT4G20190.1	75.34	Unknown
GG707|c0_g1_i1	28.392	83.441	91.984	35.709	38.879	147.544	143.191	Potri.001G074600.1	98.15	AT5G44670.1	75.34	Domain of unknown function (DUF23)
GG704|c1_g1_i1	3.766	0.001	0.001	3.277	0.591	0.163	0.001	Potri.001G074700.1	97.12	AT5G44680.1	75.34	DNA glycosylase superfamily protein
GG36433|c0_g2_i1	0.001	0.781	0.001	0.001	0.001	1.375	0.001	Potri.001G074700.2	36.84	AT5G44680.1	75.34	DNA glycosylase superfamily protein
GG23590|c0_g1_i1	6.269	0.001	0.414	1.869	4.284	0.001	0.001	Potri.001G074800.1	41.51	AT4G20160.1	75.34	Unknown
GG688|c3_g1_i1	23.97	38.914	128.07	34.098	17.55	66.269	91.851	Potri.001G074900.1	100	AT4G20150.1	75.34	Unknown
GG699|c0_g1_i1	0.316	0.588	0.001	0.212	0.244	0.001	0.301	Potri.001G075000.1	98.67	AT4G20140.1	75.34	Leucine-rich repeat transmembrane protein kinase
GG708|c1_g1_i1	1.215	2.774	2.626	1.767	1.509	29.188	44.638	Potri.001G075200.1	96.67	N/D	75.34	N/D
GG715|c7_g1_i2	2.077	2.784	3.312	1.961	1.753	3.23	5.268	Potri.001G075300.1	98.18	AT5G17370.1	75.34	Transducin/WD40 repeat-like superfamily protein
GG2014|c0_g1_i1	2.211	2.6	0.001	3.369	0.001	0.952	0.001	Potri.001G075300.2	98	AT5G17370.1	75.34	Transducin/WD40 repeat-like superfamily protein
GG712|c0_g1_i1	0.001	0.001	1.029	0.001	0.001	0.001	0.575	Potri.001G075400.1	95.73	AT3G12720.1	75.34	myb domain protein 67
GG713|c0_g1_i2	64.413	6.651	6.363	5.091	3.328	4.307	12.463	Potri.001G075500.1	99.07	AT5G45680.1	75.34	FK506-binding protein 13
GG713|c0_g1_i1	4.386	0.001	0.449	0.001	0.356	0.298	0.667	Potri.001G075500.2	95.57	AT5G45680.1	75.34	FK506-binding protein 13
GG694|c0_g1_i1	194.866	57.223	47.169	66.336	75.855	4.432	1.726	Potri.001G075600.1	95.28	AT1G30900.1	75.34	VACUOLAR SORTING RECEPTOR 6
GG186|c2_g1_i1	0.778	0.294	0.485	0.534	0.469	0.001	0.292	Potri.001G075600.2	98	AT1G30900.1	75.34	VACUOLAR SORTING RECEPTOR 6
GG718|c6_g1_i1	279.543	91.24	124.664	103.195	88.108	8.816	4.62	Potri.001G075600.4	94.07	AT1G30900.1	75.34	VACUOLAR SORTING RECEPTOR 6
GG716|c5_g1_i1	7.848	3.518	13.626	5.404	5.428	3.394	7.45	Potri.001G075700.1	98.46	AT4G20090.1	75.34	Pentatricopeptide repeat (PPR) superfamily protein
GG12125|c7_g1_i1	11.541	8.782	1.49	9.776	19.528	7.085	3.442	Potri.001G075800.1	98	AT3G57430.1	75.34	Tetratricopeptide repeat (TPR)-like superfamily protein
GG711|c7_g1_i1	8.042	2.297	2.153	3.885	14.719	1.365	2.785	Potri.001G075900.1	98.45	AT4G20090.1	75.34	Pentatricopeptide repeat (PPR) superfamily protein
GG711|c4_g2_i1	12.878	2.793	12.395	7.226	10.575	2.759	7.103	Potri.001G076100.1	92.31	AT2G34960.1	75.34	cationic amino acid transporter 5
GG723|c1_g1_i1	0.001	0.001	0.402	0.801	0.001	0.001	0.001	Potri.001G076200.1	99.31	AT3G47630.2	75.34	Unknown
GG16514|c11_g1_i1	0.001	0.001	0.001	1.27	0.001	0.001	0.001	Potri.001G076200.2	98	AT3G47630.2	75.34	Unknown
GG721|c0_g2_i1	31.891	6.458	1.573	7.631	2.803	0.269	0.001	Potri.001G076300.1	94.07	N/D	75.34	N/D
GG724|c0_g1_i1	49.652	38.978	44.91	26.982	33.226	41.34	44.455	Potri.001G076400.5	89.36	N/D	75.34	N/D
GG12034|c0_g1_i1	0.001	0.001	0.001	0.001	1.275	0.001	0.001	Potri.001G076400.6	45.83	N/D	75.34	N/D
GG726|c1_g1_i1	21.892	4.235	0.733	8.303	6.994	5.538	5.405	Potri.001G076500.1	95	N/D	75.34	N/D
GG31676|c0_g1_i1	0.001	24.105	122.381	0.147	1.5	0.202	0.42	Potri.001G076500.2	32.5	N/D	75.34	N/D
GG31831|c2_g1_i1	0.292	0.533	0.603	0.396	0.872	0.26	0.557	Potri.001G076500.3	36.84	N/D	75.34	N/D
GG34896|c3_g1_i1	0.001	1.975	0.001	0.709	0.001	0.001	0.001	Potri.001G076700.3	27.66	N/D	75.34	N/D
GG730|c0_g1_i1	1.336	11.354	0.001	1.795	9.15	4.278	27.674	Potri.001G076800.1	93.44	N/D	75.34	N/D
GG730|c8_g1_i1	0.001	3.004	0.769	4.446	8.428	1.836	9.532	Potri.001G076800.2	94.02	N/D	75.34	N/D
GG10839|c2_g1_i1	2.442	2.894	7.12	1.482	0.806	2.528	4.182	Potri.001G076900.1	40.62	N/D	75.34	N/D
GG730|c6_g2_i1	0.001	2.93	2.117	0.442	0.497	0.673	4.373	Potri.001G077000.1	95.61	N/D	75.34	N/D
GG38463|c3_g1_i1	24.796	70.139	49.854	19.534	17.907	95.572	100.26	Potri.001G077100.4	94.05	N/D	75.34	N/D
GG17969|c3_g1_i1	0.729	2.664	0.899	0.001	0.3	0.001	2.913	Potri.001G077100.8	98	N/D	75.34	N/D
GG38464|c0_g1_i1	4.738	10.059	1.313	10.135	10.106	14.209	4.392	Potri.001G077300.1	100	N/D	75.34	N/D
GG732|c0_g1_i3	1.555	0.001	7.369	2.136	0.001	2.154	3.543	Potri.001G077400.1	92.99	N/D	75.34	N/D
GG732|c0_g1_i2	5.115	6.431	21.03	0.001	5.156	4.317	9.578	Potri.001G077400.4	93.2	N/D	75.34	N/D
GG30928|c4_g1_i1	0.001	0.165	0.544	0.727	1.725	0.163	0.164	Potri.001G077400.6	40	N/D	75.34	N/D
GG8436|c2_g1_i1	0.802	2.287	5.382	0.543	0.666	4.72	4.09	Potri.001G077500.1	32.73	N/D	75.34	N/D
GG695|c0_g1_i1	156.768	235.394	469.098	87.141	215.667	665.637	315.169	Potri.001G077600.2	97.27	N/D	75.34	N/D
GG29897|c2_g1_i1	16.121	4.06	0.001	3.618	3.638	0.001	3.314	Potri.001G077900.1	36.07	N/D	75.34	N/D
GG742|c0_g1_i1	667.538	641.079	657.762	479.798	401.764	694.123	830.585	Potri.001G078100.1	95.88	N/D	75.34	N/D
GG739|c0_g1_i1	1.434	1.755	3.82	0.644	2.156	0.558	1.507	Potri.001G078200.1	97.35	N/D	75.34	N/D
GG744|c0_g1_i1	9.403	6.963	28.055	3.185	8.766	10.258	11.468	Potri.001G078400.1	94.25	N/D	75.34	N/D
GG745|c4_g1_i1	4.41	5.19	6.375	3.535	3.703	5.461	4.31	Potri.001G078500.1	98.41	AT1G02410.1	75.34	cytochrome c oxidase assembly protein CtaG / Cox11 family
GG19036|c15_g1_i1	52.07	95.135	60.108	88.531	115.39	75.344	65.172	Potri.001G078600.1	98	AT1G33410.2	75.34	SUPPRESSOR OF AUXIN RESISTANCE1
GG33861|c3_g1_i1	0.001	1.167	0.001	0.001	0.001	0.001	2.538	Potri.001G078700.1	33.33	AT2G02370.1	75.34	SNARE associated Golgi protein family
GG746|c2_g1_i1	13.424	8.084	4.92	10.54	6.366	7.816	4.757	Potri.001G078700.3	94.62	AT2G02370.1	75.34	SNARE associated Golgi protein family
GG230|c0_g1_i1	0.863	0.266	0.001	0.193	0.441	0.26	1.379	Potri.001G078800.1	36.11	AT4G24250.1	75.34	Seven transmembrane MLO family protein
GG14901|c3_g1_i1	0.729	0.68	0.001	0.736	1.406	1.279	0.001	Potri.001G078900.1	98	AT5G49720.1	75.34	glycosyl hydrolase 9A1
GG737|c8_g1_i1	367.415	14.937	10.538	36.51	20.85	12.642	11.787	Potri.001G079000.10	96.41	AT5G49730.1	75.34	ferric reduction oxidase 6
GG737|c9_g1_i1	281.815	9.223	3.052	25.177	15.582	4.903	4.319	Potri.001G079000.6	97.44	AT5G49740.1	75.34	ferric reduction oxidase 7
GG737|c4_g1_i1	126.93	4.272	1.502	12.704	12.76	2.826	1.223	Potri.001G079000.8	98.89	AT5G49740.1	75.34	ferric reduction oxidase 7
GG31502|c6_g1_i1	7.957	10.298	6.434	8.46	11.485	6.903	7.879	Potri.001G079100.1	31.75	AT5G07590.1	75.34	Transducin/WD40 repeat-like superfamily protein
GG36135|c3_g1_i1	1.081	0.001	0.001	0.001	0.001	0.001	0.001	Potri.001G079300.1	35.48	AT2G44900.1	75.34	ARABIDILLO-1
GG12775|c0_g1_i1	1.288	6.1	2.945	0.865	4.416	4.153	8.016	Potri.001G079400.1	98	AT5G51180.1	75.34	alpha/beta-Hydrolases superfamily protein
GG751|c1_g1_i1	8.103	7.276	18.368	10.504	7.735	8.816	8.701	Potri.001G079400.4	99.44	AT5G51180.1	75.34	alpha/beta-Hydrolases superfamily protein
GG740|c4_g1_i1	2.697	5.273	5.05	5.625	7.106	3.663	16.973	Potri.001G079500.1	97.5	AT5G61580.2	75.34	phosphofructokinase 4
GG755|c0_g1_i1	15.891	4.391	0.698	11.645	6.122	9.287	2.821	Potri.001G079600.1	97.84	AT5G07580.1	75.34	Integrase-type DNA-binding superfamily protein
GG760|c0_g1_i1	51.438	12.549	36.335	24.736	10.05	2.432	5.223	Potri.001G079800.1	97.22	AT5G51190.1	75.34	Integrase-type DNA-binding superfamily protein
GG12817|c0_g1_i1	0.826	0.772	0.438	0.838	0.319	0.001	1.205	Potri.001G079900.1	98	AT4G17500.1	75.34	ethylene responsive element binding factor 1
GG12496|c1_g1_i2	0.984	1.442	3.158	1.197	1.041	1.375	1.99	Potri.001G080000.1	98	AT4G25140.1	75.34	oleosin 1
GG752|c7_g1_i2	8.516	4.887	4.317	2.219	4.359	4.019	6.565	Potri.001G080200.2	100	AT5G51230.1	75.34	VEFS-Box of polycomb protein
GG8822|c3_g1_i1	39.824	37.582	29.688	40.947	64.539	47.829	18.461	Potri.001G080200.3	34.29	AT5G51230.1	75.34	VEFS-Box of polycomb protein
GG752|c7_g1_i1	2.758	0.322	0.001	0.571	1.303	0.442	0.001	Potri.001G080200.5	100	AT5G51230.1	75.34	VEFS-Box of polycomb protein
GG5705|c4_g1_i1	3.863	13.963	9.013	10.54	22.772	8.239	4.291	Potri.001G080300.1	29.03	AT5G61620.1	75.34	myb-like transcription factor family protein
GG767|c2_g1_i1	86.997	120.407	363.595	69.282	69.817	109.954	119.388	Potri.001G080400.1	100	AT1G02130.1	75.34	RAS 5
GG765|c0_g1_i1	0.304	8.801	2.058	5.744	1.847	1.125	0.001	Potri.001G080700.1	96.22	AT5G07475.1	75.34	Cupredoxin superfamily protein
GG12155|c0_g1_i1	1.215	0.001	1.384	1.629	0.001	0.001	1.251	Potri.001G080800.1	98	N/D	75.34	N/D
GG6560|c3_g1_i2	0.207	0.386	0.733	0.258	0.778	1.154	1.689	Potri.001G081000.1	48	AT4G19610.1	75.34	nucleotide binding;nucleic acid binding;RNA binding
GG32874|c1_g1_i1	3.353	2.14	2.354	4.603	1.453	0.961	0.667	Potri.001G081100.1	30.95	AT3G06260.1	75.34	galacturonosyltransferase-like 4
GG764|c0_g1_i1	2.065	0.001	0.001	0.322	0.028	0.001	0.001	Potri.001G081200.1	97.88	AT1G72700.1	75.34	ATPase E1-E2 type family protein / haloacid dehalogenase-like hydrolase family protein
GG754|c1_g1_i1	5.576	1.755	4.175	5.634	2.334	4.605	5.688	Potri.001G081300.1	95.95	AT1G80245.1	75.34	Spc97 / Spc98 family of spindle pole body (SBP) component
GG758|c0_g1_i1	0.304	4.648	3.395	0.212	0.225	3.442	3.296	Potri.001G081400.1	99.42	AT1G31320.1	75.34	LOB domain-containing protein 4
GG23408|c2_g1_i1	4.787	9.04	3.016	9.73	26.279	0.577	3.442	Potri.001G081500.1	32.08	AT1G31330.1	75.34	photosystem I subunit F
GG772|c3_g1_i1	36.714	42.487	75.638	40.035	23.86	72.075	69.673	Potri.001G081600.1	96.39	AT5G45190.1	75.34	Cyclin family protein
GG771|c2_g1_i1	3.596	5.154	2.91	7.742	8.091	2.961	3.689	Potri.001G081900.1	98.02	AT1G22860.1	75.34	Vacuolar sorting protein 39
GG770|c1_g1_i2	3.159	1.828	6.955	0.921	0.001	3.826	4.903	Potri.001G082000.1	97.96	AT5G16950.1	75.34	Unknown
GG770|c1_g1_i1	6.767	8.02	11.047	6.895	6.441	15.257	14.599	Potri.001G082000.4	96.91	AT5G16950.1	75.34	Unknown
GG773|c1_g1_i1	32.619	24.206	14.264	37.025	33.066	27.438	27.464	Potri.001G082100.1	98.5	AT5G16780.1	75.34	SART-1 family
GG743|c0_g1_i1	12.951	9.508	0.698	13.79	13.36	13.267	6.455	Potri.001G082100.2	96.58	AT5G16780.1	75.34	SART-1 family
GG776|c0_g1_i1	0.001	0.001	0.426	0.543	0.309	0.001	0.001	Potri.001G082200.1	96.4	AT5G48655.1	75.34	RING/U-box superfamily protein
GG19595|c0_g1_i1	0.001	1.277	0.001	0.001	0.553	0.001	0.001	Potri.001G082300.1	98	AT1G31335.1	75.34	Unknown
GG25148|c0_g2_i1	0.644	0.294	0.331	1.206	0.6	0.144	0.913	Potri.001G082400.2	36.54	AT4G24120.1	75.34	YELLOW STRIPE like 1
GG783|c0_g1_i1	0.692	3.95	9.226	2.835	7.997	7.672	8.427	Potri.001G082500.1	91.57	AT4G24110.1	75.34	Unknown
GG785|c0_g1_i1	0.292	0.404	0.509	1.942	1.163	2.73	2.502	Potri.001G082600.1	98.61	AT1G64690.1	75.34	branchless trichome
GG28781|c0_g1_i1	5.661	7.377	22.354	10.982	10.988	7.239	17.996	Potri.001G082700.1	32.73	AT4G24150.1	75.34	growth-regulating factor 8
GG787|c0_g4_i1	1.312	3.362	12.324	2.182	2.822	6.422	3.396	Potri.001G082800.1	96.12	AT4G19550.1	75.34	zinc ion binding;transcription regulators
GG31554|c3_g1_i1	1.47	1.369	0.994	0.534	1.078	1.019	0.539	Potri.001G082800.3	38.89	AT4G19550.1	75.34	zinc ion binding;transcription regulators
GG821|c0_g1_i1	0.231	0.276	0.001	0.405	1.013	0.183	0.001	Potri.001G082900.1	94.33	AT1G56140.1	75.34	Leucine-rich repeat transmembrane protein kinase
GG12891|c0_g1_i1	0.001	0.001	0.001	0.001	0.001	0.001	0.886	Potri.001G082900.3	98	AT1G56140.1	75.34	Leucine-rich repeat transmembrane protein kinase
GG821|c1_g1_i2	11.25	2.701	0.26	1.261	1.35	0.644	0.237	Potri.001G082900.5	98.19	AT1G56140.1	75.34	Leucine-rich repeat transmembrane protein kinase
GG791|c0_g1_i1	27.529	37.499	113.913	22.563	33.141	47.906	42.611	Potri.001G083100.1	98.17	AT5G42090.1	75.34	Lung seven transmembrane receptor family protein
GG788|c0_g1_i1	0.304	0.671	0.154	0.782	0.413	0.096	1.059	Potri.001G083200.1	99.8	AT1G02800.1	75.34	cellulase 2
GG789|c1_g1_i1	177.663	1.075	0.189	6.159	1.781	1.125	0.183	Potri.001G083300.1	99.24	AT1G64680.1	75.34	Unknown
GG37413|c12_g1_i1	11.979	12.879	5.145	7.171	12.853	7.287	6.784	Potri.001G083300.2	43.75	AT1G64680.1	75.34	Unknown
GG13415|c17_g1_i1	0.001	0.001	1.384	0.001	0.001	0.001	0.001	Potri.001G083300.3	98	AT1G64680.1	75.34	Unknown
GG790|c2_g1_i1	0.887	24.822	0.001	17.555	9	3.634	0.11	Potri.001G083400.1	97.75	AT4G24140.1	75.34	alpha/beta-Hydrolases superfamily protein
GG33946|c1_g1_i5	0.474	1.58	1.609	1.197	0.591	2.528	1.963	Potri.001G083500.1	37.04	AT1G32640.1	75.34	Basic helix-loop-helix (bHLH) DNA-binding family protein
GG781|c1_g1_i1	0.279	3.482	0.284	27.58	10.163	20.843	15.038	Potri.001G083600.1	97.1	AT1G14430.1	75.34	glyoxal oxidase-related protein
GG797|c0_g1_i1	0.001	7.147	12.75	2.08	3.478	86.342	102.47	Potri.001G083700.1	94.37	AT2G46680.1	75.34	homeobox 7
GG7401|c5_g1_i1	6.828	11.033	6.032	9.316	16.266	5.682	6.3	Potri.001G083800.2	55	AT1G26665.1	75.34	Mediator complex, subunit Med10
GG798|c1_g1_i2	1.3	3.693	5.37	1.326	0.713	3.653	7.825	Potri.001G083800.4	98.01	AT1G26665.2	75.34	Mediator complex, subunit Med10
GG800|c0_g1_i1	43.359	18.759	5.358	1.252	3.103	192.835	140.789	Potri.001G083900.1	98.12	AT2G46660.1	75.34	cytochrome P450, family 78, subfamily A, polypeptide 6
GG801|c2_g3_i1	92.902	26.889	4.565	208.517	95.514	92.14	145.948	Potri.001G084000.1	99.12	AT1G64660.1	75.34	methionine gamma-lyase
GG801|c2_g1_i1	60.416	39.079	7.191	137.1	63.554	73.642	97.95	Potri.001G084000.2	98.65	AT1G64660.1	75.34	methionine gamma-lyase
GG799|c0_g1_i1	3.341	78.159	101.624	34.309	29.138	41.09	8.592	Potri.001G084200.1	100	AT4G24130.1	75.34	Protein of unknown function, DUF538
GG802|c2_g1_i1	8.018	9.085	9.569	10.218	17.972	12.95	13.96	Potri.001G084300.1	98.04	AT5G41940.1	75.34	Ypt/Rab-GAP domain of gyp1p superfamily protein
GG802|c2_g1_i3	2.211	1.874	0.237	2.384	0.001	1.942	0.201	Potri.001G084300.2	96.03	AT5G41940.1	75.34	Ypt/Rab-GAP domain of gyp1p superfamily protein
GG11256|c0_g1_i1	0.001	0.001	0.001	0.001	0.001	0.001	0.001	Potri.001G084400.2	31.82	AT4G24120.1	75.34	YELLOW STRIPE like 1
GG804|c3_g1_i1	40.382	14.487	9.237	8.57	5.381	30.918	28.377	Potri.001G084500.1	98.95	AT4G24090.1	75.34	Unknown
GG793|c0_g1_i2	0.194	1.194	0.001	0.001	0.309	0.817	1.689	Potri.001G084600.1	95.79	AT5G41960.1	75.34	Unknown
GG19441|c0_g1_i1	0.001	0.001	0.001	0.001	0.001	5.105	0.001	Potri.001G084600.2	98	AT5G41960.1	75.34	Unknown
GG9155|c0_g1_i1	0.001	0.001	0.001	0.755	0.001	3.355	0.001	Potri.001G084700.1	30.23	AT4G24100.1	75.34	Protein kinase superfamily protein
GG805|c4_g1_i3	8.917	8.608	6.174	10.973	11.513	6.73	8.181	Potri.001G084700.2	99.3	AT4G10730.1	75.34	Protein kinase superfamily protein
GG805|c4_g1_i1	10.302	7.772	5.311	11.977	10.585	5.24	8.729	Potri.001G084700.3	99.17	AT4G10730.1	75.34	Protein kinase superfamily protein
GG806|c0_g1_i1	3.79	2.728	4.104	4.115	6.778	12.863	14.399	Potri.001G085100.1	96.35	AT1G64640.1	75.34	early nodulin-like protein 8
GG17259|c0_g1_i1	0.001	0.001	0.001	0.001	0.553	0.001	1.406	Potri.001G085200.1	98	AT4G10760.1	75.34	mRNAadenosine methylase
GG1453|c11_g1_i1	0.001	0.001	0.001	0.755	0.947	3.644	0.001	Potri.001G085300.1	98	AT5G48050.1	75.34	Unknown
GG808|c2_g1_i1	0.001	0.533	2.496	0.976	0.366	1.798	3.159	Potri.001G085400.4	99.07	AT4G27745.1	75.34	Yippee family putative zinc-binding protein
GG816|c1_g1_i1	0.717	3.445	2.023	1.454	4.078	0.961	1.333	Potri.001G085500.3	98.21	AT5G41990.1	75.34	with no lysine (K) kinase 8
GG22007|c2_g2_i1	0.001	2.058	0.804	1.961	2.381	0.615	2.191	Potri.001G085500.4	98	AT5G41990.1	75.34	with no lysine (K) kinase 8
GG19316|c0_g1_i1	0.001	9.995	8.693	34.475	62.551	38.311	17.311	Potri.001G085600.1	98	AT4G10790.1	75.34	UBX domain-containing protein
GG818|c1_g1_i1	1.446	2.242	2.129	1.215	1.556	1.75	1.525	Potri.001G085700.1	94	N/D	75.34	N/D
GG814|c0_g1_i1	1.409	1.314	0.721	1.694	0.919	1.432	1.169	Potri.001G085800.1	95.79	AT5G63830.1	75.34	HIT-type Zinc finger family protein
GG22769|c4_g2_i1	0.001	2.095	0.001	0.746	0.938	0.001	0.001	Potri.001G085900.1	30.16	AT4G00910.1	75.34	Aluminium activated malate transporter family protein
GG34455|c2_g1_i1	15.478	37.334	114.244	13.44	3.216	28.351	26.049	Potri.001G086000.1	50	AT1G64625.2	75.34	Serine/threonine-protein kinase WNK (With No Lysine)-related
GG820|c2_g1_i1	8.164	11.648	10.988	8.681	7.125	13.748	13.504	Potri.001G086100.2	99.07	AT3G05675.1	75.34	BTB/POZ domain-containing protein
GG1120|c2_g1_i1	0.911	2.682	5.595	5.395	2.231	5.499	9.879	Potri.001G086200.1	26.67	ATCG00180.1	75.34	DNA-directed RNA polymerase family protein
GG784|c0_g1_i1	25.61	26.723	42.509	30.434	24.057	37.86	35.462	Potri.001G086300.1	98.06	AT5G42000.1	75.34	ORMDL family protein
GG779|c4_g1_i1	8.674	9.499	5.961	7.631	16.866	7.182	4.31	Potri.001G086600.1	95.79	AT5G24320.1	75.34	Transducin/WD40 repeat-like superfamily protein
GG823|c0_g1_i1	1.045	0.001	0.001	0.709	0.001	0.001	0.001	Potri.001G086700.1	98.65	AT5G49330.1	75.34	myb domain protein 111
GG780|c5_g1_i2	4.325	2.425	3.359	4.17	3.047	3.74	5.031	Potri.001G086800.1	98.45	AT1G64600.1	75.34	methyltransferases;copper ion binding
GG778|c0_g1_i1	0.425	1.139	0.001	0.083	0.356	1.817	1.497	Potri.001G086900.1	98.85	AT4G24050.1	75.34	NAD(P)-binding Rossmann-fold superfamily protein
GG829|c1_g1_i1	3.875	1.837	3.891	4.502	5.025	2.817	2.903	Potri.001G087100.1	96.96	AT4G24040.1	75.34	trehalase 1
GG21914|c0_g1_i1	7.034	16.572	77.649	9.776	9.319	20.199	16.179	Potri.001G087200.2	98	AT4G10810.1	75.34	Unknown
GG10309|c0_g2_i1	0.001	0.001	1.1	0.001	0.001	0.001	0.001	Potri.001G087400.1	26.56	AT1G55090.1	75.34	carbon-nitrogen hydrolase family protein
GG862|c1_g1_i1	363.843	452.471	979.038	520.579	474.14	416.762	627.91	Potri.001G087500.1	98.31	AT5G42020.1	75.34	Heat shock protein 70 (Hsp 70) family protein
GG36135|c4_g2_i1	1.336	0.001	0.001	0.304	0.001	1.163	0.438	Potri.001G087500.3	32.5	AT5G28540.1	75.34	heat shock protein 70 (Hsp 70) family protein
GG26878|c5_g1_i1	0.001	0.001	0.001	0.994	2.559	0.001	0.001	Potri.001G087600.1	28.95	AT3G23920.1	75.34	beta-amylase 1
GG33802|c3_g2_i1	0.001	0.001	2.141	0.001	0.001	0.865	0.986	Potri.001G087700.1	35	N/D	75.34	N/D
GG845|c2_g1_i1	49.02	74.401	177.368	80.154	82.802	66.259	78.639	Potri.001G087800.1	98.83	AT4G10840.1	75.34	Tetratricopeptide repeat (TPR)-like superfamily protein
GG840|c0_g1_i1	1.227	3.491	0.001	4.962	2.1	4.961	5.086	Potri.001G087900.1	92.86	AT4G24020.1	75.34	NIN like protein 7
GG826|c1_g1_i1	0.595	2.168	0.343	1.767	3.319	1.577	1.032	Potri.001G087900.2	98.46	AT4G24020.1	75.34	NIN like protein 7
GG826|c1_g1_i2	0.001	0.689	0.509	0.001	0.263	0.001	0.164	Potri.001G087900.3	100	AT4G24020.1	75.34	NIN like protein 7
GG7473|c4_g1_i1	0.547	0.257	0.58	0.001	0.628	0.001	1.068	Potri.001G088000.1	32.43	AT5G63610.1	75.34	cyclin-dependent kinase E;1
GG846|c1_g1_i1	0.474	12.062	28.907	13.026	6.216	19.218	67.217	Potri.001G088100.1	96.3	AT3G49290.1	75.34	ABL interactor-like protein 2
GG848|c4_g1_i1	39.872	40.604	75.887	30.59	29.944	63.836	63.182	Potri.001G088200.1	98.51	AT1G64520.1	75.34	regulatory particle non-ATPase 12A
GG847|c1_g1_i1	257.444	26.622	19.007	33.435	18.394	19.632	19.055	Potri.001G088300.1	99.53	AT1G64510.1	75.34	Translation elongation factor EF1B/ribosomal protein S6 family protein
GG849|c2_g1_i1	1.434	3.344	23.987	0.819	1.266	8.162	2.292	Potri.001G088400.2	97.32	AT4G24015.1	75.34	RING/U-box superfamily protein
GG8418|c7_g2_i1	15.125	0.001	0.001	5.266	1.697	0.001	0.001	Potri.001G088500.1	43.24	AT4G23990.1	75.34	cellulose synthase like G3
GG23458|c0_g1_i1	0.001	9.986	2.437	2.044	3.216	0.538	1.835	Potri.001G088600.4	36.11	AT4G23980.1	75.34	auxin response factor 9
GG854|c4_g1_i1	18.393	34.394	41.503	28.243	28.266	47.541	100.342	Potri.001G088600.5	97.45	AT4G23980.1	75.34	auxin response factor 9
GG851|c0_g1_i1	0.001	0.119	0.461	0.092	0.001	0.001	0.621	Potri.001G088700.1	96.97	AT5G46290.1	75.34	3-ketoacyl-acyl carrier protein synthase I
GG869|c5_g1_i1	426.434	508.352	475.923	367.517	599.561	420.146	290.791	Potri.001G088800.3	98.47	AT5G42050.1	75.34	DCD (Development and Cell Death) domain protein
GG853|c3_g1_i1	2.612	0.001	5.015	0.001	0.534	1.663	4.583	Potri.001G088900.1	94.32	AT1G64500.1	75.34	Glutaredoxin family protein
GG852|c0_g1_i1	0.207	0.487	3.998	0.93	0.15	1.048	4.1	Potri.001G089000.1	98.01	AT3G61920.1	75.34	Unknown
GG1208|c1_g2_i1	0.001	0.001	0.532	0.001	0.001	0.001	0.247	Potri.001G089100.1	29.09	AT5G10560.1	75.34	Glycosyl hydrolase family protein
GG856|c1_g1_i1	32.79	25.355	46.164	15.815	14.503	18.526	23.967	Potri.001G089100.3	98.54	AT5G10560.1	75.34	Glycosyl hydrolase family protein
GG855|c0_g1_i1	1.531	1.433	2.827	0.782	0.591	0.673	0.749	Potri.001G089200.1	100	AT4G16580.1	75.34	Protein phosphatase 2C family protein
GG855|c1_g1_i1	13.194	12.347	18.948	6.904	6.459	16.92	19.073	Potri.001G089300.1	97.19	AT3G13550.1	75.34	Ubiquitin-conjugating enzyme family protein
GG857|c0_g1_i1	34.6	48.321	55.803	35.166	39.573	108.579	115.389	Potri.001G089400.1	99.36	AT4G10920.1	75.34	transcriptional coactivator p15 (PC4) family protein (KELP)
GG858|c5_g1_i1	27.323	4.492	2.484	7.641	5.438	6.903	4.182	Potri.001G089500.5	98.25	AT5G42070.1	75.34	Unknown
GG23567|c2_g1_i1	8.31	1.562	0.001	2.274	0.253	0.586	2.264	Potri.001G089700.2	24.49	AT4G23950.2	75.34	Galactose-binding protein
GG28758|c0_g2_i1	0.001	0.257	0.001	0.755	1.903	0.001	0.001	Potri.001G089700.3	36.17	AT4G23950.1	75.34	Galactose-binding protein
GG13349|c3_g1_i1	0.51	0.864	0.106	0.212	0.3	0.375	0.292	Potri.001G089700.4	98	AT1G71360.1	75.34	Galactose-binding protein
GG865|c1_g1_i1	60.525	13.017	6.659	22.6	19.378	9.2	10.929	Potri.001G089800.2	99.35	AT4G23940.1	75.34	FtsH extracellular protease family
GG17624|c1_g1_i1	0.498	0.257	0.213	0.221	0.403	0.567	0.557	Potri.001G089800.4	98	AT4G23940.1	75.34	FtsH extracellular protease family
GG16000|c0_g1_i1	0.267	2.747	6.6	0.001	1.631	0.51	0.21	Potri.001G089900.2	98	AT4G10930.1	75.34	Unknown
GG843|c0_g1_i1	0.001	0.001	0.001	0.001	0.001	1.038	0.283	Potri.001G090200.1	93.41	AT1G64480.1	75.34	calcineurin B-like protein 8
GG2622|c1_g1_i1	0.243	0.919	0.769	0.672	1.678	1.769	2.365	Potri.001G090300.1	34.29	AT2G46500.1	75.34	phosphoinositide 4-kinase gamma 4
GG29027|c4_g1_i1	0.001	1.369	0.001	0.001	0.001	2.452	2.931	Potri.001G090400.1	44.44	AT1G64450.1	75.34	Glycine-rich protein family
GG841|c0_g1_i1	0.547	0.827	1.005	0.893	0.844	0.385	0.001	Potri.001G090500.2	96.98	AT4G10955.1	75.34	alpha/beta-Hydrolases superfamily protein
GG850|c11_g1_i1	56.941	101.952	188.131	36.823	35.232	94.139	60.808	Potri.001G090700.1	98.57	AT4G10960.1	75.34	UDP-D-glucose/UDP-D-galactose 4-epimerase 5
GG8381|c1_g1_i1	2.005	0.001	0.343	0.534	0.141	0.577	0.001	Potri.001G090800.1	83.02	AT1G64430.1	75.34	Pentatricopeptide repeat (PPR) superfamily protein
GG850|c12_g1_i1	83.158	81.034	73.994	71.988	63.976	92.543	65.273	Potri.001G090900.1	98.5	AT4G10970.1	75.34	Unknown
GG864|c0_g1_i1	77.339	25.254	0.213	35.221	29.607	13.556	0.402	Potri.001G091000.1	96.26	AT4G23895.3	75.34	Pleckstrin homology (PH) domain-containing protein
GG877|c4_g1_i1	2.733	7.882	26.257	3.047	2.213	6.047	7.459	Potri.001G091100.2	95.68	AT4G23895.3	75.34	Pleckstrin homology (PH) domain-containing protein
GG877|c2_g1_i1	0.863	2.958	12.313	3.737	3.525	6.163	5.825	Potri.001G091100.4	80	AT4G23895.3	75.34	Pleckstrin homology (PH) domain-containing protein
GG15546|c5_g1_i1	0.595	1.635	0.001	0.562	1.219	0.808	1.004	Potri.001G091200.1	98	N/D	75.34	N/D
GG873|c0_g1_i1	163.826	50.59	22.579	34.263	27.544	40.071	33.243	Potri.001G091300.1	98.22	AT4G23890.1	75.34	Unknown
GG874|c0_g1_i1	4.531	1.424	0.001	0.001	0.001	1.202	0.001	Potri.001G091400.1	96.97	AT4G23880.1	75.34	Unknown
GG872|c0_g1_i1	2.26	12.769	28.245	1.915	0.45	5.345	5.067	Potri.001G091500.1	100	AT1G64405.1	75.34	Unknown
GG879|c2_g1_i1	2.017	3.583	2.259	3.498	3.656	4.365	2.903	Potri.001G091600.1	97.72	AT4G23860.1	75.34	PHD finger protein-related
GG881|c0_g1_i1	0.001	0.001	1.739	0.001	0.001	0.001	1.57	Potri.001G091700.1	95.45	AT5G53110.1	75.34	RING/U-box superfamily protein
GG18978|c5_g1_i1	0.462	0.001	0.001	0.313	0.001	0.001	0.457	Potri.001G091800.2	98	AT5G62050.1	75.34	homolog of yeast oxidase assembly 1 (OXA1)
GG883|c4_g1_i1	72.893	63.635	74.928	67.928	77.055	45.791	45.679	Potri.001G091900.2	98.49	AT4G23850.1	75.34	AMP-dependent synthetase and ligase family protein
GG26356|c2_g2_i1	8.006	121.262	26.399	42.337	40.126	61.74	54.188	Potri.001G092000.2	30.86	AT4G23840.1	75.34	Leucine-rich repeat (LRR) family protein
GG884|c3_g1_i1	10.266	9.223	4.79	6.913	6.994	7.105	6.035	Potri.001G092000.3	98.24	AT4G23840.1	75.34	Leucine-rich repeat (LRR) family protein
GG888|c0_g1_i2	0.001	0.533	4.826	0.001	1.097	2.634	4.255	Potri.001G092100.1	96.91	AT2G29380.1	75.34	highly ABA-induced PP2C gene 3
GG888|c0_g1_i5	0.001	4.253	0.001	0.396	0.001	0.798	4.081	Potri.001G092100.2	96.47	AT2G29380.1	75.34	highly ABA-induced PP2C gene 3
GG888|c1_g1_i1	11.238	9.958	8.102	34.622	19.491	16.171	25.912	Potri.001G092200.1	98.39	AT1G64390.1	75.34	glycosyl hydrolase 9C2
GG30179|c3_g1_i1	0.001	0.001	0.001	0.001	0.628	0.001	0.758	Potri.001G092200.2	30.77	AT1G64390.1	75.34	glycosyl hydrolase 9C2
GG30179|c3_g2_i1	0.001	1.378	1.668	0.976	0.628	0.001	0.758	Potri.001G092200.3	30.77	AT1G64390.1	75.34	glycosyl hydrolase 9C2
GG885|c1_g1_i1	7.131	4.676	15.459	4.502	3.178	8.556	7.523	Potri.001G092300.1	96.64	AT1G64385.1	75.34	Unknown
GG886|c0_g1_i1	15.453	9.471	0.248	7.926	2.081	2.134	0.575	Potri.001G092400.2	94.71	AT1G64380.1	75.34	Integrase-type DNA-binding superfamily protein
GG878|c0_g1_i1	25.002	18.401	17.363	12.161	9.019	29.303	24.871	Potri.001G092500.1	98.95	AT5G53160.2	75.34	regulatory components of ABA receptor 3
GG891|c0_g1_i1	54.827	102.595	172.223	62.184	49.97	112.04	237.416	Potri.001G092600.1	93.68	AT5G41860.1	75.34	Unknown
GG889|c0_g1_i1	0.001	1.663	0.308	0.921	1.547	0.135	0.001	Potri.001G092700.1	96.91	AT2G19170.1	75.34	subtilisin-like serine protease 3
GG893|c0_g2_i1	0.656	0.001	0.001	0.001	1.172	0.001	0.758	Potri.001G092800.1	97.71	AT5G41850.1	75.34	alpha/beta-Hydrolases superfamily protein
GG893|c0_g1_i1	2.175	4.713	3.678	2.927	2.691	5.941	8.665	Potri.001G092800.2	98.69	AT5G41850.1	75.34	alpha/beta-Hydrolases superfamily protein
GG36302|c2_g1_i1	5.686	5.595	8.409	4.106	2.184	9.797	7.989	Potri.001G092900.1	40	AT4G11070.1	75.34	WRKY family transcription factor
GG900|c0_g1_i1	148.373	35.34	9.439	13.136	70.998	1222.1	557.652	Potri.001G093100.2	96.12	N/D	75.34	N/D
GG26079|c0_g1_i1	0.001	5.08	0.001	0.001	0.001	0.001	0.548	Potri.001G093200.1	29.03	AT3G10390.1	75.34	Flavin containing amine oxidoreductase family protein
GG875|c1_g1_i1	13.011	0.001	0.001	1.114	0.347	0.423	0.001	Potri.001G093300.1	97.22	AT2G45400.1	75.34	NAD(P)-binding Rossmann-fold superfamily protein
GG894|c0_g1_i1	5.661	8.791	4.258	13.854	4.669	2.903	0.001	Potri.001G093500.1	97.89	AT5G41810.2	75.34	Unknown
GG23516|c2_g1_i1	2.114	5.007	58.748	7.852	5.372	5.201	21.767	Potri.001G093600.1	45	AT5G41800.1	75.34	Transmembrane amino acid transporter family protein
GG897|c0_g1_i1	1.482	3.197	2.058	14.49	9.038	8.008	21.246	Potri.001G093700.1	98.39	AT4G11080.1	75.34	HMG (high mobility group) box protein
GG901|c3_g1_i1	4.531	12.484	18.404	6.481	8.091	11.633	10.317	Potri.001G093800.1	97.82	AT4G11090.1	75.34	TRICHOME BIREFRINGENCE-LIKE 23
GG13166|c2_g1_i1	0.001	42.46	0.296	0.001	1.256	2.048	0.001	Potri.001G093900.1	98	AT3G61670.1	75.34	Protein of unknown function (DUF3133)
GG904|c3_g1_i1	120.443	35.689	44.933	29.154	29.569	39.744	26.158	Potri.001G094100.1	98.59	AT4G01100.1	75.34	adenine nucleotide transporter 1
GG8370|c0_g1_i1	0.001	2.058	0.001	0.001	0.919	1.779	0.001	Potri.001G094200.1	41.79	AT5G41790.1	75.34	COP1-interactive protein 1
GG909|c2_g1_i1	23.18	4.033	5.228	8.497	4.706	6.297	6.884	Potri.001G094500.1	98.02	AT4G11110.1	75.34	SPA1-related 2
GG36766|c6_g1_i1	1.64	3.923	6.21	3.378	2.344	4.22	7.03	Potri.001G094500.2	41.18	AT4G11110.1	75.34	SPA1-related 2
GG37064|c2_g1_i1	0.814	1.782	0.852	0.368	2.906	1.221	0.265	Potri.001G094500.3	46.88	AT4G11110.1	75.34	SPA1-related 2
GG907|c0_g1_i2	0.001	1.709	2.034	2.449	1.838	1.798	3.196	Potri.001G094600.1	98.28	AT5G41760.1	75.34	Nucleotide-sugar transporter family protein
GG911|c0_g1_i1	4.386	25.318	70.529	38.369	17.044	126.875	114.467	Potri.001G094700.1	100	AT3G61640.1	75.34	arabinogalactan protein 20
GG905|c0_g1_i1	0.85	0.092	0.189	2.145	0.834	2.163	2.474	Potri.001G094800.1	95.67	AT4G23750.1	75.34	cytokinin response factor 2
GG8365|c4_g1_i1	37.54	142.106	242.704	70.92	80.355	125.009	188.45	Potri.001G094900.1	100	AT1G64230.1	75.34	ubiquitin-conjugating enzyme 28
GG29957|c2_g1_i1	1.531	0.175	0.001	0.001	1.209	1.769	4.501	Potri.001G095200.1	31.43	AT4G23740.1	75.34	Leucine-rich repeat protein kinase family protein
GG3003|c0_g2_i1	0.001	0.001	0.001	0.331	0.553	0.654	1.397	Potri.001G095300.1	36.84	AT3G61610.1	75.34	Galactose mutarotase-like superfamily protein
GG28313|c5_g1_i1	160.558	228.964	298.543	124.663	123.762	292.503	257.365	Potri.001G095500.2	39.47	AT4G11160.1	75.34	Translation initiation factor 2, small GTP-binding protein
GG10560|c3_g2_i1	0.001	1.167	0.001	0.001	0.656	0.365	0.411	Potri.001G095500.3	37.5	AT4G11160.1	75.34	Translation initiation factor 2, small GTP-binding protein
GG16874|c0_g1_i1	0.001	10.427	3.809	0.001	0.001	0.001	0.001	Potri.001G095600.1	98	AT3G59140.1	75.34	multidrug resistance-associated protein 14
GG25754|c0_g2_i1	0.001	0.001	0.001	0.267	0.422	0.001	0.001	Potri.001G095700.1	68	AT3G59140.1	75.34	multidrug resistance-associated protein 14
GG918|c0_g1_i1	0.17	1.929	1.053	0.893	2.222	1.673	1.863	Potri.001G096000.1	97.64	AT4G23720.1	75.34	Protein of unknown function (DUF1191)
GG919|c0_g1_i2	0.134	0.606	1.561	0.341	0.244	0.173	0.758	Potri.001G096100.2	98.07	AT3G61600.1	75.34	POZ/BTB containin G-protein 1
GG923|c1_g1_i1	0.607	2.205	1.053	1.887	1.959	2.355	3.57	Potri.001G096200.1	99.67	AT5G41620.1	75.34	Unknown
GG10701|c1_g1_i1	0.001	0.001	0.001	0.001	0.666	1.346	2.456	Potri.001G096400.1	34.62	AT5G41610.1	75.34	cation/H+ exchanger 18
GG8347|c3_g1_i1	0.984	0.615	0.001	0.001	1.509	0.001	0.001	Potri.001G096800.1	91.13	AT1G64160.1	75.34	Disease resistance-responsive (dirigent-like protein) family protein
GG876|c1_g1_i1	7.265	37.922	322.518	1.178	11.775	0.615	8.409	Potri.001G096900.1	98.9	AT4G23690.1	75.34	Disease resistance-responsive (dirigent-like protein) family protein
GG913|c5_g1_i1	69.819	126.571	46.731	85.889	96.93	131.124	97.859	Potri.001G097200.1	98.77	AT1G64140.1	75.34	Unknown
GG19777|c2_g1_i1	10.326	10.454	7.723	7.42	7.041	7.595	6.948	Potri.001G097200.2	98	AT1G64140.1	75.34	Unknown
GG929|c0_g1_i1	4.361	0.34	0.035	0.064	0.9	8.076	1.625	Potri.001G097300.1	93.78	AT3G18440.1	75.34	aluminum-activated malate transporter 9
GG927|c2_g2_i1	4.361	10.601	11.733	10.227	16.36	9.133	13.485	Potri.001G097400.1	98.26	AT4G23650.1	75.34	calcium-dependent protein kinase 6
GG4859|c17_g2_i1	0.001	0.001	0.001	0.46	0.001	2.298	1.36	Potri.001G097500.1	44.74	AT5G60750.1	75.34	CAAX amino terminal protease family protein
GG931|c1_g1_i1	0.001	0.331	0.721	0.479	1.434	0.481	0.001	Potri.001G097600.1	97.83	AT1G64110.2	75.34	P-loop containing nucleoside triphosphate hydrolases superfamily protein
GG931|c0_g1_i1	0.182	0.799	1.703	2.09	1.5	1.538	0.977	Potri.001G097600.2	98.9	AT1G64110.2	75.34	P-loop containing nucleoside triphosphate hydrolases superfamily protein
GG941|c5_g1_i1	106.217	222.469	197.463	125.427	135.209	238.828	216.626	Potri.001G097700.1	98.43	AT1G64090.1	75.34	Reticulan like protein B3
GG933|c3_g1_i1	16.437	16.591	14.442	21.633	18.46	19.814	21.164	Potri.001G097800.1	97.65	AT4G23620.1	75.34	Ribosomal protein L25/Gln-tRNA synthetase, anti-codon-binding domain
GG38174|c5_g1_i1	17.203	5.585	2.247	13.827	15.975	7.537	7.332	Potri.001G097800.2	96.76	AT4G23620.1	75.34	Ribosomal protein L25/Gln-tRNA synthetase, anti-codon-binding domain
GG38173|c0_g1_i1	0.001	38.308	0.001	4.686	2.222	3.221	1.634	Potri.001G097900.1	97.75	AT1G13130.1	75.34	Cellulase (glycosyl hydrolase family 5) protein
GG925|c2_g1_i1	0.001	1.176	0.982	7.411	1.997	7.249	7.149	Potri.001G098000.2	96.72	AT1G64080.1	75.34	Unknown
GG17343|c0_g1_i1	2.843	3.353	4.707	2.891	1.163	1.807	5.013	Potri.001G098100.1	98	AT2G46150.1	75.34	Late embryogenesis abundant (LEA) hydroxyproline-rich glycoprotein family
GG938|c0_g1_i1	0.001	1.47	2.602	0.001	0.001	0.001	0.001	Potri.001G098200.1	95.31	AT1G64065.1	75.34	Late embryogenesis abundant (LEA) hydroxyproline-rich glycoprotein family
GG943|c1_g1_i1	4.932	8.139	1.821	5.155	9.769	3.884	1.123	Potri.001G098300.1	98.48	AT1G64060.1	75.34	respiratory burst oxidase protein F
GG928|c0_g1_i1	0.121	0.34	2.874	0.681	0.272	1.577	2.785	Potri.001G098400.1	97.86	AT5G41590.1	75.34	Protein of unknown function (DUF567)
GG944|c2_g1_i1	18.381	28.212	29.285	19.12	16.472	32.908	25.236	Potri.001G098500.2	98.65	AT1G64050.1	75.34	Unknown
GG946|c10_g1_i1	39.945	38.528	63.633	31.087	27.638	49.156	37.197	Potri.001G098600.2	99.07	AT4G11240.1	75.34	Calcineurin-like metallo-phosphoesterase superfamily protein
GG28217|c0_g1_i1	0.001	13.109	3.986	3.793	2.203	2.432	2.748	Potri.001G098700.1	29.41	AT4G11270.1	75.34	Transducin/WD40 repeat-like superfamily protein
GG947|c4_g1_i2	5.965	6.385	11.686	7.659	3.563	6.018	9.094	Potri.001G098700.2	96.39	AT4G11270.1	75.34	Transducin/WD40 repeat-like superfamily protein
GG947|c1_g1_i1	0.911	0.211	0.934	2.025	1.884	0.413	0.648	Potri.001G098700.3	95	AT4G11270.1	75.34	Transducin/WD40 repeat-like superfamily protein
GG940|c2_g1_i1	0.279	2.508	0.414	1.178	8.335	106.801	8.528	Potri.001G098800.1	97.11	AT4G09740.1	75.34	glycosyl hydrolase 9B14
GG32320|c1_g2_i1	0.001	1.268	0.001	0.001	0.544	0.001	4.045	Potri.001G099100.1	50	AT1G63990.1	75.34	sporulation 11-2
GG949|c2_g1_i2	15.927	19.843	64.272	10.761	12.9	27.284	34.284	Potri.001G099200.1	100	AT5G41560.1	75.34	Unknown
GG950|c1_g1_i1	151.082	2.407	0.875	20.473	8.11	4.913	2.648	Potri.001G099300.1	99.15	AT1G63970.1	75.34	isoprenoid F
GG951|c0_g1_i1	20.021	5.319	1.431	44.095	21.863	2.125	1.936	Potri.001G099400.1	97.02	AT4G11280.1	75.34	1-aminocyclopropane-1-carboxylic acid (acc) synthase 6
GG8319|c0_g1_i1	2.964	0.001	0.781	1.675	0.581	0.49	0.001	Potri.001G099500.1	74.14	AT1G01490.1	75.34	Heavy metal transport/detoxification superfamily protein
GG953|c2_g1_i1	19.511	23.012	28.836	20.51	24.835	20.035	22.324	Potri.001G099600.1	98.22	AT1G63940.2	75.34	monodehydroascorbate reductase 6
GG953|c2_g1_i2	0.001	11.97	43.36	0.377	0.806	10.844	23.501	Potri.001G099600.2	95.35	AT1G63940.2	75.34	monodehydroascorbate reductase 6
GG952|c0_g1_i1	6.062	3.068	6.553	6.223	3.066	10.2	9.943	Potri.001G099700.1	98.89	AT1G63930.1	75.34	from the Czech \'roh\' meaning \'corner\'
GG954|c1_g2_i1	1.397	14.827	125.113	1.97	5.344	2.413	1.223	Potri.001G099800.1	99.03	AT1G63910.1	75.34	myb domain protein 103
GG948|c3_g1_i2	4.714	5.797	8.327	4.437	2.709	5.528	4.273	Potri.001G099900.1	96.52	AT2G43790.1	75.34	MAP kinase 6
GG955|c0_g1_i1	1.834	12.411	6.281	9.288	8.841	7.922	13.184	Potri.001G100000.1	97.25	AT4G23500.1	75.34	Pectin lyase-like superfamily protein
GG8273|c0_g2_i1	0.001	19.264	12.395	0.001	6.272	63.115	5.579	Potri.001G100100.1	90	AT1G69230.1	75.34	SPIRAL1-like2
GG16181|c2_g1_i1	1.859	2.637	0.001	0.626	1.556	0.001	2.84	Potri.001G100200.1	98	AT4G25700.1	75.34	beta-hydroxylase 1
GG956|c0_g1_i1	0.17	2.499	0.001	2.403	0.581	0.001	0.001	Potri.001G100200.3	96.62	AT5G52570.1	75.34	beta-carotene hydroxylase 2
GG957|c0_g1_i1	141.667	12.071	7.463	23.042	10.669	8.777	8.92	Potri.001G100300.1	97.46	AT1G28140.1	75.34	Unknown
GG959|c0_g1_i1	3.037	5.732	1.325	4.124	4.922	49.435	41.369	Potri.001G100400.1	97.1	N/D	75.34	N/D
GG959|c1_g1_i2	1.312	0.965	1.833	2.909	4.481	22.314	20.525	Potri.001G100500.1	98.58	AT5G41470.1	75.34	Nuclear transport factor 2 (NTF2) family protein
GG25355|c4_g1_i1	1.13	3.868	0.001	2.375	1.753	1.788	2.858	Potri.001G100600.1	28.75	AT4G13650.1	75.34	Pentatricopeptide repeat (PPR) superfamily protein
GG9325|c2_g1_i1	120.018	43.948	0.343	168.104	56.176	7.576	2.867	Potri.001G100700.1	42.42	AT5G41460.1	75.34	Protein of unknown function (DUF604)
GG960|c1_g2_i1	7.885	0.001	0.001	0.001	0.001	0.029	0.001	Potri.001G100800.1	97.03	AT5G41410.1	75.34	POX (plant homeobox) family protein
GG35279|c1_g1_i1	6.087	11.942	37.837	8.69	5.016	13.844	22.47	Potri.001G100800.2	27.5	AT5G41410.1	75.34	POX (plant homeobox) family protein
GG962|c2_g1_i1	9.512	9.903	8.102	14.987	8.381	10.421	20.333	Potri.001G100900.1	97.53	AT1G63850.1	75.34	BTB/POZ domain-containing protein
GG963|c2_g1_i1	27.76	27.449	42.012	28.427	23.025	19.285	21.474	Potri.001G101100.2	97.94	AT1G63830.1	75.34	PLAC8 family protein
GG3805|c1_g1_i1	1.859	2.637	1.041	0.001	0.001	0.001	0.95	Potri.001G101100.3	31.75	AT1G63830.1	75.34	PLAC8 family protein
GG936|c5_g1_i1	24.018	24.666	22.792	24.1	36.019	27.265	22.406	Potri.001G101300.2	99.22	AT5G41370.1	75.34	homolog of xeroderma pigmentosum complementation group B 1
GG12463|c2_g1_i1	5.26	5.686	21.526	7.061	5.991	6.134	9.55	Potri.001G101400.1	98	AT4G23460.1	75.34	Adaptin family protein
GG966|c0_g1_i1	4.835	9.756	10.231	13.09	7.753	9.902	16.928	Potri.001G101600.1	99.12	AT1G75060.2	75.34	Unknown
GG966|c0_g1_i2	0.595	0.202	1.987	0.562	0.169	0.711	1.726	Potri.001G101600.2	97.48	AT1G75060.2	75.34	Unknown
GG968|c4_g1_i1	6.208	5.089	0.97	2.163	1.847	3.451	1.351	Potri.001G101700.1	97.18	AT5G41350.1	75.34	RING/U-box superfamily protein
GG968|c4_g1_i2	2.928	6.127	3.418	4.179	7.491	6.307	3.177	Potri.001G101700.3	97.62	AT5G41350.1	75.34	RING/U-box superfamily protein
GG968|c4_g1_i5	3.778	4.52	6.269	5.256	3.544	6.509	5.624	Potri.001G101700.5	96.55	AT5G41350.1	75.34	RING/U-box superfamily protein
GG27248|c6_g1_i1	0.413	1.938	0.001	0.285	0.001	1.452	0.402	Potri.001G101800.1	39.47	AT4G11400.1	75.34	ARID/BRIGHT DNA-binding domain;ELM2 domain protein
GG964|c0_g1_i1	25.233	25.18	55.649	35.571	22.941	85.669	59.411	Potri.001G101900.1	99.46	AT1G63800.1	75.34	ubiquitin-conjugating enzyme 5
GG15097|c6_g1_i2	0.001	0.744	0.001	0.829	0.178	0.894	0.274	Potri.001G102000.2	98	AT1G63770.3	75.34	Peptidase M1 family protein
GG945|c14_g2_i1	44.234	55.707	34.549	82.519	115.09	44.445	35.289	Potri.001G102000.3	97.28	AT1G63770.3	75.34	Peptidase M1 family protein
GG22183|c3_g1_i1	0.001	2.738	3.915	0.552	1.05	1.99	7.377	Potri.001G102000.4	98	AT1G63770.3	75.34	Peptidase M1 family protein
GG18579|c0_g2_i1	0.437	0.276	0.001	0.304	0.001	0.394	0.42	Potri.001G102100.1	98	AT1G63770.3	75.34	Peptidase M1 family protein
GG945|c8_g1_i1	46.335	73.97	102.44	99.982	85.277	60.462	85.186	Potri.001G102100.3	96.47	AT1G63770.3	75.34	Peptidase M1 family protein
GG977|c4_g1_i1	16.534	17.712	4.577	24.625	20.569	15.613	7.505	Potri.001G102200.2	100	AT5G52430.1	75.34	hydroxyproline-rich glycoprotein family protein
GG18343|c1_g3_i1	0.826	0.661	0.84	1.215	0.956	1.731	1.78	Potri.001G102200.4	98	AT4G25620.1	75.34	hydroxyproline-rich glycoprotein family protein
GG972|c1_g1_i1	112.23	25.483	14.11	65.112	45.301	16.18	8.592	Potri.001G102300.1	97.63	AT5G41330.1	75.34	BTB/POZ domain with WD40/YVTN repeat-like protein
GG979|c1_g1_i1	56.638	93.619	9.297	385.063	144.031	35.754	33.298	Potri.001G102400.1	98.2	AT4G11650.1	75.34	osmotin 34
GG1017|c1_g1_i1	2.891	0.193	0.426	0.709	0.159	0.933	0.001	Potri.001G102500.1	80.95	AT1G12770.1	75.34	P-loop containing nucleoside triphosphate hydrolases superfamily protein
GG981|c1_g1_i5	4.762	4.428	2.661	12.207	5.194	5.884	5.387	Potri.001G102600.1	95.07	AT4G11655.1	75.34	Uncharacterised protein family (UPF0497)
GG8292|c2_g1_i1	3.499	0.827	0.001	7.079	5.091	5.086	0.001	Potri.001G102900.3	78.57	AT1G63700.1	75.34	Protein kinase superfamily protein
GG988|c11_g1_i1	23.022	16.058	20.143	33.822	21.788	39.465	33.956	Potri.001G102900.6	95.87	AT1G63700.1	75.34	Protein kinase superfamily protein
GG35561|c0_g1_i1	0.182	0.514	0.083	0.001	0.319	0.067	0.128	Potri.001G103100.1	25	AT1G63690.1	75.34	SIGNAL PEPTIDE PEPTIDASE-LIKE 2
GG986|c0_g2_i2	0.96	2.205	7.712	2.016	2.213	2.23	2.191	Potri.001G103100.2	90.96	AT1G63690.1	75.34	SIGNAL PEPTIDE PEPTIDASE-LIKE 2
GG19066|c3_g1_i1	0.001	0.001	0.001	1.906	1.575	1.557	0.001	Potri.001G103300.1	98	AT1G63680.1	75.34	acid-amino acid ligases;ligases;ATP binding;ATP binding;ligases
GG987|c0_g1_i1	5.503	13.137	0.213	6.969	2.691	1.192	0.283	Potri.001G103400.2	95.6	AT1G63670.1	75.34	Protein of unknown function (DUF3741)
GG991|c0_g1_i1	14.627	16.067	24.59	11.544	12.253	16.074	10.664	Potri.001G103800.1	99.35	AT4G23330.2	75.34	Unknown
GG992|c0_g1_i1	0.001	0.175	0.568	0.001	0.001	0.001	0.001	Potri.001G103900.1	98.14	AT4G26400.1	75.34	RING/U-box superfamily protein
GG2686|c0_g1_i1	2.94	0.001	0.001	0.001	0.328	0.001	0.001	Potri.001G104000.1	41.67	AT1G63640.1	75.34	P-loop nucleoside triphosphate hydrolases superfamily protein with CH (Calponin Homology) domain
GG995|c1_g1_i2	1.98	2.765	0.84	2.541	4.359	1.077	0.676	Potri.001G104000.2	98.64	AT1G63640.1	75.34	P-loop nucleoside triphosphate hydrolases superfamily protein with CH (Calponin Homology) domain
GG5578|c11_g1_i1	0.001	1.773	0.001	0.001	0.001	0.001	4.803	Potri.001G104200.1	33.33	AT4G11450.1	75.34	Protein of unknown function (DUF3527)
GG996|c3_g1_i1	1.834	1.727	0.568	1.114	1.069	1.375	1.853	Potri.001G104300.1	99.78	AT4G11560.1	75.34	bromo-adjacent homology (BAH) domain-containing protein
GG8249|c4_g1_i1	0.17	0.001	0.001	0.001	0.263	0.788	0.001	Potri.001G104300.3	63.89	AT4G11560.1	75.34	bromo-adjacent homology (BAH) domain-containing protein
GG990|c1_g1_i2	6.937	9.15	13.602	10.973	11.869	14.728	21.045	Potri.001G104500.1	99.05	AT4G23100.1	75.34	glutamate-cysteine ligase
GG14933|c3_g1_i1	0.279	0.772	0.58	0.001	0.628	0.74	0.53	Potri.001G104500.3	98	AT4G23100.1	75.34	glutamate-cysteine ligase
GG1008|c7_g1_i1	17.543	27.357	22.484	22.499	21.263	22.708	25.081	Potri.001G104700.1	98.77	AT1G63500.1	75.34	Protein kinase protein with tetratricopeptide repeat domain
GG23697|c1_g1_i1	6.244	4.024	4.341	5.146	5.053	19.439	23.2	Potri.001G104700.2	41.94	AT1G63500.1	75.34	Protein kinase protein with tetratricopeptide repeat domain
GG1005|c3_g1_i1	0.389	1.121	1.419	0.368	0.001	0.711	0.831	Potri.001G104800.5	98.59	AT3G52905.1	75.34	Polynucleotidyl transferase, ribonuclease H-like superfamily protein
GG1005|c3_g1_i7	0.001	5.089	10.503	0.001	0.001	0.001	0.001	Potri.001G104800.6	98.36	AT3G52905.1	75.34	Polynucleotidyl transferase, ribonuclease H-like superfamily protein
GG1009|c4_g1_i1	3.912	10.252	10.468	28.169	13.81	18.689	20.333	Potri.001G104900.3	97.13	AT1G63470.1	75.34	AT hook motif DNA-binding family protein
GG1012|c4_g1_i2	9.136	13.669	16.535	15.447	10.903	32.658	36.083	Potri.001G105100.3	97.42	AT1G63460.1	75.34	glutathione peroxidase 8
GG1012|c4_g1_i1	89.828	65.031	30.433	71.629	60.02	82.545	94.234	Potri.001G105100.4	96.77	AT1G63460.1	75.34	glutathione peroxidase 8
GG997|c2_g1_i1	60.562	77.396	166.759	57.821	56.26	65.855	52.581	Potri.001G105200.1	98.22	AT4G11600.1	75.34	glutathione peroxidase 6
GG1006|c0_g1_i1	0.001	0.001	0.001	0.001	0.001	0.865	0.001	Potri.001G105300.1	97.26	AT1G63450.1	75.34	root hair specific 8
GG1011|c0_g1_i1	0.923	0.11	0.035	2.136	1.256	0.856	0.137	Potri.001G105400.1	99.14	AT4G11610.1	75.34	C2 calcium/lipid-binding plant phosphoribosyltransferase family protein
GG1014|c0_g1_i1	0.292	2.995	0.071	0.212	1.725	5.643	0.584	Potri.001G105800.1	98.07	AT1G63440.1	75.34	heavy metal atpase 5
GG1007|c1_g1_i1	365.994	142.234	77.412	190.732	305.021	113.627	45.725	Potri.001G105900.1	98.47	AT3G48990.1	75.34	AMP-dependent synthetase and ligase family protein
GG12985|c4_g1_i1	0.863	2.701	2.72	1.583	2.213	1.288	1.954	Potri.001G105900.2	98	AT3G48990.1	75.34	AMP-dependent synthetase and ligase family protein
GG1001|c1_g1_i1	0.79	1.782	1.715	0.001	0.506	1.654	0.001	Potri.001G106000.1	97.59	AT4G11640.1	75.34	serine racemase
GG1001|c1_g1_i2	1.519	0.001	1.396	0.635	0.15	1.144	1.972	Potri.001G106000.3	99.21	AT4G11640.1	75.34	serine racemase
GG1003|c2_g1_i1	6.621	19.301	64.142	8.469	6.628	8.258	27.254	Potri.001G106600.2	98.19	AT1G63430.1	75.34	Leucine-rich repeat protein kinase family protein
GG1018|c0_g1_i1	0.146	0.001	0.154	1.215	0.328	1.471	0.42	Potri.001G106700.1	94.76	AT1G63300.1	75.34	Myosin heavy chain-related protein
GG1019|c0_g1_i1	0.001	0.001	0.001	0.001	0.131	0.001	0.001	Potri.001G106700.2	92.59	AT5G41140.2	75.34	Myosin heavy chain-related protein
GG1020|c0_g1_i1	1.02	0.001	0.001	0.35	1.556	0.001	0.001	Potri.001G106800.1	97.18	AT3G51970.1	75.34	acyl-CoA sterol acyl transferase 1
GG1025|c2_g1_i1	3.657	35.745	623.663	1.335	7.763	3.288	4.437	Potri.001G107000.1	97.96	AT5G23750.1	75.34	Remorin family protein
GG8244|c0_g1_i1	0.85	0.799	0.001	0.285	0.001	0.375	0.001	Potri.001G107100.1	92.45	AT3G61230.1	75.34	GATA type zinc finger transcription factor family protein
GG1016|c3_g1_i1	13.728	29.884	108.377	22.057	18.272	44.474	61.767	Potri.001G107200.1	98.11	AT1G63260.2	75.34	tetraspanin10
GG1023|c0_g1_i1	2.32	1.92	0.923	2.136	2.578	1.769	1.589	Potri.001G107300.1	84.98	AT1G63250.1	75.34	DEA(D/H)-box RNA helicase family protein
GG1027|c0_g1_i1	0.279	0.266	0.001	0.193	0.216	1.259	1.36	Potri.001G107400.1	94.87	N/D	75.34	N/D
GG1029|c3_g1_i1	3.657	4.795	5.145	5.487	5.531	4.922	3.561	Potri.001G107500.2	99.25	AT4G20330.1	75.34	Transcription initiation factor TFIIE, beta subunit
GG1026|c0_g1_i1	151.179	0.129	0.001	106.841	6.769	0.25	0.001	Potri.001G107800.2	94.31	AT4G11650.1	75.34	osmotin 34
GG1038|c3_g1_i1	91.638	41.679	49.085	96.042	103.586	47.964	16.17	Potri.001G108100.3	98.54	AT4G11660.1	75.34	winged-helix DNA-binding transcription factor family protein
GG1035|c0_g1_i1	3.523	8.938	1.443	5.431	6.6	15.719	5.606	Potri.001G108300.1	96.02	AT2G45760.1	75.34	BON association protein 2
GG1043|c5_g1_i1	0.753	1.36	0.154	0.267	3.384	0.865	1.552	Potri.001G108400.2	98.51	AT4G11670.1	75.34	Protein of unknown function (DUF810)
GG1043|c3_g1_i1	0.62	1.13	0.473	0.985	0.216	0.26	0.575	Potri.001G108400.3	98.41	AT4G11670.1	75.34	Protein of unknown function (DUF810)
GG1037|c0_g1_i1	0.765	0.358	0.402	0.001	0.3	0.001	0.001	Potri.001G108500.1	96.77	AT5G66520.1	75.34	Tetratricopeptide repeat (TPR)-like superfamily protein
GG1040|c0_g1_i1	1.944	20.908	344.162	1.473	2.841	1.798	11.34	Potri.001G108700.1	97.52	AT1G63120.1	75.34	RHOMBOID-like 2
GG1031|c2_g1_i1	9.245	11.051	11.65	16.616	17.166	21.362	14.435	Potri.001G108800.1	96.3	AT4G23060.1	75.34	IQ-domain 22
GG1039|c0_g1_i1	0.001	0.001	0.001	0.129	0.525	0.001	0.001	Potri.001G109000.1	99.29	AT4G11720.1	75.34	hapless 2
GG33513|c2_g1_i1	0.001	0.514	0.001	0.001	0.694	0.001	0.539	Potri.001G109100.1	40.62	AT1G12740.1	75.34	cytochrome P450, family 87, subfamily A, polypeptide 2
GG1044|c0_g1_i1	9.197	11.795	19.729	16.791	13.753	17.622	13.44	Potri.001G109200.1	99.04	AT1G63110.1	75.34	GPI transamidase subunit PIG-U
GG1041|c0_g1_i1	0.001	1.304	0.001	0.001	0.001	0.001	0.001	Potri.001G109300.1	98.63	AT1G33720.1	75.34	cytochrome P450, family 76, subfamily C, polypeptide 6
GG1046|c0_g1_i1	0.571	1.029	0.284	3.627	2.747	1.288	4.163	Potri.001G109400.1	98.65	AT1G63100.1	75.34	GRAS family transcription factor
GG1049|c4_g1_i1	15.247	9.214	6.955	11.369	15.403	8.893	7.076	Potri.001G109500.1	97.5	AT4G11740.1	75.34	Ubiquitin-like superfamily protein
GG1049|c0_g1_i1	15.21	5.631	4.128	14.02	13.941	13.113	10.801	Potri.001G109500.2	94.74	AT4G11740.1	75.34	Ubiquitin-like superfamily protein
GG1049|c2_g1_i1	6.232	1.47	3.927	3.176	2.906	2.25	2.063	Potri.001G109500.3	93.94	AT4G11740.1	75.34	Ubiquitin-like superfamily protein
GG1048|c1_g1_i1	3.074	0.11	0.001	0.001	0.375	0.001	0.018	Potri.001G109600.1	98.21	AT4G26965.1	75.34	NADH:ubiquinone oxidoreductase, 17.2kDa subunit
GG1050|c0_g1_i1	0.535	0.413	0.001	1.915	0.384	0.001	0.001	Potri.001G109700.1	99.04	AT5G64620.1	75.34	cell wall / vacuolar inhibitor of fructosidase 2
GG26102|c4_g1_i1	0.838	0.001	0.001	0.001	0.001	0.001	0.411	Potri.001G109800.1	29.41	AT1G12710.1	75.34	phloem protein 2-A12
GG1051|c0_g1_i1	1.409	3.987	0.001	0.001	0.001	1.125	1.461	Potri.001G109900.1	98.51	AT4G25520.1	75.34	SEUSS-like 1
GG1021|c5_g1_i1	20.957	21.891	50.504	27.212	15.357	43.609	43.871	Potri.001G110000.1	97.97	AT1G12650.1	75.34	Unknown
GG1042|c1_g1_i1	41.767	84.911	202.076	38.737	38.354	47.512	62.543	Potri.001G110100.1	98.07	AT1G12640.1	75.34	MBOAT (membrane bound O-acyl transferase) family protein
GG1015|c6_g1_i1	539.636	67.53	14.406	96.604	54.564	36.1	32.467	Potri.001G110200.1	98.76	AT4G20360.1	75.34	RAB GTPase homolog E1B
GG1015|c5_g1_i2	4.519	11.511	0.591	1.556	2.541	2.182	1.187	Potri.001G110300.1	98.86	AT5G52060.1	75.34	BCL-2-associated athanogene 1
GG1015|c3_g1_i2	4.179	10.868	2.366	1.408	1.763	3.423	3.214	Potri.001G110300.2	95.95	AT5G52060.1	75.34	BCL-2-associated athanogene 1
GG1053|c0_g1_i1	0.001	1.332	0.994	0.001	0.197	0.001	2.182	Potri.001G110400.1	97.95	AT1G11260.1	75.34	sugar transporter 1
GG1059|c0_g1_i1	0.377	15.332	3.927	9.629	27.46	5.566	9.057	Potri.001G110500.1	100	AT5G52020.1	75.34	Integrase-type DNA-binding superfamily protein
GG2601|c0_g1_i1	2.162	0.001	0.001	0.838	0.001	0.558	1.004	Potri.001G110600.1	31.71	AT1G21280.1	75.34	Unknown
GG1060|c0_g1_i1	13.643	53.116	18.759	80.513	36.901	33.543	37.909	Potri.001G110700.1	98.9	AT5G51990.1	75.34	C-repeat-binding factor 4
GG1065|c1_g1_i1	17.142	150.07	98.903	93.732	96.171	382.441	172.225	Potri.001G110800.1	85.94	AT4G25470.1	75.34	C-repeat/DRE binding factor 2
GG1063|c1_g1_i1	3.948	3.721	18.416	4.796	3.263	15.863	37.544	Potri.001G110900.1	93.42	AT4G23020.2	75.34	Unknown
GG1052|c3_g1_i2	9.014	45.106	9.486	10.016	22.144	29.149	16.772	Potri.001G111000.2	99.43	AT4G23010.3	75.34	UDP-galactose transporter 2
GG1052|c3_g1_i1	2.624	13.339	1.845	3.204	3.056	7.114	0.794	Potri.001G111000.4	98.52	AT1G12600.1	75.34	UDP-N-acetylglucosamine (UAA) transporter family
GG24616|c3_g1_i1	77.035	33.65	3.406	32.855	8.944	151.851	10.81	Potri.001G111000.5	41.67	AT4G23010.3	75.34	UDP-galactose transporter 2
GG1068|c5_g1_i1	10.411	13.523	16.405	8.865	8.222	17.055	16.161	Potri.001G111100.1	91.91	AT4G11790.1	75.34	Pleckstrin homology (PH) domain superfamily protein
GG1068|c4_g1_i1	10.995	7.055	5.665	8.874	10.885	9.739	8.82	Potri.001G111100.2	97.93	AT4G11790.1	75.34	Pleckstrin homology (PH) domain superfamily protein
GG1068|c5_g1_i2	6.208	3.822	4.376	4.06	6.497	7.778	5.204	Potri.001G111100.3	92.01	AT4G11790.1	75.34	Pleckstrin homology (PH) domain superfamily protein
GG1078|c1_g1_i1	1.907	2.82	0.97	2.062	5.906	1.327	2.684	Potri.001G111300.1	98.86	AT1G63020.1	75.34	nuclear RNA polymerase D1A
GG1072|c9_g1_i2	20.908	54.641	40.096	31.281	38.926	30.178	34.604	Potri.001G111400.1	99.43	AT4G22990.1	75.34	Major Facilitator Superfamily with SPX (SYG1/Pho81/XPR1) domain-containing protein
GG10419|c6_g1_i1	0.001	8.194	4.222	6.214	5.288	7.97	7.487	Potri.001G111500.4	30.61	AT1G12570.1	75.34	Glucose-methanol-choline (GMC) oxidoreductase family protein
GG1070|c0_g1_i1	6.293	1.157	0.095	37.421	6.835	10.114	0.164	Potri.001G111500.5	97.47	AT1G12570.1	75.34	Glucose-methanol-choline (GMC) oxidoreductase family protein
GG1069|c1_g1_i1	3.001	0.762	0.001	18.697	2.709	6.355	0.001	Potri.001G111500.6	97.08	AT1G12570.1	75.34	Glucose-methanol-choline (GMC) oxidoreductase family protein
GG1071|c0_g1_i1	16.024	0.322	0.118	4.953	1.631	1.173	0.329	Potri.001G111600.1	90.38	AT5G51920.1	75.34	Pyridoxal phosphate (PLP)-dependent transferases superfamily protein
GG1073|c2_g1_i1	32.668	60.015	44.519	29.845	38.579	26.707	35.8	Potri.001G111700.3	99.57	AT4G11820.2	75.34	hydroxymethylglutaryl-CoA synthase / HMG-CoA synthase / 3-hydroxy-3-methylglutaryl coenzyme A synthase
GG1056|c2_g1_i1	27.796	41.707	22.082	24.303	22.472	65.99	22.798	Potri.001G111800.1	97.53	AT5G51910.1	75.34	TCP family transcription factor
GG31239|c4_g1_i1	2.284	0.001	0.001	0.001	0.966	0.001	1.178	Potri.001G111900.1	32.61	AT5G59090.1	75.34	subtilase 4.12
GG1075|c1_g1_i1	33.057	47.88	93.616	39.906	45.404	31.61	53.148	Potri.001G112000.1	99.34	AT1G63000.1	75.34	nucleotide-rhamnose synthase/epimerase-reductase
GG1077|c2_g1_i1	31.66	12.466	0.118	29.9	16.566	2.115	0.803	Potri.001G112100.1	99.43	AT2G42010.1	75.34	phospholipase D beta 1
GG23165|c1_g1_i1	0.96	1.35	1.75	1.648	1.097	2.384	1.616	Potri.001G112100.2	40	AT2G42010.1	75.34	phospholipase D beta 1
GG1077|c0_g1_i1	35.426	14.726	0.355	32.201	34.594	0.894	0.329	Potri.001G112100.3	97.96	AT4G11850.1	75.34	phospholipase D gamma 1
GG1081|c2_g1_i1	6.986	11.005	11.851	9.74	10.8	12.825	11.376	Potri.001G112300.1	98.21	AT4G11860.1	75.34	Protein of unknown function (DUF544)
GG11056|c1_g1_i1	2.831	0.001	0.001	0.525	0.394	0.001	0.001	Potri.001G112300.2	42.86	AT4G11860.1	75.34	Protein of unknown function (DUF544)
GG1080|c0_g1_i1	1.178	2.774	10.834	2.835	2.269	13.998	6.291	Potri.001G112400.1	99.13	AT4G22950.1	75.34	AGAMOUS-like 19
GG1067|c0_g1_i1	0.001	0.257	0.001	5.551	10.463	1.75	0.813	Potri.001G112500.2	95.41	AT4G22920.1	75.34	non-yellowing 1
GG1058|c0_g1_i1	3.013	10.289	8.197	7.411	4.425	5.845	2.83	Potri.001G112600.1	97.79	AT4G22920.1	75.34	non-yellowing 1
GG1084|c1_g2_i1	6.864	7.68	14.193	7.567	8.419	7.71	6.903	Potri.001G112700.1	98.78	AT4G22910.1	75.34	FIZZY-related 2
GG1083|c0_g1_i1	0.049	2.48	35.909	0.184	0.319	0.25	3.67	Potri.001G112800.1	99.04	AT4G22900.1	75.34	Protein of unknown function (DUF1191)
GG1089|c0_g1_i1	38.269	284.478	43.349	512.561	186.81	202.18	665.006	Potri.001G113100.1	97.4	AT4G22880.1	75.34	leucoanthocyanidin dioxygenase
GG1087|c4_g1_i1	4.75	2.333	1.774	3.645	1.781	3.884	2.036	Potri.001G113500.1	96.19	AT4G11970.2	75.34	YTH family protein
GG1087|c4_g1_i3	4.386	2.94	3.17	4.106	3.066	4.73	4.73	Potri.001G113500.2	97.75	AT4G11970.2	75.34	YTH family protein
GG1087|c4_g1_i5	1.385	1.479	3.667	0.396	1.8	1.942	2.885	Potri.001G113500.3	100	AT4G11970.2	75.34	YTH family protein
GG1087|c4_g1_i2	0.486	0.001	0.603	0.001	0.347	0.586	2.712	Potri.001G113500.4	95.87	AT4G11970.2	75.34	YTH family protein
GG1090|c0_g1_i1	8.759	10.013	10.976	9.565	10.191	10.383	6.236	Potri.001G113600.1	99.06	AT3G14180.1	75.34	sequence-specific DNA binding transcription factors
GG4796|c1_g2_i1	3.134	6.917	8.705	5.192	4.406	7.268	2.146	Potri.001G113700.1	28	AT1G04110.1	75.34	Subtilase family protein
GG1094|c0_g1_i1	47.368	36.498	8.291	31.327	35.551	17.69	20.242	Potri.001G113800.1	94.55	AT1G12520.1	75.34	copper chaperone for SOD1
GG1091|c0_g1_i1	18.831	5.99	5.547	9.657	6.694	4.49	0.794	Potri.001G113900.1	96.34	AT2G45550.1	75.34	cytochrome P450, family 76, subfamily C, polypeptide 4
GG1082|c0_g1_i1	0.001	0.001	0.001	8.009	1.65	3.173	0.201	Potri.001G114000.1	97.54	AT4G37740.1	75.34	growth-regulating factor 2
GG1082|c0_g1_i2	0.097	0.001	0.52	4.244	0.731	0.798	0.603	Potri.001G114000.2	97.75	AT4G37740.1	75.34	growth-regulating factor 2
GG1054|c1_g1_i1	2.235	9.462	45.442	3.461	4.247	7.508	18.27	Potri.001G114100.1	98.34	AT1G12500.1	75.34	Nucleotide-sugar transporter family protein
GG1095|c0_g1_i1	0.814	0.001	0.001	1.657	1.35	0.683	0.001	Potri.001G114300.1	93.67	AT1G12480.1	75.34	C4-dicarboxylate transporter/malic acid transport protein
GG1092|c1_g1_i1	2.77	0.533	0.355	0.7	0.338	0.001	0.867	Potri.001G114400.2	96.09	AT4G22860.1	75.34	Cell cycle regulated microtubule associated protein
GG1088|c1_g1_i1	1.191	4.777	17.777	3.59	1.744	2.029	3.04	Potri.001G114500.1	98.39	AT1G12460.1	75.34	Leucine-rich repeat protein kinase family protein
GG1064|c4_g1_i1	23.423	87.575	48.848	56.642	67.108	45.704	33.097	Potri.001G114600.1	98.92	AT1G12450.1	75.34	SNARE associated Golgi protein family
GG1102|c3_g1_i1	89.634	11.088	1.94	13.854	9.703	7.653	3.725	Potri.001G114800.5	96.83	AT4G22830.1	75.34	Unknown
GG1102|c2_g1_i1	0.182	4.29	20.249	0.184	2.016	0.894	2.328	Potri.001G114900.1	100	AT3G60890.2	75.34	protein binding
GG1103|c0_g1_i1	49.154	99.683	58.441	48.412	54.47	73.662	40.347	Potri.001G115000.1	97.25	AT4G12040.1	75.34	A20/AN1-like zinc finger family protein
GG1108|c4_g1_i2	2.43	9.839	5.595	9.509	12.572	5.028	6.145	Potri.001G115100.1	98.52	AT1G12430.1	75.34	armadillo repeat kinesin 3
GG1108|c3_g1_i1	1.737	3.574	0.923	5.284	9.141	2.182	1.799	Potri.001G115100.2	99.63	AT1G12430.2	75.34	armadillo repeat kinesin 3
GG1107|c0_g1_i1	1.567	1.286	0.001	0.138	0.15	0.356	0.001	Potri.001G115400.1	97.47	AT4G22790.1	75.34	MATE efflux family protein
GG1100|c2_g1_i1	12.416	9.352	17.091	10.909	6.881	7.009	11.504	Potri.001G115500.1	100	AT4G12060.1	75.34	Double Clp-N motif protein
GG1111|c3_g1_i1	19.802	37.995	113.227	35.018	28.135	32.437	36.01	Potri.001G115600.1	99.32	AT1G12420.1	75.34	ACT domain repeat 8
GG24770|c3_g1_i1	0.001	0.138	0.308	0.001	0.001	0.202	0.073	Potri.001G115700.1	33.33	N/D	75.34	N/D
GG1113|c2_g1_i1	1.664	2.765	8.682	2.614	1.931	5.22	9.286	Potri.001G115800.1	100	AT4G12080.1	75.34	AT-hook motif nuclear-localized protein 1
GG1098|c2_g1_i1	125.072	29.066	28.86	29.78	30.638	30.514	23.629	Potri.001G115900.2	98.57	AT1G12410.1	75.34	CLP protease proteolytic subunit 2
GG1116|c2_g2_i1	13.607	14.689	19.646	9.509	4.716	22.227	32.285	Potri.001G116000.3	98.59	AT1G12400.1	75.34	Nucleotide excision repair, TFIIH, subunit TTDA
GG1117|c7_g1_i1	21.236	18.502	39.788	17.399	8.7	25.102	36.53	Potri.001G116100.1	97.84	AT1G12390.1	75.34	Cornichon family protein
GG1119|c4_g1_i1	11.043	27.991	36.95	23.364	21.31	19.584	41.853	Potri.001G116500.1	99.07	AT4G12110.1	75.34	sterol-4alpha-methyl oxidase 1-1
GG1120|c1_g1_i1	0.352	1.626	0.71	3.351	5.466	1.106	2.319	Potri.001G116600.2	98.47	AT1G62870.1	75.34	Unknown
GG1124|c8_g1_i1	4.386	3.427	1.076	4.732	4.838	1.567	2.346	Potri.001G116800.2	98.59	AT1G12370.2	75.34	photolyase 1
GG1124|c8_g1_i8	0.34	0.79	0.438	0.285	0.394	0.721	0.694	Potri.001G116800.5	99	AT1G12370.2	75.34	photolyase 1
GG23298|c15_g1_i1	0.001	0.45	0.52	0.001	0.001	0.001	0.001	Potri.001G116800.6	29.73	AT1G12370.2	75.34	photolyase 1
GG1124|c7_g1_i1	0.522	0.551	0.875	0.488	0.834	0.952	1.004	Potri.001G116900.3	98.98	AT1G12360.1	75.34	Sec1/munc18-like (SM) proteins superfamily
GG2796|c2_g1_i1	0.001	0.001	1.266	2.016	0.001	1.019	0.977	Potri.001G116900.4	26.67	AT1G12360.1	75.34	Sec1/munc18-like (SM) proteins superfamily
GG1104|c0_g1_i1	1.907	1.093	1.053	3.029	1.631	4.413	5.971	Potri.001G117000.1	97.64	AT1G12330.1	75.34	Unknown
GG1122|c0_g1_i1	4.289	2.021	1.94	4.225	3.113	2.98	1.726	Potri.001G117100.1	94.32	AT3G60800.1	75.34	DHHC-type zinc finger family protein
GG1125|c2_g1_i1	1.531	2.196	2.791	1.372	1.331	0.894	2.41	Potri.001G117200.1	100	AT4G02570.1	75.34	cullin 1
GG1129|c4_g1_i1	22.001	27.302	12.384	21.799	29.007	22.583	14.663	Potri.001G117400.1	95.83	AT4G22740.1	75.34	glycine-rich protein
GG1114|c0_g1_i1	0.001	0.001	0.662	0.001	0.001	0.731	0.219	Potri.001G117500.1	92.52	AT1G62850.2	75.34	Class I peptide chain release factor
GG1123|c0_g1_i1	2.017	0.358	0.001	1.648	0.778	0.702	0.091	Potri.001G117600.1	99.08	AT3G60780.1	75.34	Protein of unknown function (DUF1442)
GG1096|c2_g1_i1	11.335	1.562	2.933	3.388	6.291	3.98	3.077	Potri.001G117700.2	93.59	AT4G12130.1	75.34	Glycine cleavage T-protein family
GG1096|c2_g2_i1	17.166	10.234	8.812	7.825	6.15	11.2	7.77	Potri.001G117700.3	97.71	AT4G12130.1	75.34	Glycine cleavage T-protein family
GG1130|c2_g1_i1	8.771	16.435	17.41	16.331	11.391	47.32	83.78	Potri.001G117800.1	97.88	AT4G22730.1	75.34	Leucine-rich repeat protein kinase family protein
GG1137|c2_g1_i1	23.617	29.406	46.116	37.771	26.316	57.116	55.549	Potri.001G117900.1	100	AT1G12310.1	75.34	Calcium-binding EF-hand family protein
GG1133|c5_g1_i1	8.14	7.404	11.97	7.742	7.031	11.95	7.505	Potri.001G118000.1	98.29	AT4G12230.1	75.34	alpha/beta-Hydrolases superfamily protein
GG1133|c5_g1_i3	1.251	2.388	3.182	0.442	0.825	2.73	1.397	Potri.001G118000.2	94.29	AT4G12230.1	75.34	alpha/beta-Hydrolases superfamily protein
GG1133|c5_g1_i2	3.462	9.049	21.467	4.566	2.25	4.903	11.65	Potri.001G118000.3	95.85	AT4G12230.1	75.34	alpha/beta-Hydrolases superfamily protein
GG1110|c1_g1_i1	55.058	93.858	112.647	58.309	47.017	116.405	190.203	Potri.001G118100.2	100	AT1G07770.1	75.34	ribosomal protein S15A
GG1136|c0_g1_i1	4.981	17.317	7.451	17.813	9.956	11.7	11.139	Potri.001G118200.1	94.03	AT1G62810.1	75.34	Copper amine oxidase family protein
GG1136|c2_g1_i1	13.206	13.872	0.544	23.152	25.116	6.163	1.507	Potri.001G118200.2	92.86	AT1G62810.1	75.34	Copper amine oxidase family protein
GG1136|c1_g1_i1	25.925	41.835	10.136	50.622	33.235	19.276	19.165	Potri.001G118200.6	100	AT1G62810.1	75.34	Copper amine oxidase family protein
GG21160|c3_g1_i1	0.243	0.23	1.005	0.001	0.178	0.001	0.694	Potri.001G118300.2	98	AT4G12290.1	75.34	Copper amine oxidase family protein
GG1135|c2_g1_i1	60.367	0.001	0.001	0.764	0.001	0.001	0.001	Potri.001G118400.1	94.44	AT4G12300.1	75.34	cytochrome P450, family 706, subfamily A, polypeptide 4
GG1138|c0_g1_i1	155.82	21.248	14.394	27.037	13.819	12.642	5.898	Potri.001G118500.1	99.12	AT4G12320.1	75.34	cytochrome P450, family 706, subfamily A, polypeptide 6
GG18286|c2_g1_i1	8.905	1.745	3.832	5.505	7.641	5.182	1.863	Potri.001G118600.1	98	N/D	75.34	N/D
GG1140|c1_g1_i1	13.449	9.83	48.162	7.337	9.844	11.498	14.818	Potri.001G118700.4	99.45	AT4G12340.1	75.34	copper ion binding
GG1141|c1_g1_i1	0.729	52.648	110.104	1.814	2.203	2.067	4.383	Potri.001G118800.1	99.26	AT4G12350.1	75.34	myb domain protein 42
GG1131|c1_g2_i1	7.046	14.698	11.603	8.902	29.363	19.824	22.031	Potri.001G118900.2	96.25	AT3G17880.1	75.34	tetraticopeptide domain-containing thioredoxin
GG1131|c1_g1_i1	16.899	46.906	51.143	19.212	33.966	45.031	54.179	Potri.001G118900.3	96.74	AT3G17880.1	75.34	tetraticopeptide domain-containing thioredoxin
GG1127|c1_g1_i1	31.55	2.673	0.686	1.896	3.272	0.577	1.707	Potri.001G119100.2	95.52	AT1G62780.1	75.34	Unknown
GG1127|c1_g2_i1	59.517	8.084	5.05	13.606	7.022	5.393	6.346	Potri.001G119100.5	97.91	AT1G62780.1	75.34	Unknown
GG1166|c7_g1_i1	620.571	415.009	564.82	715.665	975.403	402.524	387.07	Potri.001G119500.1	98.62	AT4G12400.2	75.34	stress-inducible protein, putative
GG10612|c10_g1_i1	8.091	6.559	1.313	7.005	6.872	3.749	3.579	Potri.001G119600.1	41.38	N/D	75.34	N/D
GG1143|c0_g1_i1	1.895	2.306	3.359	1.362	1.809	1.836	3.862	Potri.001G119700.1	99.34	AT1G62730.1	75.34	Terpenoid synthases superfamily protein
GG1146|c1_g1_i1	19.183	29.7	62.45	3.498	30.169	31.784	18.388	Potri.001G119800.1	92.53	AT1G62710.1	75.34	beta vacuolar processing enzyme
GG1149|c0_g1_i1	7.083	2.453	0.001	7.641	1.444	0.125	0.265	Potri.001G119900.1	94.58	AT4G12410.1	75.34	SAUR-like auxin-responsive protein family
GG1151|c0_g1_i1	0.194	4.731	13.212	0.543	0.525	0.346	1.087	Potri.001G120000.1	97.48	AT1G12260.1	75.34	NAC 007
GG8106|c7_g1_i1	247.069	21.579	18.12	32.468	21.666	12.767	11.532	Potri.001G120100.1	89.47	AT1G12250.2	75.34	Pentapeptide repeat-containing protein
GG1152|c2_g1_i1	0.17	1.13	1.703	9.15	4.191	3.874	14.435	Potri.001G120200.1	97.67	AT2G45190.1	75.34	Plant-specific transcription factor YABBY family protein
GG1155|c2_g1_i1	3.584	39.208	124.711	11.967	19.182	14.594	48.765	Potri.001G120300.1	98.99	AT4G12420.1	75.34	Cupredoxin superfamily protein
GG31541|c0_g1_i1	2.029	5.769	3.442	4.115	1.716	2.5	10.427	Potri.001G120300.2	34.48	AT4G12420.1	75.34	Cupredoxin superfamily protein
GG1156|c3_g1_i1	29.388	41.302	50.918	33.72	25.913	30.409	41.068	Potri.001G120400.1	98.94	AT1G12230.1	75.34	Aldolase superfamily protein
GG1154|c2_g2_i1	0.644	5.438	4.826	1.749	3.309	1.932	2.84	Potri.001G120500.1	97.9	AT4G22590.1	75.34	Haloacid dehalogenase-like hydrolase (HAD) superfamily protein
GG23660|c0_g1_i1	10.266	46.52	64.224	32.376	21.563	42.013	25.601	Potri.001G120700.1	37.5	AT4G22600.1	75.34	Unknown
GG1153|c0_g1_i1	0.001	0.001	0.84	0.81	0.309	0.001	1.926	Potri.001G120700.3	93.94	AT4G22600.1	75.34	Unknown
GG1157|c5_g1_i1	4.313	12.402	12.041	5.882	9.244	7.143	10.993	Potri.001G120800.1	97.8	AT4G22580.1	75.34	Exostosin family protein
GG1157|c7_g1_i1	13.777	16.793	19.031	13.827	10.819	9.047	13.102	Potri.001G120900.1	99	AT1G62640.1	75.34	3-ketoacyl-acyl carrier protein synthase III
GG1158|c1_g1_i1	7.411	3.895	1.443	6.352	2.981	2.5	3.104	Potri.001G121000.1	97.9	AT1G62620.1	75.34	Flavin-binding monooxygenase family protein
GG1159|c0_g1_i1	21.54	17.124	11.65	18.549	11.878	17.334	20.972	Potri.001G121100.1	95.78	AT1G63370.1	75.34	Flavin-binding monooxygenase family protein
GG6435|c2_g1_i1	0.328	1.222	3.312	1.924	3.816	1.375	3.67	Potri.001G121100.5	34.38	AT1G63370.1	75.34	Flavin-binding monooxygenase family protein
GG1161|c1_g1_i1	1.361	1.396	0.84	2.817	2.128	2.365	2.84	Potri.001G121200.1	96.43	AT1G62530.1	75.34	Plant protein of unknown function (DUF863)
GG1160|c0_g1_i1	0.45	11.272	14.548	0.304	0.506	1.009	0.429	Potri.001G121300.1	98.18	AT2G30590.1	75.34	WRKY DNA-binding protein 21
GG1163|c5_g1_i1	6.645	49.102	334.144	11.774	10.097	6.73	6.985	Potri.001G121400.2	100	AT4G22570.1	75.34	adenine phosphoribosyl transferase 3
GG25444|c5_g1_i1	0.001	0.001	0.001	0.001	0.001	0.001	0.001	Potri.001G121600.1	38.24	AT4G22560.1	75.34	Unknown
GG1164|c3_g1_i3	0.001	3.142	2.176	0.543	0.403	0.001	0.374	Potri.001G121700.3	98.44	AT4G22540.1	75.34	OSBP(oxysterol binding protein)-related protein 2A
GG1164|c3_g1_i2	0.474	0.001	1.691	2.182	0.9	0.001	0.001	Potri.001G121700.5	99.08	AT4G22540.1	75.34	OSBP(oxysterol binding protein)-related protein 2A
GG1164|c3_g1_i4	0.001	0.001	0.615	0.322	0.001	0.001	0.001	Potri.001G121700.8	96.89	AT4G22540.1	75.34	OSBP(oxysterol binding protein)-related protein 2A
GG11950|c3_g1_i1	4.58	30.132	3.738	23.207	41.448	11.873	8.099	Potri.001G122000.1	31.37	AT4G12550.1	75.34	Auxin-Induced in Root cultures 1
GG1148|c0_g1_i1	9.695	37.214	94.16	38.71	31.313	37.648	42.976	Potri.001G122400.1	99.72	AT4G17260.1	75.34	Lactate/malate dehydrogenase family protein
GG24345|c0_g2_i1	1.579	0.496	0.001	10.181	0.694	4.961	0.001	Potri.001G122600.1	30.77	N/D	75.34	N/D
GG1142|c1_g1_i1	13.242	15.305	16.476	14.103	9.056	29.149	24.487	Potri.001G122700.3	98.37	AT4G16520.1	75.34	Ubiquitin-like superfamily protein
GG11438|c0_g1_i1	17.458	2.664	0.213	5.266	3.713	1.019	0.593	Potri.001G122800.1	33.33	AT4G00150.1	75.34	GRAS family transcription factor
GG1176|c0_g1_i1	1.616	1.369	0.296	0.911	1.313	1.077	0.694	Potri.001G123100.1	97.14	AT5G47580.1	75.34	Unknown
GG1181|c0_g1_i1	7.143	5.622	5.867	7.383	5.184	7.057	4.647	Potri.001G123200.3	98.71	AT4G16530.1	75.34	Family of unknown function (DUF577)
GG1179|c0_g1_i1	0.717	0.68	1.585	0.976	0.001	1.211	1.452	Potri.001G123300.1	96.43	AT4G19980.1	75.34	Unknown
GG1180|c2_g1_i1	27.201	18.933	6.825	23.014	18.469	17.661	10.701	Potri.001G123400.1	97.62	AT5G44800.1	75.34	chromatin remodeling 4
GG12438|c1_g1_i1	0.001	0.001	0.001	0.847	0.506	0.001	1.251	Potri.001G123400.4	98	AT5G44800.1	75.34	chromatin remodeling 4
GG24586|c0_g1_i1	0.705	3.307	5.949	0.718	1.641	0.625	1.37	Potri.001G123500.1	31.71	AT1G79570.1	75.34	Protein kinase superfamily protein with octicosapeptide/Phox/Bem1p domain
GG1188|c4_g1_i1	26.97	26.806	9.923	20.344	64.248	13.104	10.555	Potri.001G123500.3	97.64	AT2G35050.1	75.34	Protein kinase superfamily protein with octicosapeptide/Phox/Bem1p domain
GG1182|c1_g1_i1	17.166	11.143	11.91	13.532	17.072	11.027	15.339	Potri.001G123600.1	98.83	AT1G45332.1	75.34	Translation elongation factor EFG/EF2 protein
GG1183|c0_g1_i1	15.635	9.333	27.133	17.279	10.322	16.074	28.441	Potri.001G123700.1	94.74	AT2G35060.1	75.34	K+ uptake permease 11
GG1185|c3_g1_i3	3.778	0.661	0.154	3.406	3.141	1.115	0.977	Potri.001G123800.1	97.79	AT2G35060.1	75.34	K+ uptake permease 11
GG1185|c3_g1_i1	3.815	0.744	0.52	3.121	1.697	2.096	1.945	Potri.001G123800.2	94.74	AT2G35060.2	75.34	K+ uptake permease 11
GG1185|c1_g1_i1	13.74	2.6	3.879	11.461	4.191	4.826	2.036	Potri.001G123800.3	98.61	AT2G35060.2	75.34	K+ uptake permease 11
GG1193|c7_g1_i1	12.671	25.676	32.893	22.499	28.66	38.244	28.815	Potri.001G124000.1	97.11	AT4G25230.1	75.34	RPM1 interacting protein 2
GG1192|c1_g1_i1	14.943	14.358	4.211	10.255	21.835	11.219	3.634	Potri.001G124200.1	98.85	AT3G47420.1	75.34	phosphate starvation-induced gene 3
GG1197|c0_g1_i1	11.736	13.357	22.993	10.706	7.51	15.017	23.355	Potri.001G124300.1	97.79	AT5G51410.1	75.34	LUC7 N_terminus domain-containing protein
GG1172|c0_g1_i1	17.859	0.946	0.651	1.335	0.75	2.211	0.612	Potri.001G124400.1	97.81	AT3G47430.1	75.34	peroxin 11B
GG1201|c7_g1_i1	26.363	40.623	81.126	32.735	29.063	32.803	33.974	Potri.001G124500.1	98.3	AT2G45010.1	75.34	PLAC8 family protein
GG27955|c2_g1_i1	0.001	0.001	0.001	0.001	0.001	0.856	0.001	Potri.001G124700.1	41.46	AT5G20110.1	75.34	Dynein light chain type 1 family protein
GG1198|c0_g1_i1	0.001	0.165	0.001	1.703	0.666	0.163	0.001	Potri.001G124700.2	95.48	AT5G20110.1	75.34	Dynein light chain type 1 family protein
GG18090|c1_g1_i4	0.001	0.542	1.135	0.001	0.001	0.106	0.63	Potri.001G124800.1	98	AT3G47440.1	75.34	tonoplast intrinsic protein 5;1
GG1199|c0_g1_i2	36.215	6.403	2.141	8.018	5.803	3.855	3.67	Potri.001G124900.1	98.07	AT3G47450.2	75.34	P-loop containing nucleoside triphosphate hydrolases superfamily protein
GG1200|c0_g1_i1	0.644	0.001	0.887	1.777	1.275	0.952	1.844	Potri.001G125000.1	98.9	AT5G62410.1	75.34	structural maintenance of chromosomes 2
GG20177|c2_g1_i1	0.255	0.239	0.792	0.525	0.001	0.001	0.986	Potri.001G125300.1	98	AT1G02080.1	75.34	transcription regulators
GG1204|c4_g1_i1	5.892	6.431	10.444	6.333	5.484	9.835	6.583	Potri.001G125700.1	97.85	AT5G61450.1	75.34	P-loop containing nucleoside triphosphate hydrolases superfamily protein
GG1203|c1_g1_i1	1.118	0.001	0.001	0.001	0.75	0.356	0.356	Potri.001G125800.1	98.31	AT5G07670.1	75.34	RNI-like superfamily protein
GG1212|c1_g1_i1	1.349	99.526	278.542	10.605	25.388	14.43	114.102	Potri.001G126100.1	98	AT5G61480.1	75.34	Leucine-rich repeat protein kinase family protein
GG1208|c5_g2_i2	3.147	2.6	6.742	4.594	2.484	2.163	4.456	Potri.001G126200.1	99.81	AT5G07630.1	75.34	lipid transporters
GG1207|c2_g1_i1	3.851	3.601	0.934	3.645	2.494	4.759	5.149	Potri.001G126300.1	94.57	AT4G25170.1	75.34	Uncharacterised conserved protein (UCP012943)
GG1211|c7_g1_i1	27.323	56.809	53.059	46.028	27.572	53.597	45.478	Potri.001G126400.1	98	AT5G51300.1	75.34	splicing factor-related
GG1195|c3_g1_i1	0.377	0.001	0.319	0.285	0.001	0.231	1.169	Potri.001G126500.1	98.73	AT5G61500.1	75.34	autophagy 3 (APG3)
GG1209|c0_g2_i10	0.887	1.755	4.814	0.001	1.463	0.001	0.995	Potri.001G126700.1	98	AT5G04620.2	75.34	biotin F
GG1194|c0_g1_i1	0.255	0.23	0.001	0.516	0.572	0.452	0.484	Potri.001G126800.1	95.86	AT5G51330.1	75.34	SWITCH1
GG1219|c2_g1_i1	2.503	7.138	26.447	6.057	5.569	1.99	3.616	Potri.001G127100.1	98	AT5G45290.1	75.34	RING/U-box superfamily protein
GG1216|c4_g1_i1	14.882	10.923	12.064	10.54	15.188	11.325	14.143	Potri.001G127300.2	98	AT1G31650.1	75.34	RHO guanyl-nucleotide exchange factor 14
GG36635|c0_g1_i1	3.475	6.504	22.082	4.06	1.819	10.921	10.756	Potri.001G127400.1	37.93	AT5G17540.1	75.34	HXXXD-type acyl-transferase family protein
GG1220|c1_g1_i1	0.437	0.818	0.154	5.422	0.544	1.865	1.525	Potri.001G127600.1	98	AT5G17540.1	75.34	HXXXD-type acyl-transferase family protein
GG1215|c3_g1_i1	56.783	32.52	3.56	33.886	53.851	9.998	1.342	Potri.001G127700.1	98	AT5G47650.1	75.34	nudix hydrolase homolog 2
GG1215|c3_g1_i2	2.94	5.889	0.001	6.37	11.841	1.836	0.001	Potri.001G127700.2	98	AT4G12720.1	75.34	MutT/nudix family protein
GG1217|c0_g1_i1	0.001	0.001	0.001	6.6	0.834	0.001	0.001	Potri.001G127900.1	98	AT4G27870.1	75.34	Vacuolar iron transporter (VIT) family protein
GG1228|c0_g1_i1	0.001	0.001	0.001	0.001	0.919	2.961	0.001	Potri.001G128100.1	98	AT1G31490.1	75.34	HXXXD-type acyl-transferase family protein
GG1235|c3_g1_i1	92.452	16.205	14.867	51.432	62.036	7.258	6.583	Potri.001G128200.1	98	AT5G45275.1	75.34	Major facilitator superfamily protein
GG26421|c3_g1_i1	0.267	1.176	0.461	0.746	0.731	1.077	0.758	Potri.001G128200.2	28.57	AT5G45275.1	75.34	Major facilitator superfamily protein
GG1230|c0_g1_i1	1.215	0.57	0.001	0.626	0.703	0.001	0.001	Potri.001G128300.1	98	AT4G19460.1	75.34	UDP-Glycosyltransferase superfamily protein
GG10197|c1_g2_i1	0.001	0.001	0.733	0.875	0.001	0.5	0.977	Potri.001G128400.1	52.38	AT1G45616.1	75.34	receptor like protein 6
GG1236|c0_g1_i1	2.527	0.707	3.678	1.215	3.469	3.413	11.924	Potri.001G128600.1	98	AT1G31460.1	75.34	Unknown
GG1239|c2_g1_i1	2.952	4.924	3.193	3.765	4.153	4.653	4.565	Potri.001G128700.1	98	AT2G03670.1	75.34	cell division cycle 48B
GG1226|c4_g1_i2	8.978	29.323	30.031	19.479	14.991	35.86	29.884	Potri.001G128800.1	98	AT4G34660.1	75.34	SH3 domain-containing protein
GG1226|c5_g1_i2	1.652	1.332	5.985	1.556	0.891	4.778	5.807	Potri.001G128800.2	98	AT4G34660.2	75.34	SH3 domain-containing protein
GG1238|c6_g1_i1	20.349	17.675	18.96	26.577	23.672	21.583	28.185	Potri.001G129000.1	98	AT1G31420.2	75.34	Leucine-rich repeat protein kinase family protein
GG1240|c2_g1_i1	50.745	47.108	48.612	49.922	60.582	52.242	54.754	Potri.001G129100.2	98	AT1G04170.1	75.34	eukaryotic translation initiation factor 2 gamma subunit
GG28640|c2_g1_i2	2.065	2.242	0.674	0.626	1.275	3.653	1.917	Potri.001G129300.1	36.96	AT4G28050.1	75.34	tetraspanin7
GG1237|c0_g1_i1	1.203	1.011	0.52	0.911	0.788	0.74	1.013	Potri.001G129400.1	98	AT5G61320.1	75.34	cytochrome P450, family 89, subfamily A, polypeptide 3
GG1233|c3_g1_i1	34.162	50.581	169.656	48.725	30.394	112.819	113.07	Potri.001G129500.2	98	N/D	75.34	N/D
GG1246|c2_g1_i1	11.165	16.38	11.863	34.033	35.335	18.834	19.521	Potri.001G129600.2	98	AT3G23640.1	75.34	heteroglycan glucosidase 1
GG35081|c5_g1_i4	4.446	2.232	2.188	4.667	4.753	3.432	3.296	Potri.001G129600.4	30.99	AT3G23640.1	75.34	heteroglycan glucosidase 1
GG1243|c0_g1_i1	7.459	6.596	7.499	7.77	7.95	5.749	4.31	Potri.001G129700.1	98	AT1G33520.1	75.34	D111/G-patch domain-containing protein
GG1247|c2_g1_i1	37.029	60.998	51.025	45.826	25.079	68.047	54.435	Potri.001G129800.1	98	AT5G61230.1	75.34	Ankyrin repeat family protein
GG32162|c1_g1_i1	11.845	48.596	53.982	36.454	33.076	42.061	29.482	Potri.001G129900.1	24.29	AT2G38250.1	75.34	Homeodomain-like superfamily protein
GG1248|c2_g1_i4	9.561	12.025	12.715	17.942	4.856	27.746	28.249	Potri.001G130100.1	98	AT3G45900.1	75.34	Ribonuclease P protein subunit P38-related
GG1223|c0_g1_i1	10.326	6.036	4.128	13.578	7.06	15.728	14.955	Potri.001G130100.2	98	AT3G45900.1	75.34	Ribonuclease P protein subunit P38-related
GG1248|c2_g1_i1	0.571	2.168	2.141	1.565	0.675	1.759	5.579	Potri.001G130100.3	98	AT3G45900.1	75.34	Ribonuclease P protein subunit P38-related
GG1251|c2_g1_i1	23.569	61.063	113.345	39.363	26.485	74.152	56.791	Potri.001G130200.1	98	AT1G31812.1	75.34	acyl-CoA-binding protein 6
GG29673|c1_g1_i1	28.015	7.809	5.583	11.525	5.269	9.008	8.656	Potri.001G130300.1	34.78	AT3G56710.1	75.34	sigma factor binding protein 1
GG10120|c2_g1_i1	1.859	5.448	13.271	4.796	0.525	8.393	10.938	Potri.001G130400.1	23.4	AT3G61360.1	75.34	Tetratricopeptide repeat (TPR)-like superfamily protein
GG1253|c0_g1_i1	3.924	5.76	7.416	3.461	1.631	5.278	7.094	Potri.001G130500.1	98	AT4G19150.1	75.34	Ankyrin repeat family protein
GG1252|c0_g1_i1	1.494	0.285	0.319	2.053	8.288	21.929	18.27	Potri.001G130700.1	98	AT3G17380.1	75.34	TRAF-like family protein
GG1218|c1_g1_i1	0.535	0.505	0.001	1.095	0.431	0.001	0.001	Potri.001G130800.2	98	N/D	75.34	N/D
GG1245|c0_g1_i1	0.001	0.001	0.001	0.001	0.001	0.001	0.001	Potri.001G130800.3	98	N/D	75.34	N/D
GG1242|c5_g3_i1	0.522	0.551	0.355	0.856	1.256	0.001	0.001	Potri.001G130900.1	98	AT4G19140.1	75.34	Unknown
GG18392|c0_g1_i1	0.001	0.001	1.668	0.001	0.001	1.154	4.547	Potri.001G131100.1	98	AT4G19130.1	75.34	Replication factor-A protein 1-related
GG25213|c6_g1_i1	1.762	0.551	1.928	0.801	0.001	0.001	0.001	Potri.001G131200.1	23.81	N/D	75.34	N/D
GG1260|c1_g1_i1	2.855	9.71	2.638	2.127	12.553	4.999	2.575	Potri.001G131300.1	98	AT4G25030.1	75.34	Unknown
GG10373|c0_g1_i1	0.001	2.14	0.84	0.001	0.001	0.001	0.001	Potri.001G131400.2	36.59	AT1G31850.1	75.34	S-adenosyl-L-methionine-dependent methyltransferases superfamily protein
GG1259|c2_g1_i1	2.26	11.63	352.868	8.69	11.288	23.458	63.894	Potri.001G131500.2	98	N/D	75.34	N/D
GG1262|c0_g1_i1	15.344	20.063	4.802	19.645	19.772	40.186	11.751	Potri.001G131600.1	98	N/D	75.34	N/D
GG1264|c2_g1_i1	1.081	0.34	0.189	3.332	2.016	11.104	5.643	Potri.001G131800.1	98	AT1G31880.1	75.34	DZC (Disease resistance/zinc finger/chromosome condensation-like region) domain containing protein
GG1264|c3_g2_i1	0.595	0.001	0.154	1.095	1.284	4.595	1.872	Potri.001G131800.2	98	AT1G31880.1	75.34	DZC (Disease resistance/zinc finger/chromosome condensation-like region) domain containing protein
GG1269|c1_g1_i1	18.891	0.001	1.644	2.826	2.334	2.365	5.113	Potri.001G132000.1	98	AT4G19100.1	75.34	Protein of unknown function (DUF3464)
GG26380|c2_g1_i2	3.705	4.952	4.684	2.541	2.016	2.375	4.072	Potri.001G132100.1	33.33	AT3G01430.1	75.34	Unknown
GG3100|c0_g1_i1	3.207	5.778	4.033	2.826	2.597	10.123	3.734	Potri.001G132300.1	35	AT1G75950.1	75.34	S phase kinase-associated protein 1
GG1270|c0_g1_i1	0.001	1.323	4.092	3.259	1.566	5.211	4.008	Potri.001G132400.2	98	AT4G19070.1	75.34	Putative membrane lipoprotein
GG1257|c6_g2_i1	0.001	1.13	0.852	0.276	0.001	0.702	1.178	Potri.001G132500.1	98	AT4G27890.1	75.34	HSP20-like chaperones superfamily protein
GG1257|c6_g1_i1	0.51	0.239	0.651	0.35	0.094	0.461	0.237	Potri.001G132500.2	98	AT4G27890.1	75.34	HSP20-like chaperones superfamily protein
GG1257|c7_g1_i1	1.871	1.672	1.609	7.162	1.519	3.451	2.986	Potri.001G132600.1	98	AT4G37740.1	75.34	growth-regulating factor 2
GG1275|c9_g1_i1	62.311	67.42	146.51	53.798	50.335	136.027	85.04	Potri.001G132700.1	98	AT4G19045.1	75.34	Mob1/phocein family protein
GG27061|c2_g1_i1	0.001	0.726	0.001	0.001	0.001	0.001	0.001	Potri.001G132700.3	39.47	AT4G19045.1	75.34	Mob1/phocein family protein
GG1274|c4_g1_i1	18.369	34.275	14.394	57.535	59.092	27.255	17.877	Potri.001G132800.2	98	AT1G32120.1	75.34	Unknown
GG1255|c0_g1_i1	23.763	44.077	16.902	40.118	64.595	23.016	21.694	Potri.001G132900.1	98	AT4G19040.1	75.34	ENHANCED DISEASE RESISTANCE 2
GG1273|c1_g1_i1	17.166	129.989	13.223	31.226	59.017	38.379	40.009	Potri.001G133000.2	98	AT4G34135.1	75.34	UDP-glucosyltransferase 73B2
GG31624|c7_g1_i2	23.301	39.088	66.401	34.853	21.544	53.136	52.161	Potri.001G133100.1	32.69	AT1G78270.1	75.34	UDP-glucosyl transferase 85A4
GG1258|c1_g1_i1	3.074	41.266	78.039	13.661	16.388	5.739	1.534	Potri.001G133200.1	98	AT1G32100.1	75.34	pinoresinol reductase 1
GG1277|c0_g1_i1	0.001	5.19	16.31	0.672	1.509	0.394	0.393	Potri.001G133300.1	98	AT1G32100.1	75.34	pinoresinol reductase 1
GG1261|c0_g1_i1	1.992	0.698	1.455	1.068	0.001	13.892	3.47	Potri.001G133400.1	98	AT5G45580.1	75.34	Homeodomain-like superfamily protein
GG1256|c0_g1_i1	7.119	5.108	4.199	6.508	6.891	7.335	8.226	Potri.001G133500.2	98	AT1G80480.1	75.34	plastid transcriptionally active 17
GG11910|c1_g1_i2	0.001	0.285	0.001	0.101	0.488	0.001	0.001	Potri.001G133500.3	33.33	AT1G80480.1	75.34	plastid transcriptionally active 17
GG1271|c1_g2_i4	0.001	0.001	0.001	0.001	0.001	0.981	0.676	Potri.001G133600.1	98	AT5G45590.1	75.34	Ribosomal protein L35
GG1271|c1_g2_i2	0.001	0.001	0.001	0.001	0.731	0.001	0.001	Potri.001G133600.2	98	AT5G45590.1	75.34	Ribosomal protein L35
GG1281|c0_g1_i1	0.001	0.001	3.513	0.001	0.001	0.001	0.001	Potri.001G133700.1	98	N/D	75.34	N/D
GG1286|c4_g1_i1	14.08	9.728	11.709	20.298	17.607	11.469	27.884	Potri.001G133800.1	98	AT1G32090.1	75.34	early-responsive to dehydration stress protein (ERD4)
GG1287|c2_g2_i1	354.671	5.098	1.904	16.036	4.556	1.807	1.004	Potri.001G134000.1	98	AT1G32060.1	75.34	phosphoribulokinase
GG3567|c4_g2_i1	1.555	0.184	0.001	0.525	1.819	3.548	4.41	Potri.001G134000.2	33.33	AT1G32060.1	75.34	phosphoribulokinase
GG1290|c6_g1_i1	21.333	49.745	398.12	34.945	55.332	40.523	39.178	Potri.001G134100.1	98	AT1G32050.1	75.34	SCAMP family protein
GG1542|c10_g1_i1	33.032	46.236	70.15	55.482	40.257	48.396	38.877	Potri.001G134100.2	98	AT1G32050.1	75.34	SCAMP family protein
GG1278|c0_g2_i1	0.001	0.891	0.001	0.212	0.001	0.001	0.001	Potri.001G134300.1	98	AT3G07040.1	75.34	NB-ARC domain-containing disease resistance protein
GG36511|c4_g1_i4	1.677	1.553	3.193	2.495	2.691	2.24	1.242	Potri.001G134400.1	52.94	AT3G07040.1	75.34	NB-ARC domain-containing disease resistance protein
GG1276|c1_g1_i1	34.952	34.55	3.335	8.929	13.397	1.038	0.466	Potri.001G134500.1	98	AT5G35450.1	75.34	Disease resistance protein (CC-NBS-LRR class) family
GG1278|c0_g1_i1	5.868	1.341	0.001	0.838	0.001	0.001	0.001	Potri.001G134700.1	98	AT3G07040.1	75.34	NB-ARC domain-containing disease resistance protein
GG1280|c1_g1_i1	1.482	1.69	1.833	0.663	0.403	0.711	1.972	Potri.001G134800.2	98	AT5G45610.1	75.34	protein dimerizations
GG1291|c1_g1_i1	5.078	2.214	0.923	2.486	2.588	2.269	0.931	Potri.001G134800.3	98	AT5G45610.1	75.34	protein dimerizations
GG14128|c1_g1_i1	0.001	0.551	0.001	0.001	0.469	0.001	1.744	Potri.001G134900.1	98	AT4G21390.1	75.34	S-locus lectin protein kinase family protein
GG1302|c2_g1_i1	42.484	23.894	73.568	14.6	12.488	40.196	16.179	Potri.001G135000.2	98	AT1G31940.1	75.34	Unknown
GG1301|c1_g1_i1	1.871	18.841	69.701	3.388	1.013	12.796	13.129	Potri.001G135100.1	98	N/D	75.34	N/D
GG1307|c1_g1_i1	40.54	50.195	79.364	56.725	37.623	59.52	57.813	Potri.001G135200.1	98	AT5G45620.1	75.34	Proteasome component (PCI) domain protein
GG1306|c3_g1_i1	8.565	7.129	8.09	10.145	10.416	10.364	14.335	Potri.001G135300.1	98	AT1G31930.1	75.34	extra-large GTP-binding protein 3
GG1305|c1_g1_i1	5.722	1.332	0.331	2.439	1.078	1.134	1.287	Potri.001G135400.1	98	AT1G31920.1	75.34	Tetratricopeptide repeat (TPR)-like superfamily protein
GG1305|c0_g1_i1	0.267	4.85	15.435	0.921	1.584	5.028	9.057	Potri.001G135500.1	98	AT1G31910.1	75.34	GHMP kinase family protein
GG1305|c0_g1_i2	3.037	9.37	4.01	11.608	10.875	8.701	8.309	Potri.001G135500.2	98	AT1G31910.1	75.34	GHMP kinase family protein
GG1298|c4_g1_i1	3.001	4.887	7.842	4.281	4.266	9.287	8.053	Potri.001G135700.3	98	AT4G19003.1	75.34	E2F/DP family winged-helix DNA-binding domain
GG1304|c1_g2_i2	14.821	11.676	15.613	9.555	8.644	16.709	10.71	Potri.001G135800.1	98	AT1G68310.2	75.34	Protein of unknown function (DUF59)
GG1296|c3_g1_i1	15.307	24.611	18.901	26.347	30.554	23.458	20.096	Potri.001G135900.1	98	AT1G32130.1	75.34	Transcription elongation factor (TFIIS) family protein
GG1310|c6_g1_i1	8.808	9.692	6.825	12.409	10.65	10.306	6.136	Potri.001G136000.2	98	AT2G35530.1	75.34	basic region/leucine zipper transcription factor 16
GG1309|c3_g1_i1	3.317	53.732	12.455	12.501	8.128	3.134	0.694	Potri.001G136100.1	98	AT1G32170.1	75.34	xyloglucan endotransglucosylase/hydrolase 30
GG1294|c2_g1_i1	18.223	12.163	1.857	44.445	67.436	5.259	3.734	Potri.001G136200.1	98	AT3G03050.1	75.34	cellulose synthase-like D3
GG1312|c1_g1_i1	3.705	7.726	13.649	4.216	4.706	7.383	6.09	Potri.001G136300.1	98	AT5G61910.3	75.34	DCD (Development and Cell Death) domain protein
GG1314|c1_g1_i2	0.061	3.188	5.665	3.572	3.825	5.307	13.622	Potri.001G136400.1	98	AT1G32190.1	75.34	alpha/beta-Hydrolases superfamily protein
GG1308|c10_g1_i1	149.478	20.569	13.235	42.963	23.475	26.669	24.935	Potri.001G136600.1	98	AT1G32200.1	75.34	phospholipid/glycerol acyltransferase family protein
GG1711|c2_g1_i1	0.001	0.001	3.3	0.001	0.001	0.001	1.004	Potri.001G136700.1	98	AT3G12890.1	75.34	activator of spomin::LUC2
GG1315|c2_g1_i1	28.708	24.418	34.785	21.827	20.025	38.292	33.326	Potri.001G136800.1	98	AT2G35520.1	75.34	Defender against death (DAD family) protein
GG1320|c1_g1_i1	151.374	24.877	18.617	34.549	22.885	20.776	26.423	Potri.001G136900.2	98	AT1G32220.1	75.34	NAD(P)-binding Rossmann-fold superfamily protein
GG1318|c2_g1_i1	10.946	17.381	10.077	12.584	14.419	15.959	14.453	Potri.001G137000.1	98	N/D	75.34	N/D
GG1319|c1_g1_i1	3.086	4.152	6.612	6.61	4.172	13.882	3.908	Potri.001G137100.1	98	N/D	75.34	N/D
GG1339|c12_g1_i1	38.584	47.044	31.237	47.492	39.976	31.716	32.997	Potri.001G137200.1	98	AT1G32230.3	75.34	WWE protein-protein interaction domain protein family
GG1339|c0_g1_i1	9.695	10.022	9.841	7.079	13.688	13.046	8.765	Potri.001G137200.2	98	AT1G32230.1	75.34	WWE protein-protein interaction domain protein family
GG1322|c3_g1_i1	0.522	0.001	0.001	0.525	0.001	3.125	2.776	Potri.001G137600.1	98	AT1G32240.1	75.34	Homeodomain-like superfamily protein
GG1322|c3_g1_i3	0.207	0.285	0.106	0.939	1.678	0.606	1.132	Potri.001G137600.3	98	AT1G32240.1	75.34	Homeodomain-like superfamily protein
GG1326|c4_g1_i1	0.498	0.349	0.225	1.068	2.166	0.683	0.247	Potri.001G137700.1	98	AT5G46910.1	75.34	Transcription factor jumonji (jmj) family protein / zinc finger (C5HC2 type) family protein
GG1324|c0_g1_i1	1.992	2.242	0.106	4.189	2.241	1.827	0.1	Potri.001G137800.1	98	AT5G46880.1	75.34	homeobox-7
GG1323|c0_g1_i1	4.082	4.933	0.52	10.66	3.075	2.711	0.192	Potri.001G137800.2	98	AT5G46880.1	75.34	homeobox-7
GG1316|c0_g1_i1	153.621	29.378	14.785	32.441	23.541	19.978	20.899	Potri.001G137900.1	98	AT2G35490.1	75.34	Plastid-lipid associated protein PAP / fibrillin family protein
GG11750|c2_g1_i1	0.717	0.45	0.001	0.166	0.366	0.212	0.001	Potri.001G137900.2	44.44	AT2G35490.1	75.34	Plastid-lipid associated protein PAP / fibrillin family protein
GG1325|c0_g1_i1	2.94	20.734	12.892	7.521	8.044	4.269	3.022	Potri.001G138000.1	98	AT1G32250.1	75.34	Calcium-binding EF-hand family protein
GG1327|c2_g2_i1	18.029	22.544	70.635	27.12	18.347	32.976	33.39	Potri.001G138100.1	98	AT1G74340.1	75.34	dolichol phosphate-mannose biosynthesis regulatory protein-related
GG20493|c4_g1_i1	0.001	0.349	0.39	0.755	0.572	0.001	1.077	Potri.001G138100.2	98	AT1G74340.1	75.34	dolichol phosphate-mannose biosynthesis regulatory protein-related
GG1297|c0_g1_i1	0.001	0.643	0.473	0.469	0.178	0.001	0.877	Potri.001G138200.1	98	AT1G32260.1	75.34	Unknown
GG1330|c0_g1_i1	6.67	4.152	0.828	3.747	2.738	4.576	0.968	Potri.001G138300.1	98	AT2G35470.1	75.34	Unknown
GG26016|c0_g1_i1	0.001	5.392	0.248	0.331	0.909	0.001	0.228	Potri.001G138300.3	29.73	AT2G35470.1	75.34	Unknown
GG1328|c1_g1_i1	51.098	76.542	85.692	75.891	89.008	79.766	51.13	Potri.001G138400.1	98	AT4G17720.1	75.34	RNA-binding (RRM/RBD/RNP motifs) family protein
GG1334|c2_g1_i1	41.075	64.756	214.495	51.239	59.739	59.798	61.767	Potri.001G138500.2	98	AT5G46860.1	75.34	Syntaxin/t-SNARE family protein
GG1332|c2_g1_i2	3.122	6.844	14.655	3.756	4.013	10.412	11.742	Potri.001G138700.2	98	AT1G32310.1	75.34	Unknown
GG13798|c2_g1_i1	0.717	0.671	1.502	0.976	0.272	0.635	0.001	Potri.001G138800.1	98	AT1G32320.1	75.34	MAP kinase kinase 10
GG1337|c3_g1_i2	24.018	7.193	2.153	16.174	14.072	6.835	3.643	Potri.001G138900.1	98	AT1G32330.1	75.34	heat shock transcription factor A1D
GG1337|c3_g1_i1	13.291	11.033	10.645	8.865	5.597	16.642	16.015	Potri.001G138900.2	98	AT1G32330.1	75.34	heat shock transcription factor A1D
GG1336|c1_g1_i1	6.803	5.677	10.207	6.987	4.95	10.729	7.533	Potri.001G139100.1	98	AT4G17760.1	75.34	damaged DNA binding;exodeoxyribonuclease IIIs
GG1329|c0_g1_i1	1.725	0.652	0.059	0.921	1.538	0.471	0.475	Potri.001G139200.1	98	AT1G52620.1	75.34	Pentatricopeptide repeat (PPR) superfamily protein
GG12958|c3_g1_i1	1.093	2.058	1.23	0.001	0.001	0.001	0.001	Potri.001G139300.1	98	AT5G01110.1	75.34	Tetratricopeptide repeat (TPR)-like superfamily protein
GG1341|c0_g1_i1	9.962	11.327	8.906	8.368	9.075	10.393	7.186	Potri.001G139400.3	98	AT1G32340.1	75.34	NDR1/HIN1-like 8
GG9159|c1_g1_i1	0.001	0.001	2.803	0.829	0.001	3.971	0.001	Potri.001G139400.4	37.5	AT1G32340.1	75.34	NDR1/HIN1-like 8
GG1338|c2_g1_i1	9.768	22.342	11.118	28.243	33.769	34.235	18.507	Potri.001G139500.1	98	AT4G17770.1	75.34	trehalose phosphatase/synthase 5
GG1338|c1_g1_i2	3.596	0.001	0.001	2.633	2.456	0.001	0.064	Potri.001G139500.3	98	AT4G17770.1	75.34	trehalose phosphatase/synthase 5
GG1295|c0_g1_i1	51.79	25.998	125.882	63.031	18.328	21.939	115.225	Potri.001G139600.2	98	AT4G25960.1	75.34	P-glycoprotein 2
GG1342|c0_g1_i1	1.871	0.248	0.001	23.566	2.288	4.845	0.265	Potri.001G139700.1	98	AT4G25960.1	75.34	P-glycoprotein 2
GG1342|c1_g1_i1	0.001	0.001	0.001	2.559	1.866	0.001	0.001	Potri.001G139700.2	98	AT4G25960.1	75.34	P-glycoprotein 2
GG1342|c0_g2_i1	1.871	0.248	0.001	6.241	1.144	1.615	0.265	Potri.001G139700.3	98	AT4G25960.1	75.34	P-glycoprotein 2
GG28665|c3_g2_i1	87.398	49.929	47.453	71.951	44.101	32.908	27.108	Potri.001G139800.1	25.71	AT3G57280.1	75.34	Transmembrane proteins 14C
GG1348|c0_g1_i1	12.003	4.474	3.856	14.959	6.778	9.518	9.742	Potri.001G139800.2	98	AT3G57280.1	75.34	Transmembrane proteins 14C
GG1344|c0_g1_i1	0.001	0.983	0.001	1.261	0.806	0.711	0.256	Potri.001G139900.1	98	AT5G16770.1	75.34	myb domain protein 9
GG1352|c0_g1_i1	5.285	1.81	3.134	2.9	2.709	2.048	3.999	Potri.001G140000.1	98	AT5G16760.1	75.34	Inositol 1,3,4-trisphosphate 5/6-kinase family protein
GG1364|c7_g1_i1	80.06	159.799	98.809	109.814	129.246	236.444	102.816	Potri.001G140200.1	98	AT4G17790.1	75.34	SNARE associated Golgi protein family
GG1364|c7_g1_i2	26.047	60.337	75.804	23.41	15.703	141.238	65.154	Potri.001G140200.2	98	AT4G17790.1	75.34	SNARE associated Golgi protein family
GG1364|c3_g1_i1	21.2	35.662	13.141	19.967	27.282	30.351	17.466	Potri.001G140300.1	98	AT5G46840.1	75.34	RNA-binding (RRM/RBD/RNP motifs) family protein
GG1353|c0_g1_i1	0.001	0.514	0.001	1.114	0.441	0.001	0.548	Potri.001G140400.1	98	AT2G35880.1	75.34	TPX2 (targeting protein for Xklp2) protein family
GG1354|c0_g1_i1	11.383	64.903	45.241	44.924	26.147	119.164	61.675	Potri.001G140500.1	98	AT4G17940.1	75.34	Tetratricopeptide repeat (TPR)-like superfamily protein
GG1357|c1_g1_i1	13.315	12.255	8.149	13.854	11.569	20.064	20.425	Potri.001G140600.1	98	AT5G61510.1	75.34	GroES-like zinc-binding alcohol dehydrogenase family protein
GG1356|c0_g1_i1	1.106	8.929	0.001	0.921	4.247	0.846	0.001	Potri.001G140700.1	98	AT2G23910.1	75.34	NAD(P)-binding Rossmann-fold superfamily protein
GG1359|c4_g1_i1	23.836	17.464	8.764	17.27	13.013	12.979	12.043	Potri.001G140800.1	98	AT1G32360.1	75.34	Zinc finger (CCCH-type) family protein
GG5429|c1_g1_i1	0.001	3.923	4.01	3.13	0.984	1.827	7.788	Potri.001G140900.1	33.33	AT4G17920.1	75.34	RING/U-box superfamily protein
GG4927|c4_g1_i1	1.543	4.942	0.934	1.381	4.35	1.923	4.045	Potri.001G141000.1	28.85	N/D	75.34	N/D
GG1362|c1_g1_i1	0.001	0.992	0.001	0.001	0.001	0.461	0.001	Potri.001G141100.1	98	AT5G46690.1	75.34	beta HLH protein 71
GG1363|c0_g1_i1	4.544	0.68	0.154	2.311	1.088	3.74	6.099	Potri.001G141200.1	98	AT3G03550.1	75.34	RING/U-box superfamily protein
GG1365|c2_g1_i1	84.981	5.65	3.607	9.491	7.303	3.249	4.848	Potri.001G141300.1	98	AT2G35410.1	75.34	RNA-binding (RRM/RBD/RNP motifs) family protein
GG1351|c0_g1_i1	0.328	21.487	11.745	9.878	11.719	42.83	58.142	Potri.001G141400.1	98	AT5G46700.1	75.34	Tetraspanin family protein
GG1368|c0_g1_i1	178.976	57.223	35.27	114.886	77.823	56.818	28.368	Potri.001G141500.1	98	AT4G17900.1	75.34	PLATZ transcription factor family protein
GG1370|c0_g1_i1	2.405	24.188	0.721	5.873	13.585	8.537	0.001	Potri.001G141800.1	98	N/D	75.34	N/D
GG1369|c0_g1_i1	0.001	0.79	0.001	0.001	0.001	0.001	1.123	Potri.001G142000.1	98	AT5G46740.1	75.34	ubiquitin-specific protease 21
GG1374|c2_g1_i1	42.059	45.409	68.53	47.75	96.124	38.408	29.637	Potri.001G142100.1	98	AT4G17890.1	75.34	ARF-GAP domain 8
GG1377|c0_g1_i1	153.475	28.699	50.623	149.288	170.188	115.29	71.682	Potri.001G142200.1	98	AT1G32640.1	75.34	Basic helix-loop-helix (bHLH) DNA-binding family protein
GG1346|c1_g1_i1	3.475	4.566	7.499	3.618	5.353	5.461	4.127	Potri.001G142300.3	98	N/D	75.34	N/D
GG1376|c2_g1_i1	18.211	26.834	4.707	39.225	21.957	10.681	9.158	Potri.001G142400.1	98	AT2G35230.1	75.34	VQ motif-containing protein
GG10395|c5_g2_i1	22.111	6.431	6.269	29.928	16.538	20.968	6.583	Potri.001G142500.1	40.62	AT4G17870.1	75.34	Polyketide cyclase/dehydrase and lipid transport superfamily protein
GG1349|c1_g1_i1	193.177	20.734	74.857	21.808	13.35	9.652	10.052	Potri.001G142600.3	98	AT5G46800.1	75.34	Mitochondrial substrate carrier family protein
GG1373|c0_g1_i1	0.911	4.658	1.088	7.079	4.847	1.654	0.858	Potri.001G142700.1	98	AT2G35290.1	75.34	Unknown
GG1386|c5_g1_i1	46.797	37.453	51.427	52.26	44.27	63.846	40.621	Potri.001G143200.1	98	AT4G17830.1	75.34	Peptidase M20/M25/M40 family protein
GG1385|c2_g1_i1	254.189	25.465	6.801	51.727	26.475	18.324	14.517	Potri.001G143400.1	98	AT2G35260.1	75.34	Unknown
GG34896|c2_g1_i4	0.001	8.654	0.509	0.001	0.244	0.336	0.001	Potri.001G143400.12	34.48	AT2G35260.1	75.34	Unknown
GG1384|c2_g1_i1	6.998	8.626	6.801	11.397	9.516	9.922	13.595	Potri.001G143500.1	98	AT4G17950.1	75.34	AT hook motif DNA-binding family protein
GG1387|c3_g1_i1	19.122	21.965	31.627	13.606	11.222	24.044	21.931	Potri.001G143600.1	98	AT4G17960.1	75.34	Unknown
GG18374|c6_g1_i1	86.281	281.602	138.774	100.056	116.224	170.743	131.933	Potri.001G143800.1	98	AT5G46630.1	75.34	Clathrin adaptor complexes medium subunit family protein
GG1388|c3_g1_i2	33.433	9.83	7.534	10.32	9.563	4.576	6.09	Potri.001G143900.3	98	AT1G32540.2	75.34	lsd one like 1
GG1389|c3_g1_i1	3.317	3.206	6.659	3.194	3.413	5.989	6.82	Potri.001G144000.7	98	AT2G35320.1	75.34	EYES ABSENT homolog
GG1382|c1_g1_i1	34.332	12.292	1.029	34.42	33.507	13.046	3.296	Potri.001G144100.1	98	AT4G35470.1	75.34	plant intracellular ras group-related LRR 4
GG1391|c2_g1_i1	5.394	5.117	12.703	6.168	7.266	9.258	6.766	Potri.001G144200.1	98	AT2G35330.1	75.34	RING/U-box superfamily protein
GG1390|c0_g1_i1	3.973	1.13	0.001	0.718	0.131	0.173	0.001	Potri.001G144300.1	98	AT4G17970.1	75.34	aluminum-activated, malate transporter 12
GG1392|c4_g1_i2	0.413	0.478	0.272	0.001	0.15	0.288	3.141	Potri.001G144400.3	98	AT4G17980.1	75.34	NAC domain containing protein 71
GG1395|c4_g1_i1	64.425	9.333	6.612	13.201	8.297	11.239	9.03	Potri.001G144500.1	98	AT1G32500.1	75.34	non-intrinsic ABC protein 6
GG1396|c2_g1_i1	6.05	16.288	5.867	19.461	16.041	7.749	10.135	Potri.001G144700.1	98	AT2G35350.1	75.34	poltergeist like 1
GG1381|c0_g2_i1	162.174	2.003	0.13	11.838	1.313	0.461	0.001	Potri.001G144800.1	98	AT1G32470.1	75.34	Single hybrid motif superfamily protein
GG1398|c2_g1_i1	5.066	12.292	91.156	7.401	12.3	33.754	20.561	Potri.001G145100.1	98	N/D	75.34	N/D
GG1399|c0_g1_i1	2.333	0.257	0.142	2.274	2.044	33.408	0.256	Potri.001G145200.1	98	AT1G32450.1	75.34	nitrate transporter 1.5
GG1397|c1_g1_i1	1.142	9.627	10.231	4.75	9.956	7.182	11.641	Potri.001G145300.1	98	AT1G32440.1	75.34	plastidial pyruvate kinase 3
GG1400|c2_g1_i1	18.588	6.274	2.803	6.702	5.063	8.922	5.834	Potri.001G145400.1	98	AT3G57990.1	75.34	Unknown
GG1402|c0_g1_i1	4.726	1.984	6.754	4.695	4.781	7.422	6.921	Potri.001G145500.1	98	AT1G32370.2	75.34	tobamovirus multiplication 2B
GG7878|c0_g1_i1	0.001	0.001	0.001	0.764	0.001	0.001	1.178	Potri.001G145500.2	79.07	AT1G32370.2	75.34	tobamovirus multiplication 2B
GG1403|c1_g2_i1	3.195	0.001	0.001	2.697	1.978	0.001	0.813	Potri.001G145700.1	98	AT2G35390.2	75.34	Phosphoribosyltransferase family protein
GG1403|c1_g1_i1	0.717	1.36	0.001	0.001	0.001	1.211	0.001	Potri.001G145700.2	98	AT2G35390.2	75.34	Phosphoribosyltransferase family protein
GG1404|c1_g1_i1	1.92	14.965	12.514	3.093	2.063	2.961	1.05	Potri.001G145800.1	98	AT2G35380.1	75.34	Peroxidase superfamily protein
GG1406|c3_g2_i1	9.84	1.442	5.464	2.927	6.253	1.807	0.977	Potri.001G145900.2	98	AT4G18010.2	75.34	myo-inositol polyphosphate 5-phosphatase 2
GG1401|c0_g1_i1	33.045	12.981	10.775	15.024	11.597	21.227	4.456	Potri.001G146000.1	98	AT5G07610.1	75.34	F-box family protein
GG37928|c0_g1_i1	6.67	4.694	9.178	2.835	6.825	4.365	2.83	Potri.001G146000.2	40	AT5G07610.1	75.34	F-box family protein
GG1383|c0_g1_i1	83.328	129.796	201.012	107.246	93.302	146.545	104.469	Potri.001G146100.1	98	AT1G32400.1	75.34	tobamovirus multiplication 2A
GG1411|c4_g1_i1	27.116	54.439	27.085	68.205	20.419	70.893	133.914	Potri.001G146200.17	98	AT4G18020.1	75.34	CheY-like two-component responsive regulator family protein
GG1411|c2_g1_i1	34.041	40.54	18.12	71.905	36.873	69.239	116.612	Potri.001G146200.2	98	AT4G18020.1	75.34	CheY-like two-component responsive regulator family protein
GG1378|c0_g1_i1	7.01	12.751	13.058	11.783	10.744	21.583	18.918	Potri.001G146400.1	98	AT4G18030.1	75.34	S-adenosyl-L-methionine-dependent methyltransferases superfamily protein
GG1412|c1_g1_i1	4.896	3.169	12.431	5.919	4.988	7.451	9.596	Potri.001G146500.1	98	AT5G46560.1	75.34	Unknown
GG1412|c1_g1_i3	1.263	0.404	1.916	0.497	0.516	1.577	2.675	Potri.001G146500.3	98	AT5G46560.1	75.34	Unknown
GG1412|c2_g1_i2	0.923	0.845	0.568	0.626	0.001	0.865	0.001	Potri.001G146500.4	98	AT5G46560.1	75.34	Unknown
GG1410|c0_g1_i1	0.547	1.222	2.638	0.267	0.001	1.932	0.758	Potri.001G146600.1	98	AT1G32410.1	75.34	Vacuolar protein sorting 55 (VPS55) family protein
GG1419|c0_g1_i1	27.128	12.558	2.295	18.282	20.513	10.873	4.227	Potri.001G146800.1	98	AT5G45470.1	75.34	Protein of unknown function (DUF594)
GG1421|c2_g1_i1	17.506	9.811	16.819	11.535	9.685	10.854	8.281	Potri.001G146900.3	98	AT5G18070.1	75.34	phosphoglucosamine mutase-related
GG1422|c0_g1_i1	11.553	36.103	133.547	15.235	20.504	30.803	38.32	Potri.001G147000.1	98	AT5G45420.1	75.34	Duplicated homeodomain-like superfamily protein
GG1418|c0_g1_i1	6.123	7.818	13.992	10.016	6.356	9.306	11.906	Potri.001G147200.1	98	AT4G17030.1	75.34	expansin-like B1
GG1407|c3_g1_i1	5.734	10.978	7.12	13.339	14.832	22.641	5.825	Potri.001G147300.1	98	AT2G38740.1	75.34	Haloacid dehalogenase-like hydrolase (HAD) superfamily protein
GG1407|c1_g1_i1	4.216	7.974	0.001	2.835	4.828	8.97	0.001	Potri.001G147400.1	98	AT2G38740.1	75.34	Haloacid dehalogenase-like hydrolase (HAD) superfamily protein
GG1413|c0_g1_i2	0.729	0.45	0.201	1.003	2.372	1.154	2.054	Potri.001G147500.1	98	AT3G60190.1	75.34	DYNAMIN-like 1E
GG1413|c0_g1_i1	0.001	2.591	2.555	0.792	0.056	4.086	5.935	Potri.001G147500.3	98	AT3G60190.1	75.34	DYNAMIN-like 1E
GG1380|c0_g2_i1	0.001	0.001	0.001	0.654	0.001	0.001	0.001	Potri.001G147600.2	98	AT4G18210.1	75.34	purine permease 10
GG1380|c0_g1_i1	10.156	2.223	0.001	2.642	1.378	0.759	0.411	Potri.001G147600.3	98	AT4G18210.1	75.34	purine permease 10
GG1433|c2_g1_i1	2.636	29.783	221.805	5.588	6.384	3.423	13.056	Potri.001G147700.1	98	AT1G14390.1	75.34	Leucine-rich repeat protein kinase family protein
GG1433|c1_g1_i1	1.895	15.158	76.797	3.765	8.231	1.75	3.479	Potri.001G147700.2	98	AT1G14390.1	75.34	Leucine-rich repeat protein kinase family protein
GG1437|c2_g1_i1	71.726	89.706	87.348	116.009	94.924	113.886	112.467	Potri.001G148000.2	98	AT2G28910.1	75.34	CAX interacting protein 4
GG1438|c6_g1_i1	22.621	21.184	11.757	27.193	26.897	14.661	13.385	Potri.001G148100.1	98	AT5G47010.1	75.34	RNA helicase, putative
GG1441|c12_g1_i1	0.401	0.45	1.526	1.326	0.001	0.442	0.001	Potri.001G148300.1	98	AT5G47020.1	75.34	Unknown
GG1445|c7_g1_i3	9.476	6.054	3.69	6.923	12	5.509	3.816	Potri.001G148400.3	98	AT5G47040.1	75.34	lon protease 2
GG1440|c4_g1_i1	4.835	0.505	0.509	0.921	0.001	1.769	1.023	Potri.001G148500.1	98	AT1G32730.1	75.34	Unknown
GG1442|c0_g1_i1	15.368	14.267	20.628	8.57	8.363	12.642	14.38	Potri.001G148600.1	98	AT1G32740.1	75.34	SBP (S-ribonuclease binding protein) family protein
GG1442|c0_g1_i2	0.595	13.862	27.156	0.001	2.597	12.7	7.752	Potri.001G148600.3	98	AT1G32740.1	75.34	SBP (S-ribonuclease binding protein) family protein
GG1430|c1_g1_i1	10.059	9.389	41.527	11.838	10.556	21.689	25.282	Potri.001G148700.3	98	AT4G17670.1	75.34	Protein of unknown function (DUF581)
GG10173|c1_g1_i1	0.328	1.112	0.544	0.368	0.403	1.394	1.023	Potri.001G148800.1	27.27	AT4G17140.3	75.34	pleckstrin homology (PH) domain-containing protein
GG10105|c10_g1_i1	0.389	1.084	0.001	1.574	1.809	1.019	1.507	Potri.001G148800.2	38.89	AT4G17140.3	75.34	pleckstrin homology (PH) domain-containing protein
GG1426|c1_g1_i1	0.001	0.524	0.001	0.001	0.9	0.481	0.557	Potri.001G148800.3	98	AT4G17140.3	75.34	pleckstrin homology (PH) domain-containing protein
GG1450|c5_g1_i1	11.833	7.533	0.343	3.83	7.06	3.567	1.433	Potri.001G148900.2	98	AT4G17090.1	75.34	chloroplast beta-amylase
GG1450|c3_g1_i1	1.749	1.626	2.389	1.86	4.359	1.231	2.766	Potri.001G149000.1	98	N/D	75.34	N/D
GG1451|c3_g1_i1	2.211	1.892	0.237	0.7	2.756	1.259	0.001	Potri.001G149100.1	98	AT5G47070.1	75.34	Protein kinase superfamily protein
GG1453|c14_g1_i1	4.714	8.102	25.737	6.849	6.366	7.951	9.021	Potri.001G149200.1	98	AT2G35190.1	75.34	novel plant snare 11
GG1449|c1_g1_i1	20.045	37.72	85.467	25.895	20.053	32.572	68.642	Potri.001G149300.1	98	AT3G10950.1	75.34	Zinc-binding ribosomal protein family protein
GG1452|c2_g1_i1	4.702	20.054	27.618	5.33	4.753	14.805	8.436	Potri.001G149400.1	98	AT4G17080.1	75.34	Histone H3 K4-specific methyltransferase SET7/9 family protein
GG1455|c2_g1_i1	3.195	9.811	27.665	4.695	1.238	16.19	13.924	Potri.001G149600.1	98	AT5G47080.1	75.34	casein kinase II beta chain 1
GG1455|c2_g1_i3	17.81	14.11	15.057	8.386	8.269	13.488	13.002	Potri.001G149600.3	98	AT5G47080.1	75.34	casein kinase II beta chain 1
GG1454|c0_g1_i1	0.352	0.001	0.001	0.001	0.272	0.635	0.001	Potri.001G149700.1	98	N/D	75.34	N/D
GG1456|c2_g1_i1	16.34	23.389	33.744	15.567	14.466	34.716	29.628	Potri.001G149800.1	98	AT5G47090.1	75.34	Unknown
GG1459|c4_g1_i1	22.111	19.852	15.601	26.199	28.772	55.27	29.765	Potri.001G149900.1	98	AT4G17620.1	75.34	glycine-rich protein
GG27150|c8_g1_i1	47.441	40.522	27.44	78.009	67.914	29.034	33.453	Potri.001G149900.2	40.74	AT4G17620.2	75.34	glycine-rich protein
GG9696|c0_g2_i1	8.577	12.172	50.906	3.839	2.456	25.054	25.282	Potri.001G150000.1	41.67	AT5G04560.2	75.34	HhH-GPD base excision DNA repair family protein
GG1425|c4_g1_i1	13.922	27.394	30.598	21.468	18.347	60.933	34.293	Potri.001G150200.1	98	AT5G47100.1	75.34	calcineurin B-like protein 9
GG1457|c1_g1_i1	13.449	17.84	29.758	17.049	15.244	14.555	30.377	Potri.001G150300.1	98	AT4G17070.1	75.34	peptidyl-prolyl cis-trans isomerases
GG12085|c6_g1_i1	9.087	15.268	33.484	9.196	6.159	20.074	19.037	Potri.001G150400.1	32.08	AT5G41150.1	75.34	Restriction endonuclease, type II-like superfamily protein
GG1458|c0_g1_i1	9.148	7.606	10.302	8.534	2.513	8.672	7.332	Potri.001G150400.2	98	AT5G41150.1	75.34	Restriction endonuclease, type II-like superfamily protein
GG1458|c2_g2_i1	3.948	4.391	1.041	3.093	5.25	2.365	1.47	Potri.001G150400.4	98	AT5G41150.1	75.34	Restriction endonuclease, type II-like superfamily protein
GG1460|c0_g1_i1	103.945	43.617	10.314	63.464	54.573	21.045	29.537	Potri.001G150500.1	98	AT4G33510.1	75.34	3-deoxy-d-arabino-heptulosonate 7-phosphate synthase
GG2060|c0_g1_i1	0.972	0.459	0.52	0.331	1.153	1.682	1.908	Potri.001G150500.2	98	AT4G33510.1	75.34	3-deoxy-d-arabino-heptulosonate 7-phosphate synthase
GG1463|c0_g1_i1	4.835	8.286	10.976	4.198	2.981	4.288	3.862	Potri.001G150600.1	98	AT2G44730.1	75.34	Alcohol dehydrogenase transcription factor Myb/SANT-like family protein
GG12550|c0_g1_i1	5.637	18.612	43.514	17.638	8.081	16.084	36.886	Potri.001G150700.1	98	AT5G04770.1	75.34	cationic amino acid transporter 6
GG1464|c0_g1_i1	3.244	0.377	0.863	0.552	0.638	0.356	1.589	Potri.001G150800.1	98	AT4G17050.1	75.34	ureidoglycine aminohydrolase
GG1447|c3_g1_i2	1.191	1.718	0.378	1.648	4.069	0.615	0.84	Potri.001G150900.1	98	AT4G17610.1	75.34	tRNA/rRNA methyltransferase (SpoU) family protein
GG13997|c5_g1_i1	22.038	9.444	2.768	10.909	12.666	3.365	4.273	Potri.001G150900.2	98	AT4G17610.1	75.34	tRNA/rRNA methyltransferase (SpoU) family protein
GG1447|c3_g1_i1	0.001	1.176	0.001	0.801	0.928	0.001	0.676	Potri.001G150900.3	98	AT4G17610.1	75.34	tRNA/rRNA methyltransferase (SpoU) family protein
GG1443|c0_g1_i1	1.118	0.001	1.277	0.001	0.001	0.001	0.001	Potri.001G151100.1	98	AT2G19170.1	75.34	subtilisin-like serine protease 3
GG1470|c3_g1_i1	260.676	47.044	9.427	56.394	28.801	24.938	20.744	Potri.001G151300.2	98	AT4G17600.1	75.34	Chlorophyll A-B binding family protein
GG1471|c0_g1_i1	0.001	67.567	1.041	52.629	16.313	3.836	0.001	Potri.001G151500.1	98	AT4G17030.1	75.34	expansin-like B1
GG1473|c0_g1_i1	0.304	0.001	0.946	0.001	0.234	0.808	0.584	Potri.001G151600.1	98	N/D	75.34	N/D
GG1478|c6_g1_i1	9.889	9.811	3.797	15.907	13.585	10.248	6.674	Potri.001G151700.1	98	AT4G17570.3	75.34	GATA transcription factor 26
GG1494|c4_g1_i1	546.937	633.399	1592.27	552.9	634.746	950.631	902.057	Potri.001G151800.2	98	AT5G47120.1	75.34	BAX inhibitor 1
GG1477|c0_g1_i1	0.377	0.001	0.201	0.654	1.425	0.001	0.539	Potri.001G151900.1	98	AT4G16970.1	75.34	Protein kinase superfamily protein
GG1476|c2_g1_i1	2.345	3.326	0.001	0.792	1.997	0.952	1.214	Potri.001G151900.2	98	AT4G16970.1	75.34	Protein kinase superfamily protein
GG1476|c0_g1_i1	0.364	1.69	0.378	3.443	1.959	2.548	1.05	Potri.001G151900.3	98	AT4G16970.1	75.34	Protein kinase superfamily protein
GG1469|c6_g1_i1	12.185	12.053	33.342	17.979	18.216	21.381	15.12	Potri.001G152000.1	98	AT3G60600.1	75.34	vesicle associated protein
GG1469|c6_g1_i2	2.272	11.152	41.823	3.001	3.806	7.682	17.631	Potri.001G152000.2	98	AT2G45140.1	75.34	plant VAP homolog 12
GG1480|c2_g1_i1	10.205	17.813	45.537	12.612	10.36	21.477	33.627	Potri.001G152100.2	98	AT5G47180.1	75.34	Plant VAMP (vesicle-associated membrane protein) family protein
GG1480|c2_g1_i2	0.219	1.929	2.72	0.7	1.163	1.721	2.301	Potri.001G152100.3	98	AT5G47180.1	75.34	Plant VAMP (vesicle-associated membrane protein) family protein
GG1483|c1_g1_i1	75.772	22.7	17.221	24.018	8.569	23.141	18.279	Potri.001G152200.3	98	AT4G17560.1	75.34	Ribosomal protein L19 family protein
GG1479|c0_g1_i1	0.923	0.864	1.49	2.2	2.559	3.221	0.913	Potri.001G152300.1	98	AT4G17550.1	75.34	Major facilitator superfamily protein
GG1467|c0_g1_i1	1.701	4.18	3.347	4.428	3.834	9.662	5.597	Potri.001G152300.2	98	AT4G17550.1	75.34	Major facilitator superfamily protein
GG15689|c1_g1_i1	3.013	14.285	22.603	5.072	9.122	8.383	11.02	Potri.001G152400.1	98	N/D	75.34	N/D
GG1484|c0_g1_i1	20.787	77.736	24.046	20.059	10.463	8.489	1.306	Potri.001G152500.1	98	AT5G02890.1	75.34	HXXXD-type acyl-transferase family protein
GG1485|c1_g1_i1	85.224	3.105	0.461	4.75	2.953	0.981	0.52	Potri.001G152600.1	98	AT2G35660.1	75.34	FAD/NAD(P)-binding oxidoreductase family protein
GG24920|c0_g1_i1	0.001	0.001	0.001	0.001	0.797	1.567	0.001	Potri.001G152600.3	44.44	AT2G35660.1	75.34	FAD/NAD(P)-binding oxidoreductase family protein
GG1472|c0_g1_i1	19.863	22.645	49.061	22.388	20.307	28.63	8.327	Potri.001G152800.2	98	AT1G02130.1	75.34	RAS 5
GG1489|c4_g1_i1	56.978	44.858	10.751	56.872	61.989	32.447	32.285	Potri.001G153000.1	98	AT4G17520.1	75.34	Hyaluronan / mRNA binding family
GG1487|c0_g1_i1	4.495	16.977	2.543	11.332	21.882	1.827	4.62	Potri.001G153100.1	98	AT4G16820.1	75.34	alpha/beta-Hydrolases superfamily protein
GG1490|c0_g1_i1	0.001	4.272	2.129	0.001	2.109	1.106	9.733	Potri.001G153200.1	98	AT4G14920.1	75.34	Acyl-CoA N-acyltransferase with RING/FYVE/PHD-type zinc finger protein
GG7777|c1_g1_i1	8.881	5.843	22.331	6.656	4.903	12.027	12.673	Potri.001G153300.1	97.62	AT4G16800.1	75.34	ATP-dependent caseinolytic (Clp) protease/crotonase family protein
GG30880|c6_g1_i1	1.093	1.02	0.001	0.497	0.281	0.961	0.712	Potri.001G153300.2	37.14	AT4G16800.1	75.34	ATP-dependent caseinolytic (Clp) protease/crotonase family protein
GG1491|c0_g2_i3	7.702	4.832	4.861	4.179	3.516	3.278	2.885	Potri.001G153300.3	98	AT4G16800.1	75.34	ATP-dependent caseinolytic (Clp) protease/crotonase family protein
GG1491|c0_g2_i7	0.001	2.076	0.816	0.497	0.001	1.24	2.219	Potri.001G153300.4	98	AT4G16800.1	75.34	ATP-dependent caseinolytic (Clp) protease/crotonase family protein
GG1491|c0_g2_i6	1.142	1.249	1.112	0.718	0.328	0.971	1.233	Potri.001G153300.6	98	AT4G16800.1	75.34	ATP-dependent caseinolytic (Clp) protease/crotonase family protein
GG1491|c0_g2_i5	0.79	1.525	1.112	0.654	0.234	1.932	2.465	Potri.001G153300.7	98	AT4G16800.1	75.34	ATP-dependent caseinolytic (Clp) protease/crotonase family protein
GG1492|c2_g1_i1	16.632	9.361	8.303	8.331	11.972	12.537	14.773	Potri.001G153400.1	98	AT3G27740.1	75.34	carbamoyl phosphate synthetase A
GG20294|c3_g1_i1	0.001	0.395	1.337	0.001	0.328	0.731	0.001	Potri.001G153700.1	98	N/D	75.34	N/D
GG14348|c4_g1_i1	1.191	11.465	8.126	9.601	1.603	33.552	27.711	Potri.001G153800.1	98	AT5G60900.1	75.34	receptor-like protein kinase 1
GG4621|c0_g1_i1	0.001	0.001	1.573	0.001	0.001	0.001	0.001	Potri.001G153900.1	37.5	AT1G02090.3	75.34	Proteasome component (PCI) domain protein
GG1498|c0_g1_i1	28.744	8.24	4.908	13.449	21.9	24.862	5.953	Potri.001G154100.1	98	AT4G17500.1	75.34	ethylene responsive element binding factor 1
GG1502|c0_g1_i1	255.574	21.827	15.896	95.352	55.042	19.468	51.431	Potri.001G154200.1	98	AT5G47230.1	75.34	ethylene responsive element binding factor 5
GG1502|c0_g2_i1	197.515	7.946	12.076	79.62	42.31	18.68	40.721	Potri.001G154200.2	98	AT5G47230.1	75.34	ethylene responsive element binding factor 5
GG1501|c2_g1_i1	21.03	11.722	6.387	32.45	31.416	15.709	6.775	Potri.001G154300.1	98	AT5G47240.1	75.34	nudix hydrolase homolog 8
GG1499|c3_g1_i1	0.001	0.001	0.001	0.304	0.001	0.001	0.438	Potri.001G154400.1	98	AT5G47310.1	75.34	PPPDE putative thiol peptidase family protein
GG1499|c4_g1_i3	10.958	3.757	3.501	13.173	9.835	6.816	11.249	Potri.001G154400.7	98	AT5G47310.1	75.34	PPPDE putative thiol peptidase family protein
GG1493|c1_g1_i1	5.017	12.916	21.467	3.912	3.844	10.595	6.455	Potri.001G154500.1	98	AT2G25410.1	75.34	RING/U-box superfamily protein
GG1504|c8_g1_i1	85.309	64.149	63.988	80.669	68.298	58.51	45.268	Potri.001G154600.1	98	AT3G60340.1	75.34	alpha/beta-Hydrolases superfamily protein
GG1507|c4_g1_i1	34.284	41.89	55.046	36.04	26.025	60.587	48.117	Potri.001G154700.1	98	AT2G35680.1	75.34	Phosphotyrosine protein phosphatases superfamily protein
GG1507|c4_g1_i2	12.829	19.567	34.809	10.826	6.656	27.823	22.634	Potri.001G154700.3	98	AT2G35680.1	75.34	Phosphotyrosine protein phosphatases superfamily protein
GG1482|c0_g1_i1	4.009	2.545	2.342	3.01	2.991	5.586	5.633	Potri.001G154900.1	98	AT5G47360.1	75.34	Tetratricopeptide repeat (TPR)-like superfamily protein
GG10325|c0_g1_i1	1.02	0.001	0.001	0.001	1.059	0.481	0.52	Potri.001G155000.1	48.15	AT4G16790.1	75.34	hydroxyproline-rich glycoprotein family protein
GG1510|c1_g1_i1	36.301	17.179	2.933	11.222	12.956	25.294	28.277	Potri.001G155100.1	98	AT5G47370.1	75.34	Homeobox-leucine zipper protein 4 (HB-4) / HD-ZIP protein
GG1505|c5_g1_i1	12.926	15.994	22.65	13.44	13.303	19.084	22.059	Potri.001G155200.1	98	AT2G39810.1	75.34	ubiquitin-protein ligases
GG1505|c6_g1_i1	2.369	0.423	3.146	1.252	1.725	1.384	1.78	Potri.001G155200.2	98	AT2G39810.1	75.34	ubiquitin-protein ligases
GG1512|c3_g1_i1	42.01	38.721	30.279	44.822	63.132	102.753	29.646	Potri.001G155300.1	98	AT5G47390.1	75.34	myb-like transcription factor family protein
GG14150|c7_g2_i1	0.001	0.579	1.289	0.838	0.713	0.548	2.082	Potri.001G155400.1	98	AT4G17430.1	75.34	O-fucosyltransferase family protein
GG1481|c9_g1_i1	62.578	143.915	75.839	163.851	216.557	184.76	46.765	Potri.001G155500.1	98	AT4G16760.1	75.34	acyl-CoA oxidase 1
GG1481|c10_g1_i1	30.493	61.871	12.975	86.782	173.356	71.508	17.987	Potri.001G155500.6	98	AT4G16760.1	75.34	acyl-CoA oxidase 1
GG1500|c0_g1_i1	12.428	0.001	0.001	0.525	0.291	0.346	1.634	Potri.001G155700.1	98	AT2G44940.1	75.34	Integrase-type DNA-binding superfamily protein
GG1208|c5_g2_i1	3.147	2.655	7.806	3.94	3.122	2.48	4.666	Potri.001G155800.1	31.15	AT5G47400.1	75.34	Unknown
GG1519|c3_g1_i1	17.616	32.033	35.743	22.324	19.182	25.063	28.286	Potri.001G155900.1	98	AT5G47420.1	75.34	Tryptophan RNA-binding attenuator protein-like
GG1519|c3_g1_i2	2.976	5.668	9.77	5.735	6.422	9.047	9.24	Potri.001G155900.3	98	AT5G47420.1	75.34	Tryptophan RNA-binding attenuator protein-like
GG1520|c4_g1_i1	16.389	20.817	19.397	21.514	23.016	22.487	17.832	Potri.001G156000.1	98	AT5G47430.1	75.34	DWNN domain, a CCHC-type zinc finger
GG1520|c5_g1_i2	3.888	4.74	0.651	6.149	3.047	1.98	0.758	Potri.001G156000.2	98	AT5G47430.1	75.34	DWNN domain, a CCHC-type zinc finger
GG1521|c1_g1_i1	46.906	66.326	76.963	50.079	40.182	76.43	111.773	Potri.001G156100.1	98	AT4G16720.1	75.34	Ribosomal protein L23/L15e family protein
GG1522|c0_g1_i1	0.001	0.073	0.71	0.11	0.263	0.212	0.657	Potri.001G156200.1	98	AT4G17380.1	75.34	MUTS-like protein 4
GG1523|c1_g1_i1	3.45	10.959	2.803	5.21	3.534	11.681	11.029	Potri.001G156300.1	98	AT2G01410.1	75.34	NHL domain-containing protein
GG1525|c1_g1_i1	0.001	1.286	0.485	0.313	0.356	1.183	0.593	Potri.001G156400.1	98	N/D	75.34	N/D
GG1526|c1_g1_i1	0.717	0.001	0.331	1.924	0.919	0.779	0.603	Potri.001G156600.5	98	AT5G47435.1	75.34	formyltetrahydrofolate deformylase, putative
GG1526|c1_g1_i2	6.05	1.525	0.272	0.709	0.713	0.471	0.219	Potri.001G156600.7	98	AT5G47435.1	75.34	formyltetrahydrofolate deformylase, putative
GG1526|c1_g1_i5	8.358	0.001	0.001	1.593	0.609	1.029	1.598	Potri.001G156600.9	98	AT5G47435.1	75.34	formyltetrahydrofolate deformylase, putative
GG1515|c4_g1_i1	3.803	17.822	1.668	59.505	40.679	23.929	3.296	Potri.001G156700.3	98	AT4G17350.1	75.34	Plant protein of unknown function (DUF828) with plant pleckstrin homology-like region
GG1515|c3_g1_i1	3.669	17.987	1.62	38.185	22.285	19.776	0.74	Potri.001G156700.4	98	AT4G17350.1	75.34	Plant protein of unknown function (DUF828) with plant pleckstrin homology-like region
GG1527|c0_g1_i1	0.17	0.001	0.001	2.209	0.188	0.24	0.001	Potri.001G156900.1	98	AT3G60510.1	75.34	ATP-dependent caseinolytic (Clp) protease/crotonase family protein
GG1530|c0_g1_i1	0.001	1.011	4.199	0.001	0.084	0.702	0.822	Potri.001G157000.1	98	AT5G47450.1	75.34	tonoplast intrinsic protein 2;3
GG27683|c2_g1_i1	14.481	2.535	5.89	3.415	4.8	6.124	15.092	Potri.001G157100.1	40	AT5G13910.1	75.34	Integrase-type DNA-binding superfamily protein
GG1536|c5_g1_i1	75.031	51.702	22.248	51.865	45.076	53.338	47.542	Potri.001G157300.3	98	AT4G17330.1	75.34	G2484-1 protein
GG1536|c7_g1_i1	34.588	28.671	4.175	20.4	34.876	16.603	12.755	Potri.001G157300.5	98	AT4G17330.1	75.34	G2484-1 protein
GG1536|c10_g1_i1	12.295	10.372	1.419	11.406	21.582	9.364	7.14	Potri.001G157300.7	98	AT4G17330.1	75.34	G2484-1 protein
GG12051|c3_g1_i1	0.389	0.717	0.816	0.001	0.6	0.673	0.001	Potri.001G157300.8	44.44	AT4G17330.1	75.34	G2484-1 protein
GG23826|c3_g1_i1	0.001	0.001	1.478	0.001	0.001	0.001	0.001	Potri.001G157300.9	50	AT4G17330.1	75.34	G2484-1 protein
GG1531|c2_g1_i2	1.409	3.142	2.685	4.235	3.778	2.644	4.1	Potri.001G157400.1	98	AT4G16650.1	75.34	O-fucosyltransferase family protein
GG1531|c0_g1_i1	0.001	0.001	5.121	1.095	0.001	3.961	2.739	Potri.001G157400.2	98	AT4G16650.1	75.34	O-fucosyltransferase family protein
GG1532|c1_g1_i1	1.057	0.496	0.001	0.001	0.001	2.048	0.001	Potri.001G157500.1	98	AT4G16640.1	75.34	Matrixin family protein
GG1533|c0_g2_i1	7.714	30.315	0.958	25.039	16.444	9.537	10.673	Potri.001G157600.1	98	AT5G47470.1	75.34	Nodulin MtN21 /EamA-like transporter family protein
GG24960|c6_g1_i1	7.071	7.542	12.869	5.459	8.25	4.586	4.848	Potri.001G157600.2	40.74	AT5G47470.1	75.34	Nodulin MtN21 /EamA-like transporter family protein
GG1514|c0_g1_i1	4.556	6.605	19.859	5.275	5.034	7.422	4.748	Potri.001G157700.1	98	AT3G60580.1	75.34	C2H2-like zinc finger protein
GG1542|c12_g1_i1	19.402	28.79	14.891	32.082	34.519	19.055	14.207	Potri.001G157800.1	98	AT5G47490.1	75.34	RGPR-related
GG1542|c11_g1_i1	8.674	12.613	3.643	13.044	24.816	8.153	4.684	Potri.001G157800.2	98	AT5G47490.1	75.34	RGPR-related
GG1537|c3_g1_i1	16.304	8.001	11.887	10.826	10.463	12.238	17.357	Potri.001G157900.1	98	AT3G03490.1	75.34	peroxin 19-1
GG1539|c2_g1_i1	15.514	9.085	2.153	20.796	31.876	2.086	3.552	Potri.001G158000.1	98	AT2G35710.1	75.34	Nucleotide-diphospho-sugar transferases superfamily protein
GG1539|c3_g2_i1	8.091	1.966	2.058	6.895	12.525	2.759	2.292	Potri.001G158000.2	98	AT4G16600.1	75.34	Nucleotide-diphospho-sugar transferases superfamily protein
GG1538|c1_g1_i1	28.246	0.001	0.591	31.005	13.069	4.682	4.319	Potri.001G158100.1	98	N/D	75.34	N/D
GG1541|c2_g1_i1	10.156	5.916	4.128	5.615	9.028	7.557	6.282	Potri.001G158200.1	98	AT2G35720.1	75.34	DNAJ heat shock N-terminal domain-containing protein
GG1529|c0_g1_i1	5.321	1.534	4.908	14.655	4.509	4.172	10.765	Potri.001G158600.1	98	AT4G16563.1	75.34	Eukaryotic aspartyl protease family protein
GG1545|c0_g1_i1	0.001	0.386	0.438	0.838	0.956	2.865	1.598	Potri.001G158700.1	98	AT5G47510.1	75.34	Sec14p-like phosphatidylinositol transfer family protein
GG1547|c0_g1_i1	13.242	4.281	3.785	4.824	1.481	0.087	0.274	Potri.001G158800.1	98	AT4G39720.1	75.34	VQ motif-containing protein
GG14586|c1_g1_i1	324.263	162.344	45.371	286.526	191.825	315.961	158.018	Potri.001G158900.1	98	AT5G44790.1	75.34	copper-exporting ATPase / responsive-to-antagonist 1 / copper-transporting ATPase (RAN1)
GG1550|c2_g1_i2	35.474	37.793	53.449	43.156	30.891	54.982	66.825	Potri.001G159000.1	98	AT2G35010.1	75.34	thioredoxin O1
GG1550|c2_g1_i1	4.118	5.576	16.18	3.839	1.95	10.287	11.148	Potri.001G159000.2	98	AT2G35010.1	75.34	thioredoxin O1
GG38270|c0_g1_i1	0.753	0.349	0.402	0.001	0.001	0.327	0.001	Potri.001G159100.1	30.61	N/D	75.34	N/D
GG1548|c1_g1_i1	0.001	0.001	0.106	0.249	0.291	0.75	0.001	Potri.001G159200.2	98	AT1G31040.1	75.34	PLATZ transcription factor family protein
GG1549|c0_g1_i1	0.194	0.184	0.001	0.001	0.001	0.183	0.575	Potri.001G159300.1	98	AT5G05280.1	75.34	RING/U-box superfamily protein
GG1552|c6_g3_i1	34.442	31.556	50.28	22.379	23.016	201.152	91.778	Potri.001G159400.1	98	AT2G32260.1	75.34	phosphorylcholine cytidylyltransferase
GG10926|c3_g1_i1	0.001	0.001	0.001	0.001	0.001	0.001	0.001	Potri.001G159400.4	28	AT2G32260.1	75.34	phosphorylcholine cytidylyltransferase
GG1551|c0_g1_i1	2.09	6.026	14.631	4.014	1.894	3.221	10.427	Potri.001G159600.1	98	AT2G35035.1	75.34	urease accessory protein D
GG1556|c11_g1_i1	8.103	23.839	45.004	17.003	30.404	22.689	15.321	Potri.001G159700.2	98	AT2G35020.1	75.34	N-acetylglucosamine-1-phosphate uridylyltransferase 2
GG1556|c10_g1_i1	13.121	49.736	184.607	25.095	27.816	59.837	47.669	Potri.001G159700.3	98	AT1G31070.2	75.34	N-acetylglucosamine-1-phosphate uridylyltransferase 1
GG1553|c1_g1_i1	0.001	6.973	27.771	0.525	0.778	3.461	3.953	Potri.001G159900.1	98	AT4G20050.1	75.34	Pectin lyase-like superfamily protein
GG1554|c1_g1_i2	13.558	6.385	0.852	7.217	4.847	5.365	4.684	Potri.001G160100.1	98	AT4G20070.1	75.34	allantoate amidohydrolase
GG1554|c1_g1_i1	2.503	5.696	2.78	3.038	1.819	4.201	3.47	Potri.001G160100.6	98	AT4G20070.1	75.34	allantoate amidohydrolase
GG1554|c1_g1_i3	3.62	1.369	0.001	2.209	2.653	2.769	2.365	Potri.001G160100.8	98	AT4G20070.1	75.34	allantoate amidohydrolase
GG1524|c2_g1_i1	13.461	8.893	34.052	10.78	5.644	11.277	9.724	Potri.001G160300.2	98	AT1G52310.1	75.34	protein kinase family protein / C-type lectin domain-containing protein
GG1524|c0_g1_i1	2.49	1.35	2.992	2.311	1.472	0.596	1.488	Potri.001G160300.3	98	AT1G52310.1	75.34	protein kinase family protein / C-type lectin domain-containing protein
GG30526|c0_g1_i1	0.401	0.753	1.916	0.93	0.797	0.74	1.141	Potri.001G160300.4	41.38	AT1G52310.1	75.34	protein kinase family protein / C-type lectin domain-containing protein
GG1558|c3_g1_i1	26.399	0.322	0.001	4.032	1.613	0.308	0.338	Potri.001G160400.2	98	AT3G12750.1	75.34	zinc transporter 1 precursor
GG1555|c0_g1_i1	2.248	4.4	6.328	3.581	2.7	4.855	5.506	Potri.001G160600.1	98	AT2G34980.1	75.34	phosphatidylinositolglycan synthase family protein
GG1544|c1_g1_i3	8.358	9.26	7.274	12.501	11.072	8.393	25.355	Potri.001G160700.1	98	AT1G30970.1	75.34	zinc finger (C2H2 type) family protein
GG1544|c1_g1_i2	32.048	30.738	18.664	33.987	38.691	26.246	21.63	Potri.001G160700.2	98	AT1G30970.1	75.34	zinc finger (C2H2 type) family protein
GG1561|c1_g1_i2	2.673	0.928	1.076	1.445	1.547	1.711	2.292	Potri.001G160800.1	98	AT1G30960.1	75.34	GTP-binding family protein
GG1561|c1_g1_i3	1.932	0.955	1.088	1.068	1.144	0.673	1.388	Potri.001G160800.2	98	AT1G30960.1	75.34	GTP-binding family protein
GG37655|c0_g1_i1	0.001	1.167	0.001	0.001	5.25	0.001	0.001	Potri.001G160900.1	35.42	AT1G30950.1	75.34	F-box family protein
GG1565|c1_g1_i1	5.066	5.126	1.029	6.324	5.653	4.634	4.1	Potri.001G161000.1	98	AT1G72300.1	75.34	Leucine-rich receptor-like protein kinase family protein
GG1568|c3_g1_i1	1.215	5.806	19.504	1.731	2.456	7.105	11.075	Potri.001G161100.1	98	AT1G53710.1	75.34	Calcineurin-like metallo-phosphoesterase superfamily protein
GG1570|c0_g1_i1	18.053	9.582	0.58	24.229	20.429	3.826	4.711	Potri.001G161400.2	98	AT1G17260.1	75.34	autoinhibited H(+)-ATPase isoform 10
GG23172|c13_g1_i1	0.571	0.79	1.005	0.488	0.628	0.904	1.735	Potri.001G161400.4	36.59	AT1G17260.1	75.34	autoinhibited H(+)-ATPase isoform 10
GG25165|c4_g1_i1	0.62	0.588	0.674	0.001	0.506	0.001	0.621	Potri.001G161400.5	44.44	AT1G17260.1	75.34	autoinhibited H(+)-ATPase isoform 10
GG32837|c0_g1_i1	1.178	6.66	24.034	2.366	1.997	0.952	7.268	Potri.001G161400.7	34.38	AT1G17260.1	75.34	autoinhibited H(+)-ATPase isoform 10
GG1563|c1_g1_i1	0.194	7.147	10.468	4.437	7.5	9.45	14.901	Potri.001G161500.1	98	AT3G14360.1	75.34	alpha/beta-Hydrolases superfamily protein
GG14491|c9_g1_i1	0.001	0.001	0.001	0.001	0.001	1.134	2.976	Potri.001G161600.1	98	AT1G53730.1	75.34	STRUBBELIG-receptor family 6
GG1574|c2_g1_i1	49.008	61.917	44.046	44.638	45.92	69.489	68.569	Potri.001G161700.2	98	AT1G53750.1	75.34	regulatory particle triple-A 1A
GG1571|c4_g1_i1	4.641	4.455	18.723	3.848	2.878	4.855	7.076	Potri.001G161800.1	98	AT1G53760.1	75.34	Unknown
GG1566|c5_g1_i2	11.408	1.157	1.313	5.984	3.384	4.788	3.743	Potri.001G161900.1	98	AT1G53800.1	75.34	Unknown
GG1566|c5_g1_i1	8.613	4.024	5.086	2.467	2.616	4.845	5.533	Potri.001G161900.3	98	AT1G53800.2	75.34	Unknown
GG1572|c2_g1_i1	1.907	0.001	3.217	1.289	2.391	5.499	11.678	Potri.001G162000.1	98	AT1G72310.1	75.34	RING/U-box superfamily protein
GG1575|c1_g1_i1	0.826	17.188	119.495	1.896	2.897	10.018	42.301	Potri.001G162100.1	98	AT3G06840.1	75.34	Unknown
GG1579|c10_g1_i1	44.537	74.907	92.114	53.604	50.195	98.725	72.486	Potri.001G162200.1	98	AT5G50430.1	75.34	ubiquitin-conjugating enzyme 33
GG7241|c2_g2_i7	0.001	0.001	0.001	0.001	0.563	0.663	0.466	Potri.001G162300.1	26.87	AT1G17285.1	75.34	Unknown
GG1580|c1_g1_i1	1.227	3.996	4.14	3.231	5.428	20.333	18.051	Potri.001G162400.1	98	AT3G14310.1	75.34	pectin methylesterase 3
GG1560|c0_g1_i1	74.946	1.718	0.378	120.014	131.646	69.806	9.304	Potri.001G162500.1	98	AT3G14310.1	75.34	pectin methylesterase 3
GG18800|c2_g1_i1	0.001	0.001	2.898	2.918	0.722	2.875	1.753	Potri.001G162700.1	98	AT1G53840.1	75.34	pectin methylesterase 1
GG1583|c0_g1_i1	13.364	12.255	4.53	11.719	14.982	12.421	1.936	Potri.001G162800.1	98	AT1G72330.1	75.34	alanine aminotransferase 2
GG1585|c2_g1_i1	39.654	52.473	119.838	40.229	33.769	57.203	57.484	Potri.001G162900.1	98	AT3G14290.1	75.34	20S proteasome alpha subunit E2
GG1584|c1_g1_i1	0.001	1.295	4.424	5.468	3.891	3.374	4.428	Potri.001G163000.1	98	AT1G53860.1	75.34	Remorin family protein
GG1587|c0_g1_i1	4.386	27.091	56.04	5.993	9.666	80.065	40.63	Potri.001G163100.1	98	AT3G14280.1	75.34	Unknown
GG1594|c8_g1_i1	72.358	66.051	31.686	77.097	69.142	61.298	49.541	Potri.001G163200.1	98	AT3G14270.1	75.34	phosphatidylinositol-4-phosphate 5-kinase family protein
GG1594|c3_g1_i1	42.423	31.629	8.291	44.951	68.776	26.092	20.644	Potri.001G163200.2	98	AT3G14270.1	75.34	phosphatidylinositol-4-phosphate 5-kinase family protein
GG15068|c2_g1_i1	2.612	3.335	2.709	1.952	2.522	3.634	2.967	Potri.001G163200.3	98	AT3G14270.1	75.34	phosphatidylinositol-4-phosphate 5-kinase family protein
GG1589|c2_g1_i1	24.856	40.935	26.873	37.872	38.832	56.578	37.306	Potri.001G163300.1	98	AT1G53900.1	75.34	Eukaryotic translation initiation factor 2B (eIF-2B) family protein
GG1578|c1_g1_i1	7.629	10.978	7.298	32.809	89.702	83.689	15.887	Potri.001G163400.1	98	AT1G53903.1	75.34	Protein of unknown function (DUF581)
GG1559|c0_g1_i1	0.462	80.602	61.528	44.831	23.316	36.369	260.789	Potri.001G163600.1	98	AT3G14240.1	75.34	Subtilase family protein
GG1596|c4_g1_i1	45.303	159.523	136.645	88.264	108.415	157.629	113.216	Potri.001G163700.2	98	AT1G53910.3	75.34	related to AP2 12
GG1591|c0_g1_i1	0.571	0.001	0.343	0.387	0.422	3.942	4.912	Potri.001G163800.2	98	AT2G01080.1	75.34	Late embryogenesis abundant (LEA) hydroxyproline-rich glycoprotein family
GG1595|c4_g1_i1	20.264	19.521	8.729	12.244	10.388	17.757	8.71	Potri.001G163900.1	98	AT3G14205.1	75.34	Phosphoinositide phosphatase family protein
GG7698|c5_g1_i2	1.409	2.572	0.651	2.449	0.009	0.702	1.242	Potri.001G163900.5	90.48	AT3G14205.1	75.34	Phosphoinositide phosphatase family protein
GG1595|c4_g1_i2	4.811	9.986	14.181	2.992	1.228	8.883	5.843	Potri.001G163900.6	98	AT3G14205.1	75.34	Phosphoinositide phosphatase family protein
GG1586|c2_g1_i1	47.781	83.781	38.617	82.05	72.995	72.643	95.375	Potri.001G164000.1	98	AT1G72370.1	75.34	40s ribosomal protein SA
GG1597|c5_g1_i1	17.506	14.671	4.033	16.699	19.144	13.671	14.91	Potri.001G164100.1	98	AT1G72440.1	75.34	CCAAT-binding factor
GG1113|c3_g1_i1	0.001	0.919	1.348	0.562	0.488	0.894	3.433	Potri.001G164100.2	41.18	AT1G72440.1	75.34	CCAAT-binding factor
GG1598|c0_g1_i1	1.178	0.001	8.883	0.166	0.534	1.058	0.001	Potri.001G164300.1	98	AT1G72430.1	75.34	SAUR-like auxin-responsive protein family
GG12832|c0_g1_i1	4.216	10.555	8.894	4.216	3.806	7.643	13.632	Potri.001G164600.1	98	AT1G49920.1	75.34	MuDR family transposase
GG1577|c4_g1_i1	44.574	3.188	1.881	33.021	11.644	3.519	0.858	Potri.001G164700.3	98	AT3G14200.1	75.34	Chaperone DnaJ-domain superfamily protein
GG1577|c4_g3_i1	5.819	0.257	0.001	2.173	2.063	0.125	0.256	Potri.001G164700.5	98	AT3G14200.1	75.34	Chaperone DnaJ-domain superfamily protein
GG1599|c0_g1_i1	10.91	0.001	4.542	4.962	4.219	4.768	1.16	Potri.001G164800.5	98	AT1G54070.1	75.34	Dormancy/auxin associated family protein
GG1590|c5_g1_i1	6.937	9.168	3.075	11.056	21.779	6.297	6.966	Potri.001G164900.1	98	AT1G72410.1	75.34	COP1-interacting protein-related
GG35050|c0_g1_i1	0.267	0.762	0.568	0.001	0.001	0.001	0.001	Potri.001G165000.1	28.57	AT3G28860.1	75.34	ATP binding cassette subfamily B19
GG2052|c4_g1_i1	0.001	1.314	0.001	0.469	0.572	0.001	0.001	Potri.001G165400.1	98	AT5G28780.1	75.34	PIF1 helicase
GG1606|c1_g1_i1	0.182	4.575	14.974	0.663	0.938	3.817	5.935	Potri.001G165600.1	98	AT1G11890.1	75.34	Synaptobrevin family protein
GG1605|c0_g1_i1	64.631	63.929	64.485	68.269	38.269	90.457	68.724	Potri.001G165800.1	98	AT1G72390.1	75.34	Unknown
GG1609|c5_g1_i1	6.001	11.152	21.479	9.463	2.156	13.786	19.393	Potri.001G165900.1	98	AT3G14120.2	75.34	Unknown
GG21305|c0_g1_i1	0.559	0.671	0.166	3.25	1.228	2.067	2.246	Potri.001G166000.1	98	AT3G14110.1	75.34	Tetratricopeptide repeat (TPR)-like superfamily protein
GG1612|c7_g1_i1	46.615	81.319	73.107	91.338	87.742	102.849	88.226	Potri.001G166100.5	98	AT1G17370.1	75.34	oligouridylate binding protein 1B
GG1610|c2_g1_i1	87.155	129.364	35.862	172.679	301.149	232.82	51.267	Potri.001G166200.3	98	AT1G19180.1	75.34	jasmonate-zim-domain protein 1
GG1610|c0_g1_i1	41.318	34.403	8.693	92.83	188.507	99.177	22.497	Potri.001G166200.4	98	AT1G17380.1	75.34	jasmonate-zim-domain protein 5
GG1611|c0_g1_i1	7.872	6.927	4.79	7.779	14.541	5.422	2.885	Potri.001G166400.1	98	AT3G14090.1	75.34	exocyst subunit exo70 family protein D3
GG1603|c0_g1_i1	4.082	7.643	19.669	6.214	6.047	7.172	9.276	Potri.001G166500.2	98	AT1G72480.1	75.34	Lung seven transmembrane receptor family protein
GG1615|c0_g1_i1	9.075	23.352	57.423	17.178	10.153	28.553	31.527	Potri.001G166600.1	98	AT3G14080.1	75.34	Small nuclear ribonucleoprotein family protein
GG1619|c1_g1_i3	7.156	0.634	4.826	3.029	5.006	3.24	5.405	Potri.001G166800.1	98	AT1G19110.1	75.34	inter-alpha-trypsin inhibitor heavy chain-related
GG1619|c1_g1_i1	0.316	0.22	0.201	0.571	0.431	0.49	0.173	Potri.001G166800.5	98	AT1G72500.1	75.34	Unknown
GG1618|c1_g1_i1	10.387	21.827	3.678	15.659	24.563	28.111	6.702	Potri.001G166900.1	98	AT1G72510.1	75.34	Protein of unknown function (DUF1677)
GG27594|c18_g1_i1	0.001	0.001	0.001	0.001	0.001	1.038	0.001	Potri.001G167000.1	43.48	AT5G21150.1	75.34	Argonaute family protein
GG1623|c6_g1_i1	15.162	48.56	39.398	43.138	39.329	56.328	59.712	Potri.001G167100.3	98	AT1G54100.1	75.34	aldehyde dehydrogenase 7B4
GG1623|c5_g1_i1	10.691	25.667	10.905	29.762	43.97	26.554	28.788	Potri.001G167100.4	98	AT1G54100.1	75.34	aldehyde dehydrogenase 7B4
GG7635|c3_g1_i1	2.32	1.102	3.596	1.445	1.069	4.22	1.936	Potri.001G167100.7	98.53	AT1G54100.1	75.34	aldehyde dehydrogenase 7B4
GG1620|c0_g1_i1	12.44	18.492	12.644	19.755	18.788	15.296	10.81	Potri.001G167200.1	98	AT1G54115.1	75.34	cation calcium exchanger 4
GG15017|c6_g1_i1	0.001	0.001	1.135	0.001	0.001	0.827	0.001	Potri.001G167300.1	98	AT3G14067.1	75.34	Subtilase family protein
GG5700|c0_g1_i1	15.806	49.846	103.989	34.843	24.694	76.056	86.364	Potri.001G167500.1	27.87	N/D	75.34	N/D
GG1636|c6_g1_i1	237.059	99.839	15.577	480.553	581.055	87.083	40.876	Potri.001G167700.1	98	AT1G17420.1	75.34	lipoxygenase 3
GG1636|c5_g1_i1	138.508	48.652	2.969	270.213	464.887	30.005	12.764	Potri.001G167700.3	98	AT1G17420.1	75.34	lipoxygenase 3
GG1601|c1_g1_i1	4.434	30.655	4.234	78.948	42.17	24.813	63.3	Potri.001G167800.1	98	AT5G07990.1	75.34	Cytochrome P450 superfamily protein
GG1632|c1_g1_i1	47.089	175.692	18.439	341.98	295.543	143.757	458.077	Potri.001G167900.1	98	AT5G07990.1	75.34	Cytochrome P450 superfamily protein
GG1625|c1_g1_i1	15.235	3.436	0.52	11.958	7.913	0.001	0.959	Potri.001G168000.1	98	AT2G05940.1	75.34	Protein kinase superfamily protein
GG1628|c2_g1_i1	4.908	5.42	10.728	4.456	4.688	9.181	9.669	Potri.001G168100.1	98	AT1G72560.1	75.34	ARM repeat superfamily protein
GG1628|c1_g1_i1	0.001	1.406	0.001	0.258	2.925	0.327	2.566	Potri.001G168100.2	98	AT1G72560.1	75.34	ARM repeat superfamily protein
GG1602|c4_g1_i1	78.165	45.675	31.036	24.754	45.31	56.107	29.92	Potri.001G168200.1	98	AT1G54130.1	75.34	RELA/SPOT homolog 3
GG1602|c3_g1_i1	67.669	33.062	4.767	34.052	64.979	24.708	10.719	Potri.001G168200.2	98	AT1G54130.1	75.34	RELA/SPOT homolog 3
GG1631|c1_g1_i1	19.438	28.46	58.713	16.791	10.669	50.531	64.661	Potri.001G168300.1	98	AT1G54140.1	75.34	TATA binding protein associated factor 21kDa subunit
GG1629|c1_g1_i1	0.279	0.781	2.874	0.001	0.666	16.161	18.279	Potri.001G168400.1	98	N/D	75.34	N/D
GG1630|c0_g1_i1	0.194	0.845	2.105	0.258	0.563	0.096	0.001	Potri.001G168600.1	98	AT1G17430.1	75.34	alpha/beta-Hydrolases superfamily protein
GG1633|c1_g1_i1	0.001	0.001	0.001	0.571	0.338	0.001	0.173	Potri.001G168700.1	98	AT1G54150.1	75.34	E3 Ubiquitin ligase family protein
GG14650|c0_g1_i1	6.694	23.986	45.986	5.026	9.356	12.296	19.484	Potri.001G168800.1	98	AT3G13840.1	75.34	GRAS family transcription factor
GG22842|c2_g1_i5	0.875	0.001	0.899	1.132	0.319	0.077	0.164	Potri.001G168900.1	38.78	N/D	75.34	N/D
GG1637|c0_g1_i1	68.373	0.001	0.001	2.108	0.001	0.001	0.694	Potri.001G169000.1	98	AT1G72610.1	75.34	germin-like protein 1
GG1638|c0_g1_i1	0.001	0.001	0.001	5.579	0.394	0.49	0.001	Potri.001G169100.1	98	AT3G13960.1	75.34	growth-regulating factor 5
GG29600|c0_g2_i1	0.001	1.892	0.568	0.001	0.422	1.644	0.001	Potri.001G169400.1	37.93	AT5G07900.1	75.34	Mitochondrial transcription termination factor family protein
GG1635|c0_g1_i1	0.001	0.001	0.378	2.237	0.328	0.461	1.443	Potri.001G169500.1	98	AT1G72570.1	75.34	Integrase-type DNA-binding superfamily protein
GG1600|c0_g1_i1	0.001	0.001	0.237	2.384	0.347	0.423	0.447	Potri.001G169500.2	98	AT1G72570.1	75.34	Integrase-type DNA-binding superfamily protein
GG1644|c0_g2_i1	1.506	0.001	0.001	1.537	0.619	0.635	2.292	Potri.001G169600.1	98	AT5G40330.1	75.34	myb domain protein 23
GG1644|c0_g1_i1	2.806	0.001	0.001	2.835	0.001	1.125	0.001	Potri.001G169600.2	98	AT5G40330.1	75.34	myb domain protein 23
GG1646|c2_g1_i1	6.876	10.996	51.273	9.684	7.866	16.863	13.467	Potri.001G169700.1	98	AT1G54210.1	75.34	Ubiquitin-like superfamily protein
GG1651|c4_g1_i1	40.856	31.188	6.233	24.772	15.516	11.7	15.348	Potri.001G169900.2	98	AT1G17440.1	75.34	Transcription initiation factor TFIID subunit A
GG1647|c1_g1_i1	2.551	3.647	13.543	5.551	3.084	12.661	15.485	Potri.001G170100.1	98	AT1G17455.1	75.34	ELF4-like 4
GG1649|c4_g1_i1	4.92	2.499	7.712	3.158	1.078	3.692	3.543	Potri.001G170200.1	98	AT1G72650.2	75.34	TRF-like 6
GG1649|c4_g1_i2	25.111	7.542	2.673	9.712	7.894	7.047	7.149	Potri.001G170200.2	98	AT1G72650.2	75.34	TRF-like 6
GG1649|c4_g2_i1	5.43	0.001	0.001	0.911	0.001	0.001	1.406	Potri.001G170200.8	98	AT1G72650.2	75.34	TRF-like 6
GG1654|c2_g1_i1	1.92	0.001	0.001	0.001	0.572	0.001	0.001	Potri.001G170300.5	98	AT1G72660.1	75.34	P-loop containing nucleoside triphosphate hydrolases superfamily protein
GG1653|c2_g1_i1	52.92	61.035	183.471	49.296	40.998	91.659	84.711	Potri.001G170400.1	98	AT2G06530.1	75.34	SNF7 family protein
GG1652|c1_g1_i1	0.001	5.135	2.519	0.23	0.001	6.672	2.995	Potri.001G170500.1	98	AT1G54200.1	75.34	Unknown
GG1656|c3_g1_i1	39.119	42.01	27.653	48.523	31.304	58.097	59.74	Potri.001G170700.1	98	AT3G13990.2	75.34	Kinase-related protein of unknown function (DUF1296)
GG1656|c4_g1_i1	21.43	19.365	3.205	31.216	22.604	20.728	12.846	Potri.001G170700.2	98	AT3G13990.2	75.34	Kinase-related protein of unknown function (DUF1296)
GG14583|c1_g1_i1	383.16	34.697	3.335	56.302	23.832	33.033	20.351	Potri.001G170700.3	98	AT3G13990.2	75.34	Kinase-related protein of unknown function (DUF1296)
GG1641|c4_g1_i1	7.168	4.511	8.516	6.168	4.209	5.211	8.555	Potri.001G171000.3	98	AT5G13640.1	75.34	phospholipid:diacylglycerol acyltransferase
GG1640|c2_g1_i1	26.436	42.561	64.165	33.407	26.616	45.118	36.138	Potri.001G171100.2	98	AT1G54170.1	75.34	CTC-interacting domain 3
GG1640|c3_g1_i1	18.806	20.89	10.314	23.705	27.113	17.872	11.769	Potri.001G171100.4	98	AT3G14010.1	75.34	CTC-interacting domain 4
GG1660|c2_g1_i1	15.04	21.368	90.872	19.59	19.116	22.67	25.857	Potri.001G171200.1	98	AT1G52600.1	75.34	Peptidase S24/S26A/S26B/S26C family protein
GG1660|c5_g1_i1	1.944	3.05	0.71	0.875	1.575	3.855	4.547	Potri.001G171300.1	98	AT1G80150.1	75.34	Tetratricopeptide repeat (TPR)-like superfamily protein
GG1657|c0_g2_i1	2.636	4.602	8.398	5.146	2.944	8.653	10.317	Potri.001G171400.1	98	N/D	75.34	N/D
GG1658|c0_g1_i1	0.875	0.827	3.903	0.589	1.453	4.355	1.78	Potri.001G171500.1	98	AT1G52630.2	75.34	O-fucosyltransferase family protein
GG1662|c0_g1_i1	1.276	55.468	3.075	3.645	0.001	2.721	1.023	Potri.001G171600.1	98	AT1G80160.1	75.34	Lactoylglutathione lyase / glyoxalase I family protein
GG1664|c1_g1_i3	16.632	6.77	4.069	10.826	6.197	6.191	5.825	Potri.001G171800.1	98	AT1G15390.1	75.34	peptide deformylase 1A
GG1665|c3_g1_i4	0.134	2.159	15.175	1.878	1.463	5.076	12.435	Potri.001G171900.3	98	AT1G80170.1	75.34	Pectin lyase-like superfamily protein
GG1665|c3_g1_i2	3.426	4.823	4.081	5.321	5.119	3.528	8.811	Potri.001G171900.5	98	AT1G80170.1	75.34	Pectin lyase-like superfamily protein
GG10377|c13_g1_i1	0.001	1.406	0.001	0.001	0.001	0.001	3.086	Potri.001G172300.1	31.03	AT1G12280.1	75.34	LRR and NB-ARC domains-containing disease resistance protein
GG1674|c16_g1_i1	13.364	20.33	28.611	23.235	20.157	11.162	17.868	Potri.001G172400.2	98	AT4G25970.1	75.34	phosphatidylserine decarboxylase 3
GG25355|c5_g1_i1	0.001	0.001	0.001	0.001	0.001	3.423	1.068	Potri.001G172400.4	28.57	AT4G25970.1	75.34	phosphatidylserine decarboxylase 3
GG1674|c16_g1_i2	2.005	0.836	0.84	1.298	1.547	0.001	0.767	Potri.001G172400.7	98	AT5G57190.1	75.34	phosphatidylserine decarboxylase 2
GG1668|c2_g1_i1	1.543	2.186	0.852	2.614	6.375	2.596	4.684	Potri.001G172500.1	98	AT3G49890.1	75.34	Unknown
GG23439|c8_g1_i1	1.543	0.827	1.597	2.568	6.656	1.394	1.479	Potri.001G172600.1	35.29	AT3G15690.2	75.34	Single hybrid motif superfamily protein
GG1643|c1_g2_i1	18.029	4.52	6.789	6.858	5.109	6.057	8.464	Potri.001G172600.2	98	AT3G15690.2	75.34	Single hybrid motif superfamily protein
GG1643|c1_g2_i2	1.871	1.176	3.903	1.915	0.975	1.096	5.688	Potri.001G172600.6	98	AT3G15690.2	75.34	Single hybrid motif superfamily protein
GG1671|c4_g1_i3	4.556	6.89	17.919	7.374	3.188	10.181	11.322	Potri.001G172800.1	98	AT1G80210.1	75.34	Mov34/MPN/PAD-1 family protein
GG1671|c4_g1_i2	3.074	2.857	1.762	1.537	6.394	1.961	0.767	Potri.001G172800.2	98	AT1G80210.2	75.34	Mov34/MPN/PAD-1 family protein
GG1672|c1_g1_i1	4.483	6.375	2.614	7.024	7.06	8.835	13.202	Potri.001G173100.1	98	AT1G15420.1	75.34	Unknown
GG1673|c0_g2_i1	0.001	0.891	0.001	2.136	4.8	1.788	2.995	Potri.001G173300.1	98	AT1G15420.1	75.34	Unknown
GG5885|c0_g1_i1	0.001	0.001	0.001	0.001	0.544	1.394	0.001	Potri.001G173400.1	26.87	AT3G25910.1	75.34	Protein of unknown function (DUF1644)
GG10175|c1_g1_i1	10.339	29.884	70.044	21.237	22.988	30.39	34.175	Potri.001G173500.1	32.35	AT1G15440.1	75.34	periodic tryptophan protein 2
GG11667|c7_g1_i3	1.093	0.322	0.603	0.902	0.469	0.001	1.726	Potri.001G173600.1	37.93	AT3G22780.1	75.34	Tesmin/TSO1-like CXC domain-containing protein
GG1680|c1_g1_i1	2.418	4.18	0.816	3.498	5.859	24.938	2.94	Potri.001G173700.1	98	AT1G52700.1	75.34	alpha/beta-Hydrolases superfamily protein
GG1642|c1_g1_i1	11.748	30.444	21.432	11.986	20.654	24.958	24.287	Potri.001G173900.1	98	AT4G32440.1	75.34	Plant Tudor-like RNA-binding protein
GG1642|c0_g1_i1	9.561	37.003	70.162	16.745	18.347	46.522	56.827	Potri.001G174000.1	98	N/D	75.34	N/D
GG1685|c6_g2_i1	0.001	0.524	0.001	0.001	1.069	0.001	0.001	Potri.001G174100.1	98	AT5G08470.1	75.34	peroxisome 1
GG1685|c6_g1_i1	11.262	6.982	6.186	9.178	11.025	8.874	8.19	Potri.001G174100.3	98	AT5G08470.1	75.34	peroxisome 1
GG31260|c4_g1_i1	0.279	1.176	0.449	0.129	0.066	0.894	0.484	Potri.001G174200.1	32.26	N/D	75.34	N/D
GG1654|c2_g1_i4	1.628	3.923	2.129	1.464	1.547	4.836	3.086	Potri.001G174400.1	98	AT5G25460.1	75.34	Protein of unknown function, DUF642
GG24694|c6_g1_i1	0.001	0.404	0.461	0.001	0.675	0.001	0.849	Potri.001G174500.1	42.11	AT1G15460.1	75.34	HCO3- transporter family
GG1683|c0_g2_i1	4.276	0.469	0.001	2.237	0.975	2.029	2.657	Potri.001G174500.2	98	AT1G15460.1	75.34	HCO3- transporter family
GG1661|c2_g1_i1	53.26	33.733	34.005	37.992	34.519	34.658	28.176	Potri.001G174600.1	98	AT1G52730.1	75.34	Transducin/WD40 repeat-like superfamily protein
GG29361|c1_g1_i1	0.644	0.202	1.112	0.295	0.647	0.779	1.433	Potri.001G174700.1	32.35	AT5G11470.1	75.34	bromo-adjacent homology (BAH) domain-containing protein
GG1670|c1_g1_i1	10.497	19.328	57.92	6.739	7.21	8.835	14.243	Potri.001G174900.1	98	AT1G80280.1	75.34	alpha/beta-Hydrolases superfamily protein
GG3408|c0_g1_i1	5.297	4.988	6.411	10.384	6.647	2.519	8.217	Potri.001G174900.2	38.46	AT1G80280.1	75.34	alpha/beta-Hydrolases superfamily protein
GG1648|c2_g1_i1	9.099	41.312	243.024	5.523	9.394	13.104	10.052	Potri.001G175000.1	98	AT1G52760.1	75.34	lysophospholipase 2
GG1659|c4_g1_i1	105.16	61.265	6.529	83.532	187.063	63.432	16.992	Potri.001G175200.1	98	AT1G80300.1	75.34	nucleotide transporter 1
GG1690|c0_g1_i1	12.72	0.001	0.958	1.408	1.266	0.336	1.78	Potri.001G175400.1	98	AT1G52770.1	75.34	Phototropic-responsive NPH3 family protein
GG1691|c0_g1_i1	0.001	1.231	4.305	2.209	0.534	0.558	6.556	Potri.001G175500.1	98	AT3G15550.1	75.34	Unknown
GG1696|c2_g1_i1	15.004	29.663	97.673	18.77	12.038	12.738	11.933	Potri.001G175600.1	98	AT1G52780.1	75.34	Protein of unknown function (DUF2921)
GG19923|c1_g1_i1	0.001	0.001	0.001	0.377	0.45	0.481	0.001	Potri.001G175700.1	98	AT1G15520.1	75.34	pleiotropic drug resistance 12
GG10649|c3_g1_i1	0.001	0.001	4.057	0.001	2.269	0.75	0.001	Potri.001G175700.2	41.18	AT1G15520.1	75.34	pleiotropic drug resistance 12
GG1695|c0_g1_i1	2.029	0.001	0.001	0.001	2.569	0.001	0.001	Potri.001G176100.1	98	AT1G52800.1	75.34	2-oxoglutarate (2OG) and Fe(II)-dependent oxygenase superfamily protein
GG1697|c0_g1_i1	0.001	0.001	0.757	0.001	0.001	0.001	1.379	Potri.001G176600.1	98	AT1G15550.1	75.34	gibberellin 3-oxidase 1
GG14595|c2_g1_i1	0.001	0.001	0.674	0.001	0.497	0.001	1.844	Potri.001G176700.1	98	AT5G48050.1	75.34	Unknown
GG1699|c2_g1_i1	3.596	2.131	3.678	3.48	3.047	3.423	2.949	Potri.001G176900.1	98	AT1G80350.1	75.34	P-loop containing nucleoside triphosphate hydrolases superfamily protein
GG1687|c6_g1_i1	46.518	26.595	59.351	35.285	37.107	43.051	30.23	Potri.001G177000.1	98	AT1G80360.1	75.34	Pyridoxal phosphate (PLP)-dependent transferases superfamily protein
GG1689|c2_g1_i2	0.17	0.322	0.532	1.381	1.669	1.019	1.707	Potri.001G177100.2	98	AT1G80370.1	75.34	Cyclin A2;4
GG1689|c2_g1_i3	2.041	2.104	7.972	2.357	1.556	8.97	4.994	Potri.001G177200.1	98	AT2G15690.1	75.34	Tetratricopeptide repeat (TPR)-like superfamily protein
GG1692|c1_g1_i10	0.001	0.001	0.189	0.267	0.001	0.001	0.001	Potri.001G177300.3	98	AT1G80380.2	75.34	P-loop containing nucleoside triphosphate hydrolases superfamily protein
GG1692|c1_g1_i1	0.001	0.367	1.478	0.304	0.001	1.259	0.219	Potri.001G177300.4	98	AT1G80380.2	75.34	P-loop containing nucleoside triphosphate hydrolases superfamily protein
GG1707|c0_g1_i1	13.935	74.888	116.101	42.963	70.998	179.184	63.027	Potri.001G177400.1	98	AT1G04250.1	75.34	AUX/IAA transcriptional regulator family protein
GG1705|c0_g1_i1	0.413	3.482	5.642	7.134	5.953	5.307	13.075	Potri.001G177500.1	98	AT3G15540.1	75.34	indole-3-acetic acid inducible 19
GG1701|c0_g1_i1	0.182	0.001	0.001	1.362	0.141	0.001	0.001	Potri.001G177600.1	98	AT1G08510.1	75.34	fatty acyl-ACP thioesterases B
GG1688|c2_g1_i1	18.928	13.706	21.739	17.656	13.969	17.43	13.851	Potri.001G177700.1	98	AT1G80410.1	75.34	tetratricopeptide repeat (TPR)-containing protein
GG1300|c1_g1_i1	0.377	0.946	3.584	0.175	0.328	0.231	0.055	Potri.001G177800.1	98	AT1G80410.1	75.34	tetratricopeptide repeat (TPR)-containing protein
GG1702|c0_g1_i1	0.437	0.001	0.001	3.24	0.141	0.001	0.001	Potri.001G177900.1	98	AT1G08510.1	75.34	fatty acyl-ACP thioesterases B
GG25883|c6_g1_i1	3.584	1.929	3.312	1.74	2.859	2.211	2.027	Potri.001G178000.1	42.86	AT1G80410.1	75.34	tetratricopeptide repeat (TPR)-containing protein
GG1688|c3_g1_i1	9.926	6.449	2.389	8.257	14.588	5.951	4.602	Potri.001G178000.2	98	AT1G80410.1	75.34	tetratricopeptide repeat (TPR)-containing protein
GG23152|c6_g1_i1	1.555	0.001	0.001	0.001	0.001	0.001	0.794	Potri.001G178100.2	39.29	AT1G80420.1	75.34	BRCT domain-containing DNA repair protein
GG1711|c0_g1_i1	3.997	5.604	12.561	4.686	5.334	10.96	12.837	Potri.001G178100.4	98	AT1G80420.1	75.34	BRCT domain-containing DNA repair protein
GG1712|c0_g1_i1	0.001	0.955	0.426	0.644	0.001	6.095	1.315	Potri.001G178200.1	98	AT1G15660.1	75.34	centromere protein C
GG1700|c0_g1_i1	0.001	1.497	0.106	0.81	1.106	0.788	0.603	Potri.001G178300.1	98	AT1G80440.1	75.34	Galactose oxidase/kelch repeat superfamily protein
GG15651|c5_g1_i1	3.207	20.054	1.159	19.028	27.001	2.567	6.099	Potri.001G178400.1	98	N/D	75.34	N/D
GG1708|c0_g1_i1	0.001	1.341	0.001	0.644	1.875	0.001	0.466	Potri.001G178500.1	98	AT1G15670.1	75.34	Galactose oxidase/kelch repeat superfamily protein
GG1721|c0_g1_i1	4.702	8.167	11.118	6.306	8.128	11.316	12.655	Potri.001G178700.1	98	N/D	75.34	N/D
GG1722|c3_g1_i1	12.513	8.58	5.748	7.466	7.341	10.047	7.797	Potri.001G178800.2	98	AT1G50170.1	75.34	sirohydrochlorin ferrochelatase B
GG1724|c5_g1_i1	9.889	16.894	40.912	14.241	16.519	13.748	15.604	Potri.001G179000.1	98	AT3G15940.1	75.34	UDP-Glycosyltransferase superfamily protein
GG20286|c1_g1_i9	0.559	1.314	0.001	0.001	0.001	0.269	0.593	Potri.001G179000.2	98	AT3G15940.1	75.34	UDP-Glycosyltransferase superfamily protein
GG1720|c0_g1_i1	0.413	0.965	0.426	1.841	1.088	1.875	3.36	Potri.001G179000.3	98	AT3G15940.1	75.34	UDP-Glycosyltransferase superfamily protein
GG1724|c5_g1_i2	1.324	14.928	59.198	2.209	0.778	13.056	26.222	Potri.001G179000.5	98	AT3G15940.1	75.34	UDP-Glycosyltransferase superfamily protein
GG1725|c2_g1_i1	15.769	13.78	3.536	13.882	17.157	14.046	10.436	Potri.001G179100.1	98	AT1G52380.1	75.34	NUP50 (Nucleoporin 50 kDa) protein
GG1725|c1_g1_i1	18.624	6.917	5.914	14.149	13.341	9.383	6.008	Potri.001G179100.2	98	AT1G52380.1	75.34	NUP50 (Nucleoporin 50 kDa) protein
GG1733|c3_g1_i1	0.001	0.001	0.001	0.001	0.001	0.001	0.001	Potri.001G179200.3	98	AT1G52360.1	75.34	Coatomer, beta\' subunit
GG1733|c3_g1_i4	5.297	6.633	15.825	6.619	11.569	3.24	4.127	Potri.001G179200.4	98	AT1G52360.1	75.34	Coatomer, beta\' subunit
GG1733|c3_g1_i2	3.985	8.654	15.376	5.588	7.66	7.806	6.756	Potri.001G179200.7	98	AT1G52360.1	75.34	Coatomer, beta\' subunit
GG1726|c0_g1_i1	0.001	0.147	0.001	0.001	0.001	1.731	0.137	Potri.001G179400.1	98	AT3G15990.1	75.34	sulfate transporter 3;4
GG1726|c0_g1_i2	0.194	0.147	0.001	0.001	0.272	3.692	0.383	Potri.001G179400.2	98	AT3G15990.1	75.34	sulfate transporter 3;4
GG38071|c3_g2_i1	1.92	1.121	0.001	2.412	1.209	0.288	0.001	Potri.001G179500.1	27.45	AT1G79990.1	75.34	structural molecules
GG1727|c2_g1_i1	4.75	6.697	8.386	4.465	4.95	6.691	7.222	Potri.001G179500.2	98	AT1G79990.1	75.34	structural molecules
GG1728|c6_g1_i2	6.159	1.837	0.001	0.58	0.45	2.057	1.068	Potri.001G179600.1	98	AT3G16000.1	75.34	MAR binding filament-like protein 1
GG1728|c6_g1_i1	12.914	1.203	1.419	3.471	2.419	2.538	2.401	Potri.001G179600.3	98	AT3G16000.1	75.34	MAR binding filament-like protein 1
GG28471|c6_g1_i2	15.915	37.095	23.584	21.744	22.229	37.85	37.48	Potri.001G179600.5	31.58	AT3G16000.1	75.34	MAR binding filament-like protein 1
GG1728|c2_g1_i1	4.058	0.597	2.886	3.112	0.713	4.48	2.611	Potri.001G179600.6	98	AT3G16000.1	75.34	MAR binding filament-like protein 1
GG16457|c3_g1_i1	0.001	0.001	0.001	1.712	0.001	1.019	0.001	Potri.001G179700.2	98	AT5G11460.1	75.34	Protein of unknown function (DUF581)
GG1730|c0_g1_i1	2.819	10.16	15.967	8.488	7.36	12.854	14.271	Potri.001G179800.1	98	AT3G24490.1	75.34	Alcohol dehydrogenase transcription factor Myb/SANT-like family protein
GG1717|c7_g1_i1	28.477	21.809	6.825	51.947	81.02	13.681	11.815	Potri.001G180100.1	98	AT1G79920.1	75.34	Heat shock protein 70 (Hsp 70) family protein
GG1732|c1_g1_i2	0.001	0.001	0.001	0.12	0.001	0.125	0.1	Potri.001G180200.1	98	AT1G79950.1	75.34	RAD3-like DNA-binding helicase protein
GG1732|c1_g1_i1	0.001	0.689	0.331	0.285	0.225	0.001	0.001	Potri.001G180200.2	98	AT1G79950.1	75.34	RAD3-like DNA-binding helicase protein
GG1732|c0_g1_i1	0.121	0.23	0.001	0.497	0.9	0.558	0.228	Potri.001G180200.3	98	AT1G79950.1	75.34	RAD3-like DNA-binding helicase protein
GG1734|c0_g1_i1	0.001	0.001	0.001	0.267	0.001	0.346	1.16	Potri.001G180400.1	98	AT1G79960.1	75.34	ovate family protein 14
GG37843|c0_g1_i1	0.001	0.524	0.603	0.377	0.001	0.001	0.548	Potri.001G180700.1	45.83	N/D	75.34	N/D
GG30072|c0_g1_i1	0.001	0.294	0.331	0.001	0.984	0.001	0.001	Potri.001G180900.1	39.02	N/D	75.34	N/D
GG1714|c0_g2_i1	4.252	1.488	0.272	1.095	0.609	9.768	4.09	Potri.001G181000.1	98	AT5G07610.1	75.34	F-box family protein
GG15918|c0_g1_i1	0.061	1.121	0.449	0.001	0.263	0.5	1.114	Potri.001G181100.1	98	AT1G52320.2	75.34	Unknown
GG1738|c0_g1_i2	1.178	3.068	8.847	1.749	1.359	6.739	5.56	Potri.001G181200.1	98	AT1G79915.1	75.34	Putative methyltransferase family protein
GG1738|c0_g1_i1	0.001	0.211	1.928	0.001	0.244	0.001	0.393	Potri.001G181200.2	98	AT1G79915.1	75.34	Putative methyltransferase family protein
GG1739|c1_g1_i1	0.364	1.948	6.718	0.598	1.163	18.151	9.212	Potri.001G181300.1	98	AT1G79910.1	75.34	Regulator of Vps4 activity in the MVB pathway protein
GG11322|c14_g1_i1	1.142	0.001	0.001	0.001	1.931	0.001	1.178	Potri.001G181300.2	46.43	AT1G79910.1	75.34	Regulator of Vps4 activity in the MVB pathway protein
GG8452|c0_g1_i1	0.001	0.001	0.001	0.055	0.534	0.231	1.488	Potri.001G181600.1	96.2	AT4G12560.1	75.34	F-box and associated interaction domains-containing protein
GG1718|c2_g1_i1	450.986	481.399	675.373	286.839	265.008	709.227	705.791	Potri.001G181800.2	98	AT1G15270.1	75.34	Translation machinery associated TMA7
GG1752|c1_g1_i1	24.698	7.505	22.295	9.242	10.238	7.97	8.363	Potri.001G182000.1	98	AT1G79900.1	75.34	Mitochondrial substrate carrier family protein
GG5771|c2_g1_i1	0.001	0.001	0.001	0.001	0.001	0.001	0.001	Potri.001G182300.1	31.37	AT3G16060.1	75.34	ATP binding microtubule motor family protein
GG1750|c2_g1_i1	6.864	4.235	12.076	6.711	5.306	3.913	5.433	Potri.001G182300.2	98	AT3G16060.1	75.34	ATP binding microtubule motor family protein
GG14582|c2_g1_i1	23.739	0.001	0.001	29.412	7.463	12.085	0.001	Potri.001G182300.3	98	AT3G16060.1	75.34	ATP binding microtubule motor family protein
GG1751|c0_g1_i1	4.665	0.606	0.473	1.86	0.544	5.057	4.73	Potri.001G182500.1	98	AT3G16070.1	75.34	Unknown
GG1745|c1_g1_i1	0.486	0.34	0.497	0.166	0.272	0.221	0.685	Potri.001G182600.1	98	AT1G79890.1	75.34	RAD3-like DNA-binding helicase protein
GG1745|c2_g1_i1	0.001	0.23	0.001	0.001	0.188	0.221	0.237	Potri.001G182600.2	98	AT1G79890.1	75.34	RAD3-like DNA-binding helicase protein
GG1754|c1_g1_i1	0.705	2.177	0.001	2.476	1.584	3.749	3.99	Potri.001G182700.1	98	AT2G25737.1	75.34	Sulfite exporter TauE/SafE family protein
GG1755|c3_g1_i1	44.756	14.34	18.972	17.693	11.963	13.709	19.201	Potri.001G182900.1	98	AT3G16100.1	75.34	RAB GTPase homolog G3C
GG1759|c2_g1_i8	0.001	0.001	0.001	0.341	0.001	0.385	0.001	Potri.001G183000.1	98	AT3G24550.1	75.34	proline extensin-like receptor kinase 1
GG1759|c2_g1_i5	3.159	0.459	0.001	1.178	0.638	0.001	0.228	Potri.001G183000.3	98	AT3G24550.1	75.34	proline extensin-like receptor kinase 1
GG1759|c2_g1_i1	2.746	0.735	2.898	1.169	3.516	1.404	2.438	Potri.001G183000.4	98	AT3G24550.1	75.34	proline extensin-like receptor kinase 1
GG14698|c2_g1_i1	0.001	0.358	0.001	0.258	0.6	1.692	0.374	Potri.001G183100.1	98	AT1G15240.2	75.34	Phox-associated domain;Phox-like;Sorting nexin, C-terminal
GG1760|c7_g1_i1	38.536	82.09	190.095	83.127	46.82	110.31	198.94	Potri.001G183200.1	98	AT3G16080.1	75.34	Zinc-binding ribosomal protein family protein
GG1756|c0_g1_i1	0.255	0.001	0.001	0.69	0.001	0.001	0.001	Potri.001G183300.1	98	AT2G25737.1	75.34	Sulfite exporter TauE/SafE family protein
GG1761|c2_g1_i1	14.615	19.595	34.206	17.205	23.438	19.555	25.337	Potri.001G183500.1	98	AT3G16110.1	75.34	PDI-like 1-6
GG33577|c7_g1_i1	9.221	9.894	12.135	10.899	14.457	13.767	17.147	Potri.001G183500.2	31.88	AT1G52260.1	75.34	PDI-like 1-5
GG1762|c5_g1_i1	8.869	38.859	31.568	15.751	18.863	33.572	46.309	Potri.001G183600.1	98	AT1G45688.1	75.34	Unknown
GG1748|c1_g1_i1	8.747	4.207	3.596	3.084	2.147	6.134	6.154	Potri.001G183700.1	98	AT1G79870.1	75.34	D-isomer specific 2-hydroxyacid dehydrogenase family protein
GG1764|c0_g1_i1	0.001	0.001	0.001	0.001	0.001	0.596	0.001	Potri.001G183800.1	98	AT1G79860.1	75.34	RHO guanyl-nucleotide exchange factor 12
GG1731|c5_g1_i2	0.535	0.001	0.994	0.184	0.001	0.001	1.607	Potri.001G183900.1	98	N/D	75.34	N/D
GG1770|c3_g1_i1	525.045	52.262	19.445	42.76	39.263	42.311	46.592	Potri.001G184000.4	98	AT1G79850.1	75.34	ribosomal protein S17
GG1770|c4_g1_i1	23.277	8.709	4.849	8.396	7.031	5.028	3.04	Potri.001G184100.3	98	AT1G79840.1	75.34	HD-ZIP IV family of homeobox-leucine zipper protein with lipid-binding START domain
GG1770|c2_g1_i1	21.843	8.277	28.848	10.899	5.222	6.518	9.395	Potri.001G184100.5	98	AT1G79840.1	75.34	HD-ZIP IV family of homeobox-leucine zipper protein with lipid-binding START domain
GG1753|c5_g1_i1	17.263	0.312	0.308	8.929	18.132	1.288	0.721	Potri.001G184200.1	98	AT3G03740.1	75.34	BTB-POZ and MATH domain 4
GG1753|c5_g1_i2	10.181	25.777	41.74	30.066	16.35	41.378	30.112	Potri.001G184200.2	98	AT3G03740.1	75.34	BTB-POZ and MATH domain 4
GG1772|c4_g1_i2	0.001	0.001	0.035	0.001	0.001	0.231	0.001	Potri.001G184700.1	98	AT1G52220.1	75.34	Unknown
GG1772|c0_g1_i1	0.001	0.001	0.852	0.819	0.938	0.702	1.57	Potri.001G184800.1	98	AT4G29000.1	75.34	Tesmin/TSO1-like CXC domain-containing protein
GG1771|c0_g1_i1	0.001	0.505	0.544	0.672	0.488	0.001	0.001	Potri.001G185000.1	98	AT1G79830.1	75.34	golgin candidate 5
GG1768|c5_g1_i1	1.324	1.075	8.421	2.559	1.031	2.759	4.236	Potri.001G185100.1	98	AT1G79830.1	75.34	golgin candidate 5
GG1773|c0_g1_i1	0.001	2.14	0.001	0.001	1.247	0.635	2.292	Potri.001G185200.1	98	AT3G15740.1	75.34	RING/U-box superfamily protein
GG1763|c6_g2_i1	3.669	8.525	29.262	7.374	7.528	6.759	10.892	Potri.001G185300.1	98	AT1G79820.1	75.34	Major facilitator superfamily protein
GG14581|c0_g1_i1	0.765	0.57	0.461	0.313	0.225	1.106	0.292	Potri.001G185500.1	98	AT3G16170.1	75.34	AMP-dependent synthetase and ligase family protein
GG1746|c6_g1_i1	12.683	8.341	9.356	10.347	10.631	7.345	9.669	Potri.001G185600.1	98	AT1G80560.1	75.34	isopropylmalate dehydrogenase 2
GG1782|c0_g1_i1	7.569	22.571	10.787	19.774	60.826	42.359	25.766	Potri.001G185700.1	98	AT1G52190.1	75.34	Major facilitator superfamily protein
GG1779|c1_g1_i1	1.385	1.378	0.001	1.289	0.6	8.076	3.816	Potri.001G185900.1	98	AT4G29100.1	75.34	basic helix-loop-helix (bHLH) DNA-binding superfamily protein
GG1779|c1_g1_i4	3.875	1.36	0.343	1.178	2.944	32.37	3.67	Potri.001G185900.3	98	AT4G29100.1	75.34	basic helix-loop-helix (bHLH) DNA-binding superfamily protein
GG1779|c1_g1_i2	0.001	0.514	0.189	0.001	0.001	3.634	1.196	Potri.001G185900.4	98	AT4G29100.1	75.34	basic helix-loop-helix (bHLH) DNA-binding superfamily protein
GG1777|c1_g1_i1	5.892	3.923	3.442	4.815	3.572	4.692	3.47	Potri.001G186000.1	98	AT1G79810.1	75.34	Pex2/Pex12 N-terminal domain-containing protein / zinc finger (C3HC4-type RING finger) family protein
GG1789|c1_g1_i1	18.636	38.216	44.579	45.356	46.304	121.068	215.311	Potri.001G186100.1	98	AT4G29080.1	75.34	phytochrome-associated protein 2
GG1516|c0_g2_i1	0.001	0.064	0.001	0.617	0.001	0.385	0.001	Potri.001G186100.5	98	AT4G29080.1	75.34	phytochrome-associated protein 2
GG1776|c2_g1_i1	8.055	14.101	31.533	11.654	10.163	12.604	17.357	Potri.001G186200.1	98	AT3G16200.1	75.34	Unknown
GG1784|c0_g1_i1	0.887	0.726	1.017	0.46	0.909	1.529	2.1	Potri.001G186400.1	98	N/D	75.34	N/D
GG1786|c1_g1_i1	1.98	1.268	1.005	1.326	1.575	0.961	1.534	Potri.001G186500.1	98	AT3G23330.1	75.34	Tetratricopeptide repeat (TPR)-like superfamily protein
GG1785|c0_g1_i2	5.868	1.975	0.001	7.042	3.75	3.067	0.001	Potri.001G186600.1	98	AT3G16230.2	75.34	Predicted eukaryotic LigT
GG35945|c1_g1_i1	0.522	0.983	3.844	1.086	0.6	1.423	2.538	Potri.001G186600.10	30.91	AT3G16230.1	75.34	Predicted eukaryotic LigT
GG1785|c0_g2_i1	0.001	0.001	0.001	0.976	1.491	0.001	0.001	Potri.001G186600.2	98	AT3G16230.2	75.34	Predicted eukaryotic LigT
GG1796|c1_g1_i1	203.455	193.89	513.665	194.313	232.073	363.626	1006.77	Potri.001G186700.1	98	AT3G16240.1	75.34	delta tonoplast integral protein
GG1778|c0_g1_i1	82.903	3.665	1.62	7.401	3.609	5.172	4.3	Potri.001G186800.1	98	AT3G16250.1	75.34	NDH-dependent cyclic electron flow 1
GG1791|c0_g1_i1	23.654	6.431	4.956	8.773	7.622	5.98	6.556	Potri.001G186900.1	98	AT3G16260.1	75.34	tRNAse Z4
GG31538|c0_g1_i1	51.535	15.865	3.217	28.142	16.8	2.221	5.551	Potri.001G186900.3	50	AT3G16260.1	75.34	tRNAse Z4
GG1794|c5_g1_i1	30.433	40.669	18.132	30.093	44.691	25.111	19.274	Potri.001G187000.1	98	AT3G16270.1	75.34	ENTH/VHS family protein
GG1794|c4_g2_i1	57.877	92.324	94.078	62.23	58.21	78.738	72.148	Potri.001G187000.2	98	AT3G16270.1	75.34	ENTH/VHS family protein
GG1780|c0_g1_i1	0.304	0.717	0.319	1.169	0.572	0.144	1.461	Potri.001G187100.1	98	AT5G06220.2	75.34	LETM1-like protein
GG1795|c1_g1_i1	4.872	3.179	12.963	5.358	4.481	7.095	9.085	Potri.001G187200.1	98	AT1G69750.1	75.34	cytochrome c oxidase 19-2
GG1797|c0_g1_i1	2.551	6.853	2.129	2.09	1.547	3.778	11.659	Potri.001G187500.1	98	AT5G11590.1	75.34	Integrase-type DNA-binding superfamily protein
GG1799|c1_g3_i1	3.645	0.68	0.118	4.603	7.191	0.663	0.119	Potri.001G187600.1	98	AT1G10340.2	75.34	Ankyrin repeat family protein
GG1781|c0_g1_i1	3.134	0.001	0.001	7.042	10.585	0.856	0.001	Potri.001G187600.2	98	AT1G10340.2	75.34	Ankyrin repeat family protein
GG1802|c1_g1_i1	0.146	19.016	14.796	54.12	81.864	46.281	46.866	Potri.001G188000.1	98	AT3G16300.1	75.34	Uncharacterised protein family (UPF0497)
GG1804|c6_g1_i1	22.038	25.575	24.767	27.019	29.982	28.38	32.093	Potri.001G188300.2	98	AT3G16310.1	75.34	mitotic phosphoprotein N\' end (MPPN) family protein
GG1803|c0_g2_i1	0.085	0.083	0.355	0.727	0.197	0.654	1.242	Potri.001G188500.2	98	AT4G32890.1	75.34	GATA transcription factor 9
GG1775|c0_g1_i1	4.191	0.615	0.449	0.608	0.403	0.106	0.21	Potri.001G188700.1	98	AT1G79770.1	75.34	Protein of unknown function (DUF1677)
GG1810|c8_g1_i2	1.907	34.495	51.959	12.98	30.132	10.047	17.521	Potri.001G188800.2	98	AT1G52150.1	75.34	Homeobox-leucine zipper family protein / lipid-binding START domain-containing protein
GG1810|c8_g1_i1	1.494	57.93	189.196	10.384	13.913	15.969	38.776	Potri.001G188800.4	98	AT1G52150.1	75.34	Homeobox-leucine zipper family protein / lipid-binding START domain-containing protein
GG1805|c0_g1_i1	15.854	8.314	4.483	45.586	86.327	159.168	65.181	Potri.001G188900.1	98	AT1G52140.1	75.34	Unknown
GG1808|c1_g1_i1	17.433	13.945	18.759	15.208	14.344	11.969	11.769	Potri.001G189100.2	98	AT2G25760.1	75.34	Protein kinase family protein
GG1807|c3_g1_i1	3.669	2.434	3.052	4.327	1.866	4.345	6.665	Potri.001G189200.1	98	AT1G15215.2	75.34	Unknown
GG1807|c4_g1_i1	0.219	0.413	0.237	0.001	0.001	0.202	0.858	Potri.001G189300.1	98	N/D	75.34	N/D
GG1806|c0_g1_i1	0.001	1.369	6.056	0.001	0.788	0.452	4.73	Potri.001G189400.1	98	AT1G79760.1	75.34	downstream target of AGL15-4
GG1809|c1_g1_i1	21.139	18.649	61.433	22.084	11.213	1.98	4.373	Potri.001G189500.1	98	AT1G59870.1	75.34	ABC-2 and Plant PDR ABC-type transporter family protein
GG19413|c2_g1_i1	1.701	1.617	0.958	0.001	0.713	0.711	0.001	Potri.001G189500.2	98	AT1G59870.1	75.34	ABC-2 and Plant PDR ABC-type transporter family protein
GG24276|c13_g1_i1	1.531	3.041	0.001	5.45	4.463	4.759	2	Potri.001G189600.1	34.33	N/D	75.34	N/D
GG1783|c8_g1_i1	59.092	180.266	105.456	177.328	200.226	107.81	77.809	Potri.001G189700.5	98	AT1G79750.1	75.34	NADP-malic enzyme 4
GG1812|c4_g2_i1	20.787	4.152	2.401	7.144	16.163	7.537	3.543	Potri.001G189800.2	98	AT3G16350.1	75.34	Homeodomain-like superfamily protein
GG36571|c2_g1_i1	0.292	0.643	1.1	0.543	0.516	0.087	1.214	Potri.001G189800.4	26.23	AT3G16350.1	75.34	Homeodomain-like superfamily protein
GG1812|c4_g2_i2	33.324	33.613	13.673	26.457	10.688	26.265	22.899	Potri.001G189800.5	98	AT3G16350.1	75.34	Homeodomain-like superfamily protein
GG1811|c0_g1_i1	0.001	0.533	0.001	0.001	0.001	3.115	0.557	Potri.001G189900.1	98	AT3G16360.2	75.34	HPT phosphotransmitter 4
GG1787|c4_g1_i2	3.268	2.866	8.918	1.952	2.391	4.288	8.555	Potri.001G190000.2	98	AT1G79730.1	75.34	hydroxyproline-rich glycoprotein family protein
GG25881|c1_g1_i1	0.001	0.854	0.946	0.626	0.347	0.413	0.438	Potri.001G190000.3	53.85	AT1G79730.1	75.34	hydroxyproline-rich glycoprotein family protein
GG1800|c0_g1_i1	147.972	31.859	14.962	19.405	30.572	34.975	30.212	Potri.001G190100.1	98	AT3G21360.1	75.34	2-oxoglutarate (2OG) and Fe(II)-dependent oxygenase superfamily protein
GG1792|c1_g1_i1	15.162	17.454	26.364	27.737	26.41	20.891	28.149	Potri.001G190200.1	98	AT1G51940.1	75.34	protein kinase family protein / peptidoglycan-binding LysM domain-containing protein
GG17116|c22_g3_i1	3.304	2.425	3.667	2.265	1.256	2.548	4.3	Potri.001G190300.3	98	AT3G16500.1	75.34	phytochrome-associated protein 1
GG1817|c1_g2_i1	1.154	10.62	2.484	14.02	8.26	20.516	17.548	Potri.001G190300.4	98	AT3G16500.1	75.34	phytochrome-associated protein 1
GG1818|c1_g1_i1	4.993	4.125	13.235	5.487	7.341	3.567	2.538	Potri.001G190400.1	98	AT2G19860.1	75.34	hexokinase 2
GG1821|c1_g1_i1	0.571	0.001	0.142	0.589	0.319	0.913	0.676	Potri.001G190500.1	98	AT3G16490.1	75.34	IQ-domain 26
GG1823|c1_g1_i1	42.217	47.154	5.512	21.348	3.722	58.645	9.632	Potri.001G190700.1	98	AT5G56550.1	75.34	oxidative stress 3
GG32893|c4_g1_i1	0.001	0.001	0.449	0.598	0.084	0.192	0.667	Potri.001G190700.2	23.08	AT5G56550.1	75.34	oxidative stress 3
GG1825|c2_g1_i1	49.494	53.447	290.062	20.372	22.716	26.034	37.425	Potri.001G190800.2	98	AT2G19770.1	75.34	profilin 5
GG1826|c0_g1_i1	356.287	71.122	25.441	556.113	194.347	163.09	218.598	Potri.001G191000.1	98	AT4G25150.1	75.34	HAD superfamily, subfamily IIIB acid phosphatase
GG1816|c2_g1_i1	37.114	17.904	31.414	27.617	28.744	22.372	20.927	Potri.001G191100.1	98	AT1G51980.1	75.34	Insulinase (Peptidase family M16) protein
GG15847|c2_g1_i1	0.413	0.001	1.762	0.285	0.328	1.086	0.001	Potri.001G191100.3	98	AT1G51980.1	75.34	Insulinase (Peptidase family M16) protein
GG1820|c3_g1_i3	1.992	0.001	0.001	2.191	0.001	0.49	0.001	Potri.001G191200.1	98	AT5G50340.1	75.34	ATP-dependent peptidases;nucleotide binding;serine-type endopeptidases;DNA helicases;ATP binding;damaged DNA binding;nucleoside-triphosphatases
GG1820|c3_g1_i2	0.001	0.001	0.001	0.276	0.001	0.001	0.001	Potri.001G191200.3	98	AT5G50340.1	75.34	ATP-dependent peptidases;nucleotide binding;serine-type endopeptidases;DNA helicases;ATP binding;damaged DNA binding;nucleoside-triphosphatases
GG1831|c1_g1_i1	8.82	11.327	2.507	6.352	5.663	4.374	3.168	Potri.001G191300.1	98	AT1G52080.1	75.34	actin binding protein family
GG1831|c0_g1_i1	7.046	11.529	8.646	8.175	5.484	8.124	5.341	Potri.001G191300.2	98	AT1G52080.1	75.34	actin binding protein family
GG1832|c0_g1_i1	58.448	4.906	1.266	183.459	20.991	27.323	1.15	Potri.001G191400.1	98	AT3G16370.1	75.34	GDSL-like Lipase/Acylhydrolase superfamily protein
GG1829|c0_g1_i1	24.504	2.104	0.001	73.323	9.31	13.113	0.001	Potri.001G191400.5	98	AT3G16370.1	75.34	GDSL-like Lipase/Acylhydrolase superfamily protein
GG1830|c2_g1_i1	2.904	6.633	1.325	2.265	2.278	5.461	7.332	Potri.001G191500.1	98	AT3G16380.1	75.34	poly(A) binding protein 6
GG1830|c1_g1_i1	3.292	2.563	0.994	2.449	2.616	2.702	3.926	Potri.001G191500.2	98	AT3G16380.1	75.34	poly(A) binding protein 6
GG1834|c0_g1_i1	2.272	0.349	0.001	1.234	0.206	0.001	0.001	Potri.001G191800.1	98	AT3G21330.1	75.34	basic helix-loop-helix (bHLH) DNA-binding superfamily protein
GG1815|c0_g1_i1	0.001	0.377	0.142	0.092	0.806	0.125	0.001	Potri.001G191900.1	98	AT1G80100.1	75.34	histidine phosphotransfer protein 6
GG1838|c0_g1_i1	15.089	10.372	3.797	12.336	10.885	14.296	4.894	Potri.001G192000.1	98	AT3G15810.1	75.34	Protein of unknown function (DUF567)
GG1813|c0_g1_i1	9.245	0.395	0.001	18.043	8.578	0.365	0.001	Potri.001G192100.1	98	AT5G20230.1	75.34	blue-copper-binding protein
GG1828|c3_g1_i1	1.664	3.776	6.139	1.97	2.663	8.701	14.965	Potri.001G192200.1	98	AT3G15800.1	75.34	Glycosyl hydrolase superfamily protein
GG13052|c3_g1_i1	1.263	2.967	2.756	2.136	0.516	1.615	1.89	Potri.001G192200.2	98	AT3G15800.1	75.34	Glycosyl hydrolase superfamily protein
GG1833|c2_g1_i1	1.215	3.877	5.76	2.357	4.781	3.096	7.651	Potri.001G192300.1	98	N/D	75.34	N/D
GG1833|c0_g1_i1	0.62	4.217	6.493	1.915	0.001	2.365	10.655	Potri.001G192400.1	98	AT1G15340.1	75.34	methyl-CPG-binding domain 10
GG1844|c1_g1_i1	24.674	14.23	19.125	10.973	8.147	15.44	15.33	Potri.001G192500.2	98	AT3G15780.1	75.34	Unknown
GG1847|c0_g1_i1	18.648	25.456	104.569	41.858	93.049	43.878	136.297	Potri.001G192600.1	98	AT1G52560.1	75.34	HSP20-like chaperones superfamily protein
GG1846|c4_g1_i1	17.397	34.44	93.403	17.509	10.444	36.052	33.134	Potri.001G192700.1	98	AT5G25360.1	75.34	Unknown
GG1846|c3_g1_i1	17.543	13.587	22.106	9.095	9.131	15.305	13.714	Potri.001G192700.5	98	AT5G25360.1	75.34	Unknown
GG1845|c0_g1_i1	574.916	710.464	226.075	348.038	171.528	478.983	156.384	Potri.001G192800.1	98	AT1G52565.1	75.34	Unknown
GG18855|c3_g1_i1	0.899	0.001	0.001	0.608	0.001	0.001	0.001	Potri.001G192900.1	98	AT3G17450.1	75.34	hAT dimerisation domain-containing protein
GG1836|c6_g1_i1	154.714	558.814	365.204	415.828	596.646	488.636	514.237	Potri.001G193000.1	98	AT1G52570.1	75.34	phospholipase D alpha 2
GG33570|c0_g2_i1	0.001	0.001	2.2	0.001	0.001	0.001	2	Potri.001G193000.2	33.33	AT3G15730.1	75.34	phospholipase D alpha 1
GG1840|c3_g1_i1	21.321	44.564	161.614	37.163	32.747	72.873	126.08	Potri.001G193100.1	98	AT1G15370.1	75.34	SNARE-like superfamily protein
GG1850|c2_g1_i1	7.581	3.73	1.478	6.278	3.872	2.355	4.483	Potri.001G193300.1	98	AT3G45890.1	75.34	Protein of unknown function, DUF647
GG1853|c6_g1_i1	19.389	14.248	10.16	24.423	6.713	15.892	22.853	Potri.001G193400.1	98	AT4G19160.2	75.34	Unknown
GG1853|c6_g1_i3	1.81	3.592	7.877	1.814	1.341	5.855	8.117	Potri.001G193400.4	98	AT4G19160.2	75.34	Unknown
GG1848|c0_g1_i1	40.662	69.45	62.32	56.2	53.504	75.757	52.837	Potri.001G193500.1	98	AT5G62200.1	75.34	Embryo-specific protein 3, (ATS3)
GG1852|c6_g1_i1	3.863	1.047	1.691	3.158	0.975	2.077	2.328	Potri.001G193700.1	98	AT1G51730.1	75.34	Ubiquitin-conjugating enzyme family protein
GG17360|c0_g1_i1	0.001	0.469	0.686	0.46	1.256	0.001	0.32	Potri.001G193800.1	98	AT2G01050.1	75.34	zinc ion binding;nucleic acid binding
GG1854|c1_g1_i1	3.645	6.77	2.259	4.98	8.044	6.537	4.693	Potri.001G193900.1	98	AT1G51745.1	75.34	Tudor/PWWP/MBT superfamily protein
GG1854|c0_g1_i1	8.249	18.051	15.636	10.715	9.525	24.91	17.978	Potri.001G193900.3	98	AT1G51745.1	75.34	Tudor/PWWP/MBT superfamily protein
GG1856|c0_g1_i1	111.805	89.164	127.751	102.477	76.773	139.132	172.901	Potri.001G194000.1	98	AT2G19730.1	75.34	Ribosomal L28e protein family
GG27428|c9_g1_i1	2.065	0.974	2.78	1.049	3.703	1.336	4.602	Potri.001G194200.1	31.03	AT1G73020.1	75.34	Unknown
GG18882|c2_g1_i1	19.681	0.001	0.001	7.944	12.356	0.001	2.721	Potri.001G194300.1	98	AT1G73020.1	75.34	Unknown
GG1849|c0_g1_i1	79.611	114.822	156.019	95.103	80.045	182.318	171.066	Potri.001G194400.1	98	AT1G17730.1	75.34	vacuolar protein sorting 46.1
GG1859|c0_g1_i1	0.001	3.592	0.001	0.001	2.55	0.001	0.001	Potri.001G194500.1	98	AT2G28120.1	75.34	Major facilitator superfamily protein
GG35089|c1_g2_i1	0.001	0.001	2.058	0.001	0.001	0.001	0.931	Potri.001G195000.1	32.35	N/D	75.34	N/D
GG1862|c1_g1_i1	0.935	1.13	0.272	0.819	0.469	1.231	1.543	Potri.001G195300.1	98	AT3G21300.1	75.34	RNA methyltransferase family protein
GG18768|c1_g1_i1	32.838	40.705	58.559	55.142	36.469	44.426	54.134	Potri.001G195400.1	98	N/D	75.34	N/D
GG30270|c4_g1_i1	28.865	38.978	45.418	44.463	23.466	54.059	44.41	Potri.001G195800.1	32.5	N/D	75.34	N/D
GG1863|c2_g1_i1	10.011	9.977	13.164	8.718	5.109	10.835	8.491	Potri.001G195900.1	98	AT5G11730.1	75.34	Core-2/I-branching beta-1,6-N-acetylglucosaminyltransferase family protein
GG10177|c0_g1_i1	2.989	6.881	30.397	3.774	3.834	2.605	10.737	Potri.001G196200.1	90	AT3G17450.1	75.34	hAT dimerisation domain-containing protein
GG36641|c9_g1_i1	0.401	0.001	0.001	0.543	0.938	1.413	0.785	Potri.001G196300.1	32	AT1G55080.1	75.34	Unknown
GG1870|c3_g1_i1	32.304	23.499	23.667	30.369	26.804	24.179	26.533	Potri.001G196500.1	98	AT1G17640.1	75.34	RNA-binding (RRM/RBD/RNP motifs) family protein
GG1869|c0_g2_i1	3.511	3.041	3.134	3.498	3.628	3.105	2.036	Potri.001G196600.2	98	AT5G10900.1	75.34	Calcineurin-like metallo-phosphoesterase superfamily protein
GG4796|c1_g1_i1	5.224	10.868	14.927	8.893	7.06	7.268	19.311	Potri.001G196600.3	25.58	AT5G63870.1	75.34	serine/threonine phosphatase 7
GG1865|c0_g1_i1	2.393	2.921	1.218	1.224	1.856	1.442	1.15	Potri.001G196700.1	98	AT3G13780.1	75.34	SMAD/FHA domain-containing protein
GG1868|c1_g2_i3	9.683	15.13	27.452	10.458	9.122	16.872	17.083	Potri.001G196800.1	98	AT1G72880.1	75.34	Survival protein SurE-like phosphatase/nucleotidase
GG1868|c1_g2_i2	0.814	0.974	1.171	0.184	1.191	0.961	0.904	Potri.001G196800.2	98	AT1G72880.1	75.34	Survival protein SurE-like phosphatase/nucleotidase
GG1880|c0_g1_i1	0.061	0.001	0.225	2.2	1.594	0.721	1.57	Potri.001G197000.1	98	AT3G13890.2	75.34	myb domain protein 26
GG5222|c14_g1_i1	0.001	0.001	1.277	1.51	0.947	0.001	0.001	Potri.001G197200.2	34.15	AT4G08520.1	75.34	SNARE-like superfamily protein
GG1884|c7_g1_i3	16.984	13.761	15.979	17.003	20.56	15.632	15.531	Potri.001G197400.3	98	AT3G21280.1	75.34	ubiquitin-specific protease 7
GG1884|c6_g1_i1	17.203	24.592	85.159	23.981	21.188	35.841	43.269	Potri.001G197400.5	98	AT3G21280.1	75.34	ubiquitin-specific protease 7
GG1877|c4_g1_i1	1.3	2.646	1.242	2.909	8.972	2.355	0.758	Potri.001G197500.1	98	AT1G17500.1	75.34	ATPase E1-E2 type family protein / haloacid dehalogenase-like hydrolase family protein
GG1889|c1_g1_i1	19.365	33.953	51.001	27.083	25.135	33.447	38.238	Potri.001G197600.1	98	AT1G72710.1	75.34	casein kinase 1-like protein 2
GG1889|c1_g1_i5	8.128	12.567	20.415	12.151	14.203	17.68	18.836	Potri.001G197600.3	98	AT1G72710.1	75.34	casein kinase 1-like protein 2
GG1886|c1_g1_i1	4.519	60.86	82.285	16.331	18.619	59.356	65.291	Potri.001G197700.1	98	AT2G19460.1	75.34	Protein of unknown function (DUF3511)
GG1893|c1_g1_i1	69.321	244.563	115.036	119.719	121.802	217.697	219.054	Potri.001G197900.1	98	AT3G13920.1	75.34	eukaryotic translation initiation factor 4A1
GG1888|c0_g2_i1	1.227	0.001	0.662	0.001	0.122	0.442	0.001	Potri.001G198000.2	98	AT1G54220.1	75.34	Dihydrolipoamide acetyltransferase, long form protein
GG1892|c0_g1_i1	0.267	0.744	1.112	0.552	1.219	0.721	1.543	Potri.001G198500.1	98	AT1G17550.1	75.34	homology to ABI2
GG1894|c2_g1_i1	12.428	11.906	11.579	12.731	10.528	16.401	11.751	Potri.001G198600.1	98	AT3G13940.1	75.34	DNA binding;DNA-directed RNA polymerases
GG1895|c5_g1_i1	3.827	10.509	11.284	5.192	4.65	12.238	12.591	Potri.001G198700.1	98	AT4G26060.1	75.34	Ribosomal protein L18ae family
GG1895|c5_g1_i2	0.911	9.444	0.001	1.749	2.025	0.001	2.146	Potri.001G198700.2	98	AT5G57060.1	75.34	Unknown
GG1878|c1_g1_i1	0.001	19.576	19.882	4.934	18.6	8.297	17.832	Potri.001G198900.1	98	AT1G72790.1	75.34	hydroxyproline-rich glycoprotein family protein
GG1879|c3_g1_i1	21.564	16.122	3.572	16.819	17.513	10.171	9.039	Potri.001G199200.1	98	AT5G20490.1	75.34	Myosin family protein with Dil domain
GG24606|c2_g1_i1	1.142	0.001	1.289	0.764	0.966	0.001	1.178	Potri.001G199300.1	72.73	AT1G80140.1	75.34	Pectin lyase-like superfamily protein
GG1900|c1_g1_i1	29.631	26.374	65.313	29.016	31.369	43.859	51.239	Potri.001G199500.1	98	AT1G51730.1	75.34	Ubiquitin-conjugating enzyme family protein
GG1902|c5_g1_i2	18.903	16.398	23.123	17.307	12.76	21.391	22.588	Potri.001G199600.1	98	AT1G51720.1	75.34	Amino acid dehydrogenase family protein
GG1902|c6_g2_i3	2.053	1.194	2.59	1.215	0.328	1.144	4.73	Potri.001G199600.2	98	AT1G51720.1	75.34	Amino acid dehydrogenase family protein
GG1902|c6_g1_i1	1.239	1.075	3.359	0.875	0.45	2.259	3.953	Potri.001G199600.3	98	AT1G51720.1	75.34	Amino acid dehydrogenase family protein
GG1902|c6_g2_i2	8.699	6.651	2.507	7.162	9.966	4.836	6.081	Potri.001G199600.4	98	AT1G51720.1	75.34	Amino acid dehydrogenase family protein
GG1902|c5_g1_i1	3.195	1.047	1.798	3.498	1.013	4.653	1.443	Potri.001G199600.5	98	AT1G51720.1	75.34	Amino acid dehydrogenase family protein
GG1901|c3_g1_i1	12.343	3.959	3.158	12.464	6	4.086	7.085	Potri.001G200000.1	98	AT3G13690.1	75.34	Protein kinase protein with adenine nucleotide alpha hydrolases-like domain
GG1876|c0_g1_i1	5.09	0.11	0.639	0.516	0.047	0.423	1.187	Potri.001G200100.1	98	AT3G13730.1	75.34	cytochrome P450, family 90, subfamily D, polypeptide 1
GG1899|c3_g1_i1	18.053	24.601	87.135	15.024	11.578	32.63	34.713	Potri.001G200200.1	98	AT1G55160.1	75.34	Unknown
GG1899|c1_g1_i1	16.219	20.155	60.049	12.105	11.353	26.996	19.95	Potri.001G200200.2	98	AT1G55160.1	75.34	Unknown
GG1875|c2_g1_i1	32.073	4.805	3.264	8.083	3.844	3.019	3.753	Potri.001G200300.1	98	AT1G55140.1	75.34	Ribonuclease III family protein
GG1881|c4_g1_i1	1.749	2.388	1.715	2.421	1.088	3.201	3.689	Potri.001G200400.3	98	AT3G13750.1	75.34	beta galactosidase 1
GG1913|c6_g2_i1	2.284	1.167	0.603	0.681	0.506	1.163	0.247	Potri.001G200500.2	98	AT1G15750.1	75.34	Transducin family protein / WD-40 repeat family protein
GG1913|c8_g1_i1	13.619	29.25	45.146	25.978	25.782	28.236	28.176	Potri.001G200500.3	98	AT1G15750.1	75.34	Transducin family protein / WD-40 repeat family protein
GG1807|c0_g1_i1	0.001	0.001	0.001	0.001	0.281	1.904	0.001	Potri.001G200600.1	98	AT2G04865.1	75.34	Aminotransferase-like, plant mobile domain family protein
GG1910|c0_g1_i1	0.001	4.547	1.892	2.964	2.363	2.48	11.121	Potri.001G200700.1	98	AT1G17620.1	75.34	Late embryogenesis abundant (LEA) hydroxyproline-rich glycoprotein family
GG1912|c1_g1_i1	0.121	0.358	0.001	63.04	16.163	18.314	0.183	Potri.001G200800.1	98	AT1G72970.1	75.34	Glucose-methanol-choline (GMC) oxidoreductase family protein
GG12747|c0_g1_i1	1.725	0.303	0.001	1.602	4.519	4.134	2.511	Potri.001G200900.1	98	N/D	75.34	N/D
GG1916|c2_g1_i1	2.442	3.454	1.987	3.038	5.494	3.769	4.583	Potri.001G201000.1	98	AT1G72960.1	75.34	Root hair defective 3 GTP-binding protein (RHD3)
GG1916|c2_g1_i3	2.94	3.868	7.511	3.121	3.197	3.624	4.209	Potri.001G201000.2	98	AT1G72960.1	75.34	Root hair defective 3 GTP-binding protein (RHD3)
GG1905|c0_g1_i1	16.826	6.486	5.464	8.432	6.666	5.24	7.469	Potri.001G201100.1	98	AT1G15710.1	75.34	prephenate dehydrogenase family protein
GG1908|c10_g2_i1	18.15	5.889	3.229	8.699	11.897	3.365	5.378	Potri.001G201400.1	98	AT1G80480.1	75.34	plastid transcriptionally active 17
GG1908|c10_g1_i1	14.008	4.492	5.677	12.842	6.309	11.604	7.459	Potri.001G201400.3	98	AT1G15730.1	75.34	Cobalamin biosynthesis CobW-like protein
GG1920|c4_g1_i1	4.714	3.032	0.449	3.747	2.241	2.269	4.474	Potri.001G201500.2	98	AT1G52510.1	75.34	alpha/beta-Hydrolases superfamily protein
GG17474|c0_g1_i1	0.001	0.001	6.091	0.001	0.001	0.001	0.001	Potri.001G201500.3	98	AT1G52510.1	75.34	alpha/beta-Hydrolases superfamily protein
GG19323|c2_g1_i1	2.418	0.001	0.001	0.001	0.001	0.001	0.001	Potri.001G201500.4	98	AT1G52510.1	75.34	alpha/beta-Hydrolases superfamily protein
GG1919|c0_g1_i1	4.422	1.479	0.58	2.651	2.85	2.913	2.566	Potri.001G201600.2	98	AT1G52520.1	75.34	FAR1-related sequence 6
GG11159|c4_g1_i1	5.941	5.797	15.92	4.428	5.044	8.999	9.815	Potri.001G201700.2	38.64	AT1G52530.1	75.34	Unknown
GG10413|c4_g1_i1	3.183	0.001	0.001	0.166	0.001	0.001	0.001	Potri.001G201800.1	29.58	AT3G42170.1	75.34	BED zinc finger ;hAT family dimerisation domain
GG1923|c5_g2_i2	10.217	12.705	15.754	9.178	8.035	12.017	12.244	Potri.001G201900.1	98	AT3G15920.1	75.34	Phox (PX) domain-containing protein
GG1921|c3_g1_i1	4.58	5.898	2.697	5.487	3.722	3.586	3.597	Potri.001G201900.4	98	AT3G15920.1	75.34	Phox (PX) domain-containing protein
GG1921|c5_g2_i1	5.017	5.475	2.898	3.204	8.297	4.23	5.369	Potri.001G201900.6	98	AT3G15920.1	75.34	Phox (PX) domain-containing protein
GG1924|c0_g1_i1	0.984	0.001	2.129	0.001	0.338	0.375	0.001	Potri.001G202000.1	98	AT3G15900.1	75.34	Unknown
GG14955|c0_g1_i1	83.353	279.94	1998.76	25.923	72.123	21.833	88.381	Potri.001G202100.1	98	AT1G80080.1	75.34	Leucine-rich repeat (LRR) family protein
GG1931|c0_g1_i1	2.162	1.433	0.615	0.001	1.622	0.001	0.001	Potri.001G202700.1	98	N/D	75.34	N/D
GG1937|c0_g1_i1	0.001	0.001	0.001	0.001	0.001	0.001	0.001	Potri.001G202800.1	98	N/D	75.34	N/D
GG1932|c0_g1_i1	0.001	10.877	7.723	0.001	0.001	5.018	0.001	Potri.001G203100.1	98	AT3G15890.1	75.34	Protein kinase superfamily protein
GG1930|c0_g1_i1	2.806	3.583	5.772	3.434	3.647	4.432	3.314	Potri.001G203600.1	98	AT3G15890.1	75.34	Protein kinase superfamily protein
GG1941|c0_g1_i1	21.309	125.717	7.085	27.727	76.586	81.728	11.522	Potri.001G203900.1	98	N/D	75.34	N/D
GG1944|c2_g1_i1	5.625	12.025	11.603	6.987	8.7	11.95	7.56	Potri.001G204000.1	98	AT3G15890.1	75.34	Protein kinase superfamily protein
GG1943|c2_g1_i1	2.005	7.478	11.035	4.63	3.141	5.624	17.329	Potri.001G204100.1	98	AT3G15820.1	75.34	phosphatidic acid phosphatase-related / PAP2-related
GG1947|c1_g1_i1	3.572	0.505	2.058	3.102	3.272	1.009	3.086	Potri.001G204200.1	98	AT1G66340.1	75.34	Signal transduction histidine kinase, hybrid-type, ethylene sensor
GG1947|c1_g1_i2	5.88	7.955	33.52	4.069	1.8	7.864	20.306	Potri.001G204200.3	98	AT1G66340.1	75.34	Signal transduction histidine kinase, hybrid-type, ethylene sensor
GG1948|c1_g1_i1	627.982	23.94	2.33	63.979	35.551	17.843	3.47	Potri.001G204300.3	98	AT3G15840.1	75.34	post-illumination chlorophyll fluorescence increase
GG1949|c0_g1_i1	3.948	8.975	6.139	5.744	7.781	5.124	3.05	Potri.001G204400.1	98	AT1G80510.1	75.34	Transmembrane amino acid transporter family protein
[truncated: 36,332 more rows]
