# Supplementary material for: Wood Transcriptome Profiling Identifies Critical Pathway Genes of Secondary Wall Biosynthesis and Novel Regulators for Vascular Cambium Development in Populus
Source: Genes (Basel). 2019 Sep 7;10(9):690. doi: 10.3390/genes10090690 (PMC6770981; doi:10.3390/genes10090690)
Supplement: Supplementary file 1 [file genes-10-00690-s001.zip › genes-588507/Table S2.xlsx]

## Sheet: Sheet1
Table S4. List of primers used in this study.
Gene ID	Gene Name	Primers	Sequence (5’ ~ 3’)
Constructs for producing transgenic plants
Potri.005G125800	PtrHAM4-1	Forward	AAAAAGCAGGCTCCATGGATTACAAGGATGACGACGATAAGATGAAAGTTCCAGCTCCCTCA
		Reverse	AGAAAGCTGGGTCTAACACTTCCAAGCGGATGT
		attB1	GGGGACAAGTTTGTACAAAAAAGCAGGCT
		attB2	GGGGACCACTTTGTACAAGAAAGCTGGGT
For quantitative RT-PCR
Potri.002G257900	PtrCesA4	Forward	TAAGTTGCGGGTATGAAGAA
		Reverse	AATAGAGCCTAGTGCCCATC
Potri.018G103900	PtrCesA7	Forward	ATGAGTGTGGTTTTCCTGTG
		Reverse	TGCCTCAGTGAGATGCTTAT
Potri.011G069600	PtrCesA8	Forward	GTGGTGTCAGCATTGAAGAT
		Reverse	GGAATCAGAAGTGTTGTCCA
Potri.016G086400	PtrIRX9	Forward	GAACATCGCCAATGGCATTACT
		Reverse	CACGATTTTGTCTTCTTGATTTTCC
Potri.006G126800	PtrPAL1	Forward	TTGACTTGAGGCATTTGGAG
		Reverse	CAATGGATAGGTAGCACTGC
Potri.013G157900	PtrC4H1	Forward	ACTCTGGGACGTCTGGTACA
		Reverse	GCTTCATAGATTTACAGTGACACCC
Potri.001G036900	Ptr4CL1	Forward	TAGTGAAATCAGAAAAGTCTCAGG
		Reverse	CGCAAGTATTAAAGAAATAAGACAG
Potri.010G213000	PtrCHI1	Forward	GTCACTTGCTGCTAAATGGAAGGG
		Reverse	GCCAATCATTGACTCTAGCACAGC
Potri.003G119100	PtrANS1	Forward	GGTGACACTGTTGAGATCTTGAGC
		Reverse	CCATTTCAACGACATAGCTTGATCGCC
Potri.009G053900	PtrMYB46	Forward	ATCTTCGTCATCGTTAGCAA
		Reverse	CACCACTGTTAAGGACTCCA
Potri.003G107600	PtrPXY	Forward	CGAGTACATGCCTAATGGGAA
		Reverse	ATCAGCACGACATCCCTCATT
Potri.014G025300	PtrWOX4	Forward	GCGAGAGGCAAAAACAGAAGA
		Reverse	CCCTCCTCTTTACATGACCTG
Potri.019G010400	PtrActin2	Forward	GCCATCTCTCATCGGAATGGAA
		Reverse	AGGGCAGTGATTTCCTTGCTCA
For semi-quantitative RT-PCR
Potri.005G125800	PtrHAM4-1	Forward	TCACTGCATCTCAACAGATTG
		Reverse	AGAAAGCTGGGTCTAACACTTCCAAGCGGATGT
AT1G49240	AtActin8	Forward	ATGAAGATTAAGGTCGTGGCA
		Reverse	TCCGAGTTTGAAGAGGCTAC
