# Supplementary material for: Wood Transcriptome Profiling Identifies Critical Pathway Genes of Secondary Wall Biosynthesis and Novel Regulators for Vascular Cambium Development in Populus
Source: Genes (Basel). 2019 Sep 7;10(9):690. doi: 10.3390/genes10090690 (PMC6770981; doi:10.3390/genes10090690)
Supplement: Supplementary file 1 [file genes-10-00690-s001.zip › genes-588507/Table S3.xlsx]

## Sheet: Sheet1
Table S3. List of transcripts preferentially expressed in IC (885 transcripts)
RSEM_IDa	L	IDX	MDX	SL	IS	IC	MC	Potri IDb	% c	AGId	% e	Description
GG10105|c13_g1_i1	9.549	9.811	4.069	11.682	11.588	35.494	15.996	Potri.004G101800.1	98.18	AT5G16040.1	75.34	Regulator of chromosome condensation (RCC1) family protein
GG10107|c0_g1_i1	0.535	2.535	0.001	1.095	1.294	7.903	1.068	Potri.004G102600.1	94.74	AT2G37630.1	75.34	myb-like HTH transcriptional regulator family protein
GG10116|c6_g1_i1	0.001	0.001	0.001	0.865	1.5	5.682	0.001	Potri.004G104400.1	90.77	AT5G38600.1	75.34	Proline-rich spliceosome-associated (PSP) family protein / zinc knuckle (CCHC-type) family protein
GG10139|c0_g1_i1	0.802	1.892	1.715	1.648	1.575	9.21	5.14	Potri.004G106100.1	97.06	AT1G61600.1	75.34	Protein of unknown function (DUF1262)
GG10383|c0_g1_i1	0.219	0.202	0.296	3.185	1.669	15.911	8.181	Potri.004G132700.1	98.64	AT1G30080.1	75.34	Glycosyl hydrolase superfamily protein
GG105|c0_g1_i2	0.085	1.488	1.384	0.433	1.388	5.759	3.588	Potri.001G012300.1	96.85	AT5G42340.1	46.38	Plant U-Box 15
GG10594|c0_g1_i1	6.572	9.536	12.384	2.044	3.441	103.157	25.519	Potri.004G157300.1	98.7	AT5G66440.1	75.34	Unknown
GG10700|c0_g1_i1	0.462	0.432	2.945	0.626	0.722	14.796	7.688	Potri.010G172300.2	28.26	AT1G16290.1	61.18	Unknown
GG10863|c0_g1_i1	9.683	3.757	3.714	14.306	20.625	141.911	135.046	Potri.004G191200.1	95.7	AT2G27140.1	75.34	HSP20-like chaperones superfamily protein
GG109|c0_g1_i1	0.522	1.038	0.083	1.013	1.453	54.77	1.945	Potri.001G012700.1	98.07	AT3G12120.1	67.79	fatty acid desaturase 2
GG11094|c2_g1_i1	0.001	19.383	14.229	14.573	12.563	73.104	29.336	Potri.004G213300.1	95.59	AT2G27990.1	75.34	BEL1-like homeodomain 8
GG11185|c1_g1_i1	5.528	2.095	0.001	6.702	0.001	58.558	15.932	Potri.008G104700.1	31.43	AT2G23540.1	40.88	GDSL-like Lipase/Acylhydrolase superfamily protein
GG11292|c0_g1_i1	1.385	0.864	0.473	1.749	1.191	14.719	9.797	Potri.004G234500.1	95.11	AT5G45320.1	75.34	Unknown
GG11297|c0_g1_i1	0.984	1.534	1.053	2.393	3.516	12.181	6.017	Potri.T091600.1	36.11	AT1G75800.1	50	Pathogenesis-related thaumatin superfamily protein
GG11317|c0_g1_i1	0.68	0.001	0.237	0.617	1.706	9.998	6.93	Potri.005G001000.1	95.65	N/D	75.34	N/D
GG11467|c0_g1_i1	0.389	2.361	0.319	2.154	1.5	9.114	8.336	Potri.005G015600.1	99.07	AT1G18610.1	75.34	Galactose oxidase/kelch repeat superfamily protein
GG11484|c2_g2_i1	0.001	1.295	1.017	0.773	2.569	9.748	5.46	Potri.005G017200.1	96.82	AT1G23380.1	75.34	KNOTTED1-like homeobox gene 6
GG11532|c0_g1_i1	1.531	2.113	2.969	4.143	8.522	43.782	35.243	Potri.005G022700.1	97.92	AT3G05620.1	75.34	Plant invertase/pectin methylesterase inhibitor superfamily
GG11570|c0_g1_i1	3.195	1.121	0.426	1.629	0.628	31.197	24.597	Potri.005G026100.1	94.9	AT1G56210.1	75.34	Heavy metal transport/detoxification superfamily protein
GG11580|c8_g2_i2	1.458	13.467	18.203	8.552	7.885	55.578	38.959	Potri.005G027900.2	98.2	AT4G02570.1	75.34	cullin 1
GG11628|c4_g1_i1	2.272	2.324	2.366	2.136	9.694	55.376	30.377	Potri.005G034300.1	92.39	AT1G54860.1	75.34	Glycoprotein membrane precursor GPI-anchored
GG11683|c3_g1_i1	10.011	74.934	22.816	61.613	76.736	267.766	158.511	Potri.005G036300.2	95.45	AT5G19090.2	75.34	Heavy metal transport/detoxification superfamily protein
GG11756|c1_g1_i1	3.499	2.48	2.933	10.614	16.735	145.92	126.254	Potri.005G047000.1	93.67	N/D	75.34	N/D
GG11819|c2_g1_i1	1.494	0.744	0.106	1.804	1.444	13.383	3.689	Potri.005G052700.1	98.12	AT3G63380.1	75.34	ATPase E1-E2 type family protein / haloacid dehalogenase-like hydrolase family protein
GG11874|c3_g1_i1	26.351	8.351	1.691	5.155	19.632	248.26	43.816	Potri.005G060000.1	99.23	AT1G77120.1	75.34	alcohol dehydrogenase 1
GG12018|c1_g1_i9	0.001	0.001	0.001	0.001	0.872	6.845	1.543	Potri.005G073600.1	96	AT5G10320.1	75.34	Unknown
GG12054|c0_g1_i1	7.338	2.756	0.887	3.36	8.175	68.605	15.193	Potri.005G078500.1	97.38	N/D	75.34	N/D
GG12062|c0_g1_i1	0.001	1.736	0.001	0.001	0.001	9.864	0.001	Potri.005G079000.1	97.4	AT5G10180.1	75.34	slufate transporter 2;1
GG12074|c0_g1_i1	0.377	0.891	0.485	0.258	0.816	7.412	4.483	Potri.005G079100.1	97.81	AT4G39810.1	75.34	Polynucleotidyl transferase, ribonuclease H-like superfamily protein
GG12096|c0_g1_i1	1.239	12.255	0.674	6.72	11.035	51.29	15.485	Potri.005G082000.5	98	AT5G65210.1	75.34	bZIP transcription factor family protein
GG12113|c0_g1_i1	0.364	2.802	0.852	0.911	5.166	100.177	19.311	Potri.005G083400.1	98	AT4G14540.1	75.34	nuclear factor Y, subunit B3
GG12172|c4_g1_i1	0.001	0.001	2.791	0.562	0.694	9.047	3.387	Potri.003G102900.1	98	AT1G61700.1	75.34	RNA polymerases N / 8 kDa subunit
GG12173|c7_g1_i1	10.922	10.096	3.241	6.674	17.297	93.812	16.27	Potri.005G089000.2	98	AT3G19970.1	75.34	alpha/beta-Hydrolases superfamily protein
GG12256|c0_g1_i1	0.972	0.34	0.248	1.252	1.678	17.757	2.429	Potri.005G098400.1	98	AT2G36650.1	75.34	Unknown
GG12383|c0_g1_i1	1.178	0.367	0.532	3.682	4.059	18.987	14.919	Potri.005G112200.1	98	AT4G35000.1	75.34	ascorbate peroxidase 3
GG12507|c2_g1_i1	1.276	1.69	1.49	3.995	5.991	25.063	15.896	Potri.005G124500.1	98	AT5G03970.1	75.34	F-box associated ubiquitination effector family protein
GG12514|c0_g1_i1	3.013	3.978	0.001	5.321	3.9	37.686	15.677	Potri.005G125800.1	98	AT4G36710.1	75.34	GRAS family transcription factor
GG12545|c1_g1_i2	1.312	1.589	1.112	1.675	3.797	26.429	10.938	Potri.005G134200.1	98	AT5G60200.1	75.34	TARGET OF MONOPTEROS 6
GG12582|c1_g1_i1	0.826	8.948	9.261	5.192	5.794	28.544	7.076	Potri.005G134600.1	98	AT4G37180.1	75.34	Homeodomain-like superfamily protein
GG1261|c0_g1_i1	1.992	0.698	1.455	1.068	0.001	13.892	3.47	Potri.001G133400.1	98	AT5G45580.1	75.34	Homeodomain-like superfamily protein
GG12616|c3_g1_i1	0.838	0.505	1.337	0.001	0.619	41.349	12.079	Potri.005G142100.3	98	AT1G10630.1	75.34	ADP-ribosylation factor A1F
GG12616|c3_g1_i2	36.228	16.949	1.857	5.514	15.638	392.574	92.901	Potri.005G142100.1	98	AT1G10630.1	75.34	ADP-ribosylation factor A1F
GG1264|c2_g1_i1	1.081	0.34	0.189	3.332	2.016	11.104	5.643	Potri.001G131800.1	98	AT1G31880.1	75.34	DZC (Disease resistance/zinc finger/chromosome condensation-like region) domain containing protein
GG12640|c1_g1_i1	0.911	0.68	0.449	2.274	2.025	11.392	5.332	Potri.005G142300.1	98	AT4G37250.1	75.34	Leucine-rich repeat protein kinase family protein
GG12664|c0_g1_i1	0.001	0.001	0.001	1.988	0.001	10.296	0.001	Potri.005G145100.1	98	AT5G67350.1	75.34	Unknown
GG12688|c0_g1_i1	0.001	0.652	1.088	2.127	2.409	22.352	6.053	Potri.005G147100.2	98	AT4G37790.1	75.34	Homeobox-leucine zipper protein family
GG12688|c0_g2_i1	0.001	1.047	0.001	0.58	1.931	8.278	4.602	Potri.005G147100.1	98	AT4G37790.1	75.34	Homeobox-leucine zipper protein family
GG12838|c2_g2_i1	1.385	0.001	0.001	0.001	0.001	7.691	0.511	Potri.005G169300.1	98	AT1G22150.1	75.34	sulfate transporter 1;3
GG12858|c0_g1_i1	14.445	8.617	1.668	3.148	4.753	100.792	14.252	Potri.005G167700.1	98	AT1G22160.1	75.34	Protein of unknown function (DUF581)
GG12870|c0_g1_i1	1.033	4.805	0.001	0.718	1.481	30.889	9.605	Potri.015G013600.1	98	AT5G24240.1	64.05	Phosphatidylinositol 3- and 4-kinase ;Ubiquitin family protein
GG12950|c1_g1_i1	0.001	0.001	0.001	0.001	0.001	35.187	1.068	Potri.005G176200.1	98	AT4G08300.1	75.34	nodulin MtN21 /EamA-like transporter family protein
GG12974|c2_g1_i2	17.276	9.591	17.742	12.667	12.281	54.309	27.254	Potri.005G178200.1	98	AT1G21790.1	75.34	TRAM, LAG1 and CLN8 (TLC) lipid-sensing domain containing protein
GG12979|c0_g1_i2	0.001	0.001	0.603	0.001	0.441	6.826	1.196	Potri.005G178900.2	98	AT1G44350.1	75.34	IAA-leucine resistant (ILR)-like gene 6
GG12979|c0_g1_i3	0.632	1.13	3.525	0.957	1.509	17.43	3.387	Potri.004G233000.3	98	AT4G25160.1	75.34	U-box domain-containing protein kinase family protein
GG12992|c0_g1_i1	0.68	0.001	0.001	0.23	0.797	17.295	5.661	Potri.005G180300.1	98	AT3G19910.1	75.34	RING/U-box superfamily protein
GG13017|c7_g1_i1	41.391	17.601	19.563	16.349	28.529	243.722	62.634	Potri.005G183400.1	98	AT4G21470.1	75.34	riboflavin kinase/FMN hydrolase
GG13080|c0_g1_i1	0.001	0.753	0.001	0.074	0.15	8.979	0.849	Potri.005G190800.1	98	AT3G43660.1	75.34	Vacuolar iron transporter (VIT) family protein
GG13127|c1_g1_i1	1.106	2.416	3.501	1.252	1.425	38.936	24.725	Potri.005G195800.1	98	AT4G09890.1	75.34	Protein of unknown function (DUF3511)
GG13146|c1_g2_i1	0.935	0.551	0.745	0.967	0.141	7.806	2.155	Potri.005G198600.1	98	AT1G22750.4	75.34	Unknown
GG13179|c0_g1_i1	1.531	3.032	0.651	1.39	1.059	19.007	7.249	Potri.005G202100.3	98	AT2G42910.1	75.34	Phosphoribosyltransferase family protein
GG13194|c0_g1_i1	1.859	2.646	2.389	2.642	4.022	36.783	11.084	Potri.010G208400.1	98	AT5G13680.1	62.87	IKI3 family protein
GG13212|c0_g1_i1	0.001	1.093	0.001	0.782	0.984	5.624	3.579	Potri.002G232700.3	98	AT4G14180.1	75.34	putative recombination initiation defect 1
GG13296|c0_g1_i5	0.583	1.58	0.001	1.252	2.072	11.604	7.286	Potri.005G213900.1	98	AT1G03070.1	75.34	Bax inhibitor-1 family protein
GG13331|c2_g1_i1	0.001	0.001	1.585	0.001	0.001	6.614	1.433	Potri.001G456700.1	98	N/D	75.34	N/D
GG13382|c0_g1_i1	3.013	5.714	5.216	5.072	5.213	23.939	15.741	Potri.005G225300.1	98	AT3G23280.2	75.34	XB3 ortholog 5 in Arabidopsis thaliana
GG13395|c2_g1_i1	5.831	6.899	1.774	5.505	6.553	32.735	8.309	Potri.005G223800.2	98	AT2G31200.1	75.34	actin depolymerizing factor 6
GG13399|c1_g1_i1	1.446	0.68	0.248	0.663	3.103	56.164	3.47	Potri.005G224200.1	98	AT2G20500.1	75.34	Unknown
GG13429|c0_g1_i3	0.462	0.001	0.473	0.001	0.347	28.534	3.488	Potri.005G230100.1	98	AT1G19640.1	75.34	jasmonic acid carboxyl methyltransferase
GG13460|c1_g1_i2	0.717	1.387	0.001	0.534	0.666	12.056	1.059	Potri.005G230200.1	98	AT5G42810.1	75.34	inositol-pentakisphosphate 2-kinase 1
GG13482|c1_g1_i1	0.001	6.66	0.13	0.451	3.853	78.517	23.337	Potri.002G030400.3	98	AT1G19715.3	75.34	Mannose-binding lectin superfamily protein
GG13482|c2_g1_i1	0.049	4.06	0.142	0.469	2.934	34.495	11.468	Potri.002G030400.2	98	AT1G19715.3	75.34	Mannose-binding lectin superfamily protein
GG13484|c1_g1_i1	2.418	8.672	1.242	1.777	6.309	186.019	29.464	Potri.005G232500.1	98	AT1G19715.3	75.34	Mannose-binding lectin superfamily protein
GG13581|c0_g1_i1	22.718	1.856	0.001	4.704	17.682	78.007	7.332	Potri.005G241500.1	98	AT1G75820.1	75.34	Leucine-rich receptor-like protein kinase family protein
GG13581|c1_g1_i1	40.443	6.55	0.509	8.727	28.847	193.316	18.206	Potri.005G241500.2	98	AT1G75820.1	75.34	Leucine-rich receptor-like protein kinase family protein
GG13595|c0_g1_i1	0.001	3.224	0.001	0.764	7.988	29.14	3.716	Potri.005G246600.1	98	AT1G53470.1	75.34	mechanosensitive channel of small conductance-like 4
GG13595|c4_g1_i4	1.154	0.001	0.001	0.001	0.001	7.508	0.001	Potri.013G070200.1	98	AT5G42540.1	45.05	exoribonuclease 2
GG13681|c0_g4_i1	0.001	0.001	0.001	0.001	0.001	6.643	0.001	Potri.005G248100.1	98	AT1G76180.1	75.34	Dehydrin family protein
GG13686|c1_g1_i1	2.005	2.802	0.414	0.681	1.2	19.891	6.099	Potri.005G252100.1	98	AT4G37420.1	49.33	Domain of unknown function (DUF23)
GG13752|c0_g1_i1	1.288	0.717	0.001	3.977	8.794	42.734	0.32	Potri.005G258800.1	98	AT1G20990.1	62.8	Cysteine/Histidine-rich C1 domain family protein
GG13757|c0_g1_i1	1.677	0.919	0.438	2.854	2.259	40.474	13.129	Potri.005G259300.1	98	AT1G21050.1	57.37	Protein of unknown function, DUF617
GG13768|c0_g1_i1	0.001	2.517	2.283	1.003	0.553	8.354	2.346	Potri.006G001300.1	98	AT3G13310.1	49.17	Chaperone DnaJ-domain superfamily protein
GG13784|c0_g3_i1	0.001	0.717	0.001	1.04	1.781	10.085	3.351	Potri.009G170000.1	98	AT4G38190.1	82.69	cellulose synthase like D4
GG13788|c0_g1_i1	10.582	24.491	20.497	19.82	15.844	95.552	70.504	Potri.006G003600.1	98	AT1G60870.1	56.08	maternal effect embryo arrest 9
GG13826|c3_g2_i2	5.03	10.574	6.103	0.746	0.872	52.136	25.629	Potri.006G006100.4	98	AT5G63530.1	50	farnesylated protein 3
GG13863|c0_g1_i1	2.588	0.303	0.166	2.439	3.731	18.238	6.592	Potri.006G010900.1	98	AT5G45540.1	31.9	Protein of unknown function (DUF594)
GG13865|c1_g1_i1	0.001	0.001	0.001	0.001	0.872	5.913	2.118	Potri.006G011100.1	98	AT5G45470.1	30.57	Protein of unknown function (DUF594)
GG13878|c0_g1_i1	0.001	0.001	0.001	0.81	0.001	5.24	0.001	Potri.006G012700.1	98	AT5G45540.1	34.25	Protein of unknown function (DUF594)
GG1399|c0_g1_i1	2.333	0.257	0.142	2.274	2.044	33.408	0.256	Potri.001G145200.1	98	AT1G32450.1	75.34	nitrate transporter 1.5
GG14088|c1_g1_i1	2.272	0.615	1.396	5.643	3.366	40.849	31.052	Potri.006G038600.1	98	AT2G41200.1	56.78	Unknown
GG14109|c0_g1_i1	0.146	0.395	0.142	0.589	1.481	8.999	7.971	Potri.006G042900.1	98	AT3G50180.1	#N/A	Plant protein of unknown function (DUF247)
GG14135|c6_g1_i1	4.434	11.272	2.377	2.725	6.309	358.858	38.895	Potri.004G195600.3	98	AT5G21140.1	75.34	embryo defective 1379
GG14240|c0_g1_i1	11.177	8.608	2.188	2.071	4.453	298.829	67.957	Potri.006G054700.1	98	AT3G53720.1	68.65	cation/H+ exchanger 20
GG14240|c2_g1_i1	20.045	29.985	4.163	1.206	10.463	441.768	115.745	Potri.007G105200.1	98	AT2G13620.1	73.48	cation/hydrogen exchanger 15
GG14242|c0_g1_i1	0.001	2.958	1.916	0.359	2.006	19.151	6.601	Potri.006G053600.1	98	AT3G20898.1	#N/A	Unknown
GG14290|c0_g1_i1	4.689	1.323	0.296	1.169	1.903	15.844	3.899	Potri.006G058700.1	98	AT5G06850.1	80.3	C2 calcium/lipid-binding plant phosphoribosyltransferase family protein
GG14374|c1_g1_i1	3.827	0.753	0.237	1.758	1.369	11.489	5.798	Potri.006G067500.1	98	AT2G26600.1	74.93	Glycosyl hydrolase superfamily protein
GG14451|c0_g1_i1	2.612	0.524	0.698	0.451	1.969	31.341	12.773	Potri.006G074600.1	98	AT5G57150.1	48.68	basic helix-loop-helix (bHLH) DNA-binding superfamily protein
GG14471|c0_g1_i1	0.814	0.818	0.201	3.922	1.988	17.151	3.807	Potri.006G076400.2	98	AT5G57240.1	51.84	OSBP(oxysterol binding protein)-related protein 4C
GG14477|c1_g1_i1	2.32	2.637	4.341	2.946	5.428	23.112	18.407	Potri.006G077000.1	98	AT2G19090.1	57.42	Protein of unknown function (DUF630 and DUF632)
GG14517|c0_g1_i1	0.001	1.378	1.668	0.976	1.256	16.209	6.063	Potri.006G081900.1	98	AT2G28780.1	55.23	Unknown
GG14519|c0_g1_i1	0.001	1.47	0.001	0.001	2.578	19.632	2.374	Potri.006G082000.1	98	AT2G28780.1	37.64	Unknown
GG14622|c0_g1_i1	0.001	0.001	0.001	0.001	1.228	7.97	1.488	Potri.005G182800.2	98	AT1G77280.1	75.34	Protein kinase protein with adenine nucleotide alpha hydrolases-like domain
GG14622|c1_g1_i1	0.001	3.022	0.001	1.869	2.175	30.39	19.438	Potri.006G093300.1	98	AT2G37925.1	58.41	copper transporter 4
GG14656|c0_g2_i3	0.001	0.001	3.501	0.001	6.788	25.717	9.523	Potri.006G095500.1	98	AT3G54110.1	85.33	plant uncoupling mitochondrial protein 1
GG14674|c0_g1_i1	1.907	1.102	1.041	2.513	1.744	10.373	7.505	Potri.006G098700.1	98	AT1G74720.1	72.08	C2 calcium/lipid-binding plant phosphoribosyltransferase family protein
GG14720|c8_g1_i4	3.171	1.231	3.844	0.718	1.003	14.392	6.346	Potri.006G102000.1	98	AT2G38280.1	76.96	AMP deaminase, putative / myoadenylate deaminase, putative
GG14759|c0_g1_i1	0.001	0.001	1.419	0.001	0.253	6.97	0.411	Potri.016G132200.1	98	AT2G38400.1	75.21	alanine:glyoxylate aminotransferase 3
GG14784|c0_g2_i1	0.001	1.424	1.739	0.001	1.303	10.7	3.15	Potri.018G078500.1	98	AT1G03670.1	#N/A	ankyrin repeat family protein
GG14828|c1_g1_i1	14.882	45.822	71.699	9.04	23.757	260.373	39.899	Potri.006G113400.3	98	AT2G38640.1	53.46	Protein of unknown function (DUF567)
GG14934|c1_g1_i2	0.522	1.066	0.52	0.001	0.497	14.305	7.341	Potri.006G122800.1	98	AT5G03450.1	46.15	Transducin/WD40 repeat-like superfamily protein
GG1509|c1_g1_i1	1.519	1.497	0.58	3.204	4.884	41.253	14.262	Potri.001G155000.1	98	AT4G16790.1	75.34	hydroxyproline-rich glycoprotein family protein
GG15222|c0_g1_i1	0.644	0.965	0.26	1.013	1.988	15.949	8.226	Potri.006G155200.1	98	AT2G03500.1	51.57	Homeodomain-like superfamily protein
GG15274|c0_g2_i1	0.001	0.753	0.887	0.543	0.656	5.259	0.813	Potri.018G080900.3	98	AT5G19540.1	69.36	Unknown
GG15328|c7_g1_i1	0.207	0.001	0.001	0.405	1.903	10.441	3.04	Potri.001G444200.1	98	AT1G61310.1	75.34	LRR and NB-ARC domains-containing disease resistance protein
GG15486|c0_g1_i2	1.834	0.9	0.001	2.522	5.55	17.766	13.823	Potri.010G252200.1	98	AT1G51550.1	63	Kelch repeat-containing F-box family protein
GG1552|c6_g1_i1	2.017	4.501	1.573	0.001	1.163	14.113	2.931	Potri.003G075000.3	98	AT2G32260.1	75.34	phosphorylcholine cytidylyltransferase
GG1552|c6_g3_i1	34.442	31.556	50.28	22.379	23.016	201.152	91.778	Potri.001G159400.1	98	AT2G32260.1	75.34	phosphorylcholine cytidylyltransferase
GG15578|c2_g1_i1	10.144	6.449	6.044	10.881	9.01	34.043	23.264	Potri.006G188800.1	98	AT5G20320.1	56.15	dicer-like 4
GG15591|c1_g1_i2	2.976	1.02	0.189	0.359	0.263	23.891	2.319	Potri.006G191000.1	98	AT5G06800.1	52.58	myb-like HTH transcriptional regulator family protein
GG15591|c1_g1_i3	2.503	1.093	0.071	0.156	1.05	23.929	1.926	Potri.006G191000.2	98	AT5G06800.1	52.58	myb-like HTH transcriptional regulator family protein
GG15719|c0_g2_i1	0.001	0.001	0.001	1.629	1.031	17.603	9.24	Potri.006G204500.2	98	AT3G52490.1	58.55	Double Clp-N motif-containing P-loop nucleoside triphosphate hydrolases superfamily protein
GG15737|c0_g1_i1	1.3	0.717	0.308	0.313	1.463	24.39	3.305	Potri.018G117600.1	98	AT1G74170.1	34.91	receptor like protein 13
GG1580|c1_g1_i1	1.227	3.996	4.14	3.231	5.428	20.333	18.051	Potri.001G162400.1	98	AT3G14310.1	75.34	pectin methylesterase 3
GG15813|c2_g1_i1	1.154	0.533	0.001	0.654	0.141	6.595	3.104	Potri.018G077100.1	98	N/D	#N/A	N/D
GG15813|c3_g1_i1	34.733	5.999	1.348	26.135	18	143.987	41.799	Potri.006G213900.1	98	AT2G37390.1	39.64	Chloroplast-targeted copper chaperone protein
GG15843|c0_g1_i1	2.284	0.625	0.142	1.933	2.981	19.362	17.603	Potri.006G216700.1	98	AT5G20870.1	63.03	O-Glycosyl hydrolases family 17 protein
GG15849|c6_g1_i2	2.211	1.13	0.639	1.712	1.022	9.422	2.84	Potri.006G217200.4	98	AT5G20900.1	50	jasmonate-zim-domain protein 12
GG15871|c4_g1_i1	3.438	2.885	1.467	1.602	3.347	56.684	12.618	Potri.006G220500.1	98	AT5G21910.1	56	Unknown
GG15931|c0_g1_i1	1.288	0.762	1.112	1.639	3.103	24.785	24.524	Potri.006G225400.1	98	N/D	43.18	N/D
GG15988|c0_g1_i1	0.036	1.093	0.698	0.258	0.001	5.47	1.223	Potri.006G188000.1	98	AT2G25180.1	53.76	response regulator 12
GG16025|c0_g1_i1	1.871	0.248	0.001	0.736	2.297	14.623	5.195	Potri.006G238000.1	98	AT5G11620.1	47.48	SWIM zinc finger family protein / mitogen-activated protein kinase kinase kinase (MAPKKK)-related
GG16189|c0_g1_i1	0.121	0.946	0.39	0.313	1.219	68.586	3.725	Potri.006G252200.1	98	AT2G18660.1	37.23	plant natriuretic peptide A
GG16223|c2_g1_i1	11.323	8.213	5.216	8.368	6.9	34.1	19.438	Potri.006G255500.1	98	AT5G25340.1	43.48	Ubiquitin-like superfamily protein
GG16242|c0_g1_i1	0.401	1.286	0.449	0.239	0.9	5.643	1.899	Potri.006G258900.1	98	AT5G25260.1	#N/A	SPFH/Band 7/PHB domain-containing membrane-associated protein family
GG16321|c0_g1_i1	1.045	0.652	0.001	1.666	2.166	12.363	3.059	Potri.006G267000.1	98	AT2G02240.1	44.52	F-box family protein
GG16335|c0_g2_i1	0.401	1.47	1.715	0.184	0.619	8.556	0.931	Potri.006G267900.1	98	AT5G57685.1	68.48	glutamine dumper 3
GG16456|c3_g1_i1	1.142	0.303	0.166	0.001	0.488	9.008	1.698	Potri.006G280700.1	98	AT4G31140.1	66.39	O-Glycosyl hydrolases family 17 protein
GG16501|c1_g1_i1	9.743	37.655	3.264	22.176	36.01	328.699	75.17	Potri.007G005400.1	98	AT5G67600.1	56.34	Unknown
GG16513|c3_g1_i1	5.977	14.515	5.121	27.111	17.85	84.977	61.986	Potri.007G005600.1	98	AT5G67620.1	57.22	Unknown
GG16514|c5_g1_i1	0.911	2.453	1.75	0.911	1.641	9.037	4.2	Potri.007G008400.1	98	N/D	#N/A	N/D
GG16520|c1_g1_i1	0.001	5.686	1.171	1.234	1.875	21.756	16.188	Potri.018G051200.1	98	AT2G26450.1	52.56	Plant invertase/pectin methylesterase inhibitor superfamily
GG16541|c0_g1_i2	1.482	1.553	1.372	0.423	0.553	7.268	0.502	Potri.007G008200.1	98	AT4G37790.1	63.61	Homeobox-leucine zipper protein family
GG16662|c1_g1_i1	1.81	4.281	7.108	3.056	3.028	31.514	13.851	Potri.007G020600.1	98	AT2G18193.1	59.95	P-loop containing nucleoside triphosphate hydrolases superfamily protein
GG16690|c1_g1_i1	0.522	2.113	0.899	3.351	1.172	13.633	6.957	Potri.005G047700.1	98	AT3G57620.1	75.34	glyoxal oxidase-related protein
GG16746|c2_g1_i1	10.776	4.235	0.461	7.972	8.981	52.271	18.69	Potri.007G029200.1	98	AT4G36710.1	52.71	GRAS family transcription factor
GG16794|c1_g1_i1	0.001	10.298	6.694	0.001	0.834	105.022	86.163	Potri.007G034000.6	98	N/D	36.96	N/D
GG1680|c1_g1_i1	2.418	4.18	0.816	3.498	5.859	24.938	2.94	Potri.001G173700.1	98	AT1G52700.1	75.34	alpha/beta-Hydrolases superfamily protein
GG16813|c0_g1_i1	3.001	10.206	15.494	6.564	17.26	79.834	77.882	Potri.007G038100.1	98	AT5G65590.1	58.7	Dof-type zinc finger DNA-binding family protein
GG16824|c0_g1_i1	2.6	1.966	10.586	1.362	0.001	31.841	9.906	Potri.007G038500.1	98	AT2G23640.1	40.4	Reticulan like protein B13
GG16834|c0_g1_i1	0.001	0.524	0.001	1.141	1.35	5.307	0.001	Potri.007G039300.1	98	AT5G66900.1	42.1	Disease resistance protein (CC-NBS-LRR class) family
GG16862|c0_g1_i1	2.661	1.736	0.001	0.727	2.231	111.463	19.438	Potri.007G042700.2	98	N/D	32.79	N/D
GG16865|c0_g1_i1	14.068	2.37	1.135	1.961	5.625	173.685	36.32	Potri.007G042900.1	98	AT2G15680.1	47.47	Calcium-binding EF-hand family protein
GG16940|c3_g1_i1	1.506	1.121	2.034	3.259	3.628	48.598	44.163	Potri.007G051200.1	98	AT4G37445.1	59.38	Unknown
GG16980|c0_g1_i1	9.16	14.671	5.843	6.812	9.488	98.86	23.154	Potri.007G056400.1	98	AT2G17820.1	64.56	histidine kinase 1
GG17001|c3_g1_i1	2.697	1.461	3.939	2.762	2.25	12.46	0.001	Potri.007G058500.4	98	AT4G15560.1	72.55	Deoxyxylulose-5-phosphate synthase
GG17054|c0_g1_i2	0.001	0.001	0.001	0.001	1.294	6.816	2.273	Potri.007G066700.1	98	AT1G31320.1	#N/A	LOB domain-containing protein 4
GG1712|c0_g1_i1	0.001	0.955	0.426	0.644	0.001	6.095	1.315	Potri.001G178200.1	98	AT1G15660.1	75.34	centromere protein C
GG17137|c2_g1_i2	2.576	0.001	0.001	2.265	1.519	8.229	2.584	Potri.007G075700.1	98	AT5G08350.1	#N/A	GRAM domain-containing protein / ABA-responsive protein-related
GG17183|c2_g1_i1	10.12	8.856	0.71	5.302	3.131	48.175	0.986	Potri.007G078600.1	98	AT4G39420.2	38.43	Unknown
GG17207|c3_g1_i1	0.001	0.762	0.438	0.525	1.303	6.768	1.105	Potri.007G083600.1	98	AT3G26300.1	#N/A	cytochrome P450, family 71, subfamily B, polypeptide 34
GG17211|c1_g1_i1	0.547	2.15	0.272	0.469	3.928	97.466	25.811	Potri.010G149100.1	98	AT5G49600.1	56.85	Protein of unknown function, DUF538
GG17229|c0_g1_i1	2.661	1.259	0.001	4.05	6.469	25.063	0.493	Potri.007G084400.1	98	AT5G07990.1	#N/A	Cytochrome P450 superfamily protein
GG17229|c1_g1_i1	2.235	1.975	0.001	2.78	5.044	17.218	1.424	Potri.007G082900.1	98	AT3G26300.1	#N/A	cytochrome P450, family 71, subfamily B, polypeptide 34
GG17250|c4_g1_i2	4.823	3.721	3.489	2.559	4.781	115.482	34.741	Potri.007G085800.1	98	N/D	100	N/D
GG1726|c0_g1_i3	0.001	0.579	0.402	0.175	0.431	8.72	2.976	Potri.001G179400.2	98	AT3G15990.1	75.34	sulfate transporter 3;4
GG17271|c0_g1_i1	0.001	0.524	0.769	0.258	0.281	5.345	3.387	Potri.014G027200.1	98	AT3G49180.1	56.66	Transducin/WD40 repeat-like superfamily protein
GG17275|c1_g1_i1	3.426	8.488	6.943	4.999	7.416	85.218	76.192	Potri.007G087300.1	98	AT4G39700.1	71.7	Heavy metal transport/detoxification superfamily protein
GG17300|c1_g1_i1	1.883	1.259	12.644	1.482	9.469	53.174	18.708	Potri.005G077200.2	98	AT5G65140.2	75.34	Haloacid dehalogenase-like hydrolase (HAD) superfamily protein
GG17300|c3_g1_i2	0.826	0.57	4.258	0.534	1.828	21.131	6.756	Potri.007G090900.1	98	AT5G65140.1	#N/A	Haloacid dehalogenase-like hydrolase (HAD) superfamily protein
GG17335|c1_g1_i1	3.159	0.919	0.544	3.231	3.638	30.005	12.098	Potri.002G232000.1	98	N/D	75.34	N/D
GG17374|c0_g1_i1	0.001	2.793	4.908	5.8	0.001	18.987	1.242	Potri.007G098800.3	98	AT3G14880.2	34.82	Unknown
GG17378|c3_g1_i1	3.304	0.808	0.887	5.247	6.881	26.025	21.109	Potri.007G099200.1	98	AT4G33490.2	64.39	Eukaryotic aspartyl protease family protein
GG17381|c0_g1_i1	0.34	4.52	0.001	1.178	7.453	23.16	0.338	Potri.001G406400.1	98	N/D	75.34	N/D
GG17381|c0_g2_i1	0.109	20.504	0.001	2.338	17.297	73.537	0.393	Potri.007G100100.1	98	AT5G09220.1	77.62	amino acid permease 2
GG17394|c0_g1_i1	0.134	3.307	1.538	1.501	1.931	24.602	8.007	Potri.007G105000.1	98	AT5G64530.1	54.59	xylem NAC domain 1
GG17698|c2_g1_i1	1.385	2.471	0.001	1.491	1.791	7.643	1.077	Potri.011G115900.1	98	AT5G53930.1	29.36	Unknown
GG1779|c1_g1_i1	1.385	1.378	0.001	1.289	0.6	8.076	3.816	Potri.001G185900.1	98	AT4G29100.1	75.34	basic helix-loop-helix (bHLH) DNA-binding superfamily protein
GG1779|c1_g1_i4	3.875	1.36	0.343	1.178	2.944	32.37	3.67	Potri.001G185900.3	98	AT4G29100.1	75.34	basic helix-loop-helix (bHLH) DNA-binding superfamily protein
GG17828|c2_g1_i2	1.531	0.147	0.166	1.27	2.944	10.595	10.18	Potri.008G005300.1	98	AT3G17380.1	55.19	TRAF-like family protein
GG17839|c1_g2_i1	0.474	0.001	0.308	0.423	2.091	10.652	7.633	Potri.008G005700.1	98	AT3G17380.1	64.71	TRAF-like family protein
GG17865|c0_g1_i1	15.733	11.63	4.045	2.992	12.694	320.691	41.689	Potri.010G248900.2	98	AT2G33840.1	79.36	Tyrosyl-tRNA synthetase, class Ib, bacterial/mitochondrial
GG17865|c0_g2_i1	14.311	5.163	0.001	4.603	2.569	125.384	13.266	Potri.008G010200.1	98	AT2G33840.1	76.95	Tyrosyl-tRNA synthetase, class Ib, bacterial/mitochondrial
GG17910|c0_g1_i1	1.215	0.083	0.001	1.022	2.325	10.777	4.109	Potri.008G013900.1	98	AT5G04890.1	32.56	HSP20-like chaperones superfamily protein
GG17916|c0_g1_i1	0.001	0.001	0.828	0.534	0.309	11.729	11.121	Potri.008G013400.1	98	AT5G64620.1	28.31	cell wall / vacuolar inhibitor of fructosidase 2
GG17919|c0_g1_i1	2.114	1.13	0.319	1.85	3.234	23.9	12.81	Potri.008G013800.1	98	AT5G04890.1	55.36	HSP20-like chaperones superfamily protein
GG17923|c0_g1_i1	1.956	0.331	0.721	1.777	3.731	22.708	14.052	Potri.008G014000.1	98	AT3G10680.1	32.14	HSP20-like chaperones superfamily protein
GG17939|c1_g2_i1	0.279	2.324	1.419	0.773	0.188	7.095	6.053	Potri.008G020500.1	98	N/D	#N/A	N/D
GG17961|c0_g1_i1	4.046	1.543	1.135	3.922	4.547	52.761	31.527	Potri.008G018000.1	98	N/D	30.53	N/D
GG17976|c2_g1_i1	2.235	1.497	1.833	0.736	1.378	24.554	14.517	Potri.008G019900.1	98	N/D	30.77	N/D
GG17999|c0_g1_i1	1.567	6.403	0.568	6.757	7.528	25.323	4.675	Potri.008G023600.1	98	N/D	31.25	N/D
GG18007|c7_g1_i1	5.831	2.333	6.576	4.29	2.55	29.572	7.368	Potri.008G026100.1	98	AT3G57810.2	61.43	Cysteine proteinases superfamily protein
GG18044|c2_g1_i4	1.98	0.211	1.112	0.331	0.375	6.047	1.561	Potri.008G029300.2	98	AT3G52180.1	64.66	dual specificity protein phosphatase (DsPTP1) family protein
GG1811|c0_g2_i1	1.3	1.589	0.001	0.001	3.15	40.465	17.768	Potri.001G189900.1	98	AT3G16360.2	75.34	HPT phosphotransmitter 4
GG18145|c0_g1_i1	0.899	1.35	0.071	1.141	2.025	8.931	0.648	Potri.001G011900.1	98	AT3G07160.1	77.98	glucan synthase-like 10
GG18146|c0_g1_i1	0.001	1.543	0.438	1.675	2.897	24.852	20.114	Potri.008G041600.1	98	AT3G12090.1	#N/A	tetraspanin6
GG1823|c2_g2_i1	0.001	1.35	0.001	0.001	0.001	5.691	0.001	Potri.006G126600.1	98	AT2G37035.1	53.78	Unknown
GG18276|c1_g1_i1	1.446	0.9	1.029	4.907	4.575	16.546	10.792	Potri.008G055100.2	98	AT3G55370.2	42.08	OBF-binding protein 3
GG18554|c2_g1_i1	6.973	3.142	1.301	2.228	4.95	57.837	19.256	Potri.008G105500.1	98	AT3G04690.1	58.38	Malectin/receptor-like protein kinase family protein
GG18561|c1_g1_i1	0.146	3.151	1.242	0.001	1.481	20.487	6.756	Potri.008G083100.1	98	AT3G12750.1	59.23	zinc transporter 1 precursor
GG18671|c0_g1_i1	3.535	1.672	1.975	0.001	2.944	20.555	19.804	Potri.008G093300.1	98	AT1G13920.1	47.75	Remorin family protein
GG18720|c4_g1_i1	10.047	2.949	0.071	8.423	8.935	40.811	13.294	Potri.008G098900.1	98	AT4G15215.1	62.47	pleiotropic drug resistance 13
GG18722|c3_g1_i1	1.774	0.735	0.603	1.353	3.103	22.833	12.015	Potri.008G099600.2	98	AT3G17380.1	#N/A	TRAF-like family protein
GG18722|c4_g1_i1	1.458	1.203	0.331	1.556	4.941	18.824	11.952	Potri.008G099600.1	98	AT3G17380.1	#N/A	TRAF-like family protein
GG18753|c3_g1_i1	4.495	2.958	4.613	2.817	2.878	18.622	5.433	Potri.008G103800.1	98	AT5G49010.1	62.44	DNA replication protein-related
GG18763|c0_g1_i1	3.061	3.151	4.92	5.385	4.05	37.783	22.369	Potri.008G102900.1	98	AT1G07750.1	77.97	RmlC-like cupins superfamily protein
GG18826|c3_g1_i1	0.097	0.808	0.39	0.93	0.928	5.413	2.63	Potri.002G153000.1	98	AT1G01840.1	75.34	Unknown
GG18826|c4_g1_i1	0.692	1.957	0.001	0.939	0.563	8.777	0.694	Potri.005G096500.1	98	N/D	75.34	N/D
GG18826|c5_g1_i1	2.248	4.226	2.366	2.2	2.484	20.603	10.929	Potri.008G108900.2	98	AT5G49320.1	57.25	Protein of unknown function (DUF1218)
GG18844|c0_g1_i1	1.142	1.075	0.001	1.537	1.931	32.389	1.178	Potri.008G110800.1	98	AT1G68740.1	72.4	EXS (ERD1/XPR1/SYG1) family protein
GG18892|c1_g1_i1	10.861	3.353	1.715	4.262	6.525	43.561	22.862	Potri.008G117900.3	98	AT1G25520.1	#N/A	Uncharacterized protein family (UPF0016)
GG19009|c0_g1_i1	0.001	0.432	1.467	1.243	2.156	6.759	4.492	Potri.008G126500.1	98	AT1G15170.1	54.72	MATE efflux family protein
GG19094|c13_g1_i1	0.474	1.112	2.46	1.62	2.691	8.316	6.364	Potri.001G403100.3	98	AT3G15460.1	75.34	Ribosomal RNA processing Brix domain protein
GG19113|c0_g1_i1	4.531	8.543	0.001	0.001	1.05	127.25	17.521	Potri.008G136200.1	98	AT1G68040.1	45.76	S-adenosyl-L-methionine-dependent methyltransferases superfamily protein
GG19185|c1_g1_i1	3.134	2.012	2.507	8.193	7.06	30.995	20.571	Potri.008G143500.1	98	N/D	29.13	N/D
GG19187|c2_g1_i1	1.397	1.497	0.414	3.268	4.369	14.142	6.884	Potri.008G143000.3	98	N/D	40.34	N/D
GG19231|c2_g1_i3	0.595	3.849	2.827	1.574	1.941	12.392	9.55	Potri.008G145000.1	98	AT4G39900.1	28.07	Unknown
GG19245|c5_g1_i1	6.706	8.139	15.932	17.288	20.4	70.826	43.816	Potri.008G146400.1	98	AT5G62890.1	83.14	Xanthine/uracil permease family protein
GG19273|c0_g1_i1	1.033	0.974	0.001	0.35	0.834	6.739	3.086	Potri.008G149600.1	98	AT5G19260.1	43.62	Protein of unknown function (DUF3049)
GG193|c0_g1_i1	0.194	0.001	0.001	0.525	1.294	6.422	0.365	Potri.001G109300.1	98	AT1G33720.1	75.34	cytochrome P450, family 76, subfamily C, polypeptide 6
GG19321|c0_g1_i1	0.474	0.294	0.319	2.946	3.431	28.025	6.163	Potri.008G154500.1	98	AT3G22540.1	75	Protein of unknown function (DUF1677)
GG19380|c12_g1_i1	3.778	33.54	17.6	8.69	11.831	214.871	29.792	Potri.008G162100.1	98	AT5G43630.1	30.22	zinc knuckle (CCHC-type) family protein
GG19380|c15_g1_i1	0.001	0.001	2.791	0.001	6.291	23.169	1.351	Potri.008G162000.5	98	AT2G30630.1	66.53	P-loop containing nucleoside triphosphate hydrolases superfamily protein
GG19380|c4_g2_i1	1.312	2.967	1.277	2.845	1.969	29.736	5.022	Potri.008G162400.5	98	AT1G04280.1	#N/A	P-loop containing nucleoside triphosphate hydrolases superfamily protein
GG19406|c1_g1_i1	3.304	4.263	8.883	7.125	4.866	66.711	37.516	Potri.008G162000.4	98	AT1G04280.1	66.53	P-loop containing nucleoside triphosphate hydrolases superfamily protein
GG19441|c0_g1_i1	0.001	0.001	0.001	0.001	0.001	5.105	0.001	Potri.001G084600.2	98	AT5G41960.1	75.34	Unknown
GG19443|c6_g1_i1	1.385	0.248	1.798	0.893	0.572	12.508	8.893	Potri.016G099400.1	98	AT1G65260.1	65.4	plastid transcriptionally active 4
GG19443|c6_g1_i2	19.717	4.529	2.78	9.417	8.344	64.163	25.108	Potri.008G166300.1	98	AT2G39840.1	#N/A	type one serine/threonine protein phosphatase 4
GG19452|c0_g1_i1	0.644	0.597	0.568	1.114	3.619	13.411	8.564	Potri.004G202300.1	98	N/D	75.34	N/D
GG19457|c1_g1_i1	17.13	24.5	1.762	2.578	8.306	282.149	59.484	Potri.008G168700.2	98	AT3G25400.1	72.95	Unknown
GG19457|c1_g1_i2	1.093	0.276	0.001	0.35	0.844	70.566	5.405	Potri.012G008700.1	98	AT3G28890.1	#N/A	receptor like protein 43
GG19473|c0_g2_i1	1.883	0.001	0.001	0.001	3.938	30.284	0.001	Potri.008G169400.1	98	AT3G23430.1	70.34	phosphate 1
GG19545|c2_g1_i2	8.978	0.634	0.001	1.243	1.566	59.356	9.642	Potri.008G177400.2	98	AT3G57810.2	72.59	Cysteine proteinases superfamily protein
GG19620|c0_g1_i1	3.219	25.878	162.229	26.172	111.986	1421.03	336.945	Potri.008G185900.1	98	N/D	42.42	N/D
GG19624|c9_g1_i1	0.001	0.001	0.001	0.001	0.001	5.23	1.516	Potri.008G100900.1	98	AT1G34070.1	#N/A	Unknown
GG19625|c0_g1_i1	0.001	0.202	0.001	0.001	0.001	5.451	0.657	Potri.008G184900.1	98	AT3G26320.1	53.99	cytochrome P450, family 71, subfamily B, polypeptide 36
GG19689|c2_g2_i1	1.093	2.251	1.62	0.635	3	24.15	7.423	Potri.008G190200.2	98	AT5G40270.1	66.96	HD domain-containing metal-dependent phosphohydrolase family protein
GG19702|c0_g1_i1	0.001	0.001	0.001	0.001	0.001	5.22	1.379	Potri.001G115400.1	98	AT4G22790.1	75.34	MATE efflux family protein
GG19726|c0_g1_i1	76.525	37.986	52.61	6.398	31.294	775.418	274.019	Potri.008G194100.1	98	AT1G69880.1	47.01	thioredoxin H-type 8
GG19812|c0_g1_i1	1.458	1.029	0.001	1.408	4.697	30.736	3.606	Potri.008G202200.1	98	AT5G19040.1	#N/A	isopentenyltransferase 5
GG19909|c0_g1_i1	5.564	1.36	0.449	0.608	0.975	18.564	6.647	Potri.008G214500.1	98	AT3G21460.1	80.58	Glutaredoxin family protein
GG19927|c1_g1_i1	2.806	0.001	0.001	0.001	0.001	15.863	0.001	Potri.008G218600.1	98	N/D	29.93	N/D
GG19945|c0_g1_i1	10.837	2.747	0.284	1.758	1.603	64.259	1.004	Potri.008G210600.1	98	N/D	29.57	N/D
GG19951|c0_g1_i1	1.093	4.125	3.702	11.019	8.306	70.239	31.39	Potri.008G219800.1	98	AT5G49120.1	40	Protein of unknown function (DUF581)
GG1997|c0_g1_i1	0.875	0.606	0.509	0.001	0.216	7.153	3.323	Potri.001G211900.1	98	AT1G22030.1	75.34	Unknown
GG2001|c0_g2_i1	0.001	0.001	0.781	0.967	1.163	17.699	14.07	Potri.008G027500.1	98	AT1G24140.1	40.52	Matrixin family protein
GG20022|c3_g1_i1	2.77	3.371	2.295	5.395	12.16	47.973	16.252	Potri.009G001500.1	98	AT2G27880.1	62.02	Argonaute family protein
GG20040|c4_g2_i1	8.638	6.522	2.898	4.078	2.156	28.005	8.783	Potri.008G008500.1	98	AT1G47230.2	40.94	CYCLIN A3;4
GG20133|c0_g1_i1	1.276	2.388	0.001	0.433	1.228	7.662	1.853	Potri.012G100500.2	98	AT5G63520.1	43.69	Unknown
GG20133|c1_g1_i1	1.737	0.818	0.001	0.589	0.684	6.066	1.278	Potri.009G016600.1	98	AT5G22090.1	42.03	Protein of unknown function (DUF3049)
GG20345|c7_g4_i2	2.855	4.805	3.879	1.353	4.65	20.478	16.097	Potri.009G035800.1	98	AT3G53810.1	51.27	Concanavalin A-like lectin protein kinase family protein
GG20358|c1_g1_i1	9.367	9.664	12.691	4.594	7.556	49.627	19.502	Potri.004G010000.1	98	AT2G02060.1	75.34	Homeodomain-like superfamily protein
GG20400|c0_g1_i1	0.001	0.377	0.001	0.552	0.319	8.191	4.766	Potri.009G046600.1	98	AT3G08510.1	54.7	phospholipase C 2
GG20456|c1_g1_i1	0.001	0.22	0.001	1.97	2.175	6.893	0.001	Potri.009G050500.1	98	N/D	35.71	N/D
GG20469|c5_g1_i1	0.753	0.707	0.828	1.013	0.619	8.816	0.001	Potri.010G232200.3	98	AT3G52180.1	64.64	dual specificity protein phosphatase (DsPTP1) family protein
GG20492|c0_g1_i1	4.325	5.089	3.477	0.792	2.597	26.082	11.349	Potri.009G053500.1	98	AT5G12850.1	47.41	CCCH-type zinc finger protein with ARM repeat domain
GG20538|c8_g1_i4	0.001	0.919	1.526	1.16	0.001	10.393	1.698	Potri.009G058200.2	98	AT5G13700.1	#N/A	polyamine oxidase 1
GG20643|c4_g3_i1	0.863	4.088	1.857	0.166	0.919	15.084	11.522	Potri.009G069900.3	98	AT2G26870.1	73.49	non-specific phospholipase C2
GG20735|c0_g1_i1	0.001	0.001	1.549	0.001	0.001	29.495	3.807	Potri.011G037400.1	98	AT4G21390.1	#N/A	S-locus lectin protein kinase family protein
GG20735|c0_g3_i1	1.361	1.727	0.13	0.764	1.191	48.646	10.518	Potri.016G004800.5	98	AT4G26590.1	65.88	oligopeptide transporter 5
GG20740|c0_g1_i1	0.255	3.849	2.933	0.35	1.566	22.833	9.879	Potri.001G286800.1	98	N/D	75.34	N/D
GG20850|c3_g1_i1	2.199	0.615	3.17	2.789	2.634	11.239	4.209	Potri.009G092400.1	98	AT3G19540.1	70.85	Protein of unknown function (DUF620)
GG20854|c0_g2_i1	1.579	5.999	3.619	8.147	4.678	25.496	19.384	Potri.009G093300.1	98	AT1G24625.1	43.7	zinc finger protein 7
GG2086|c4_g1_i1	157.011	182.747	147.089	135.176	122.599	595.292	249.678	Potri.009G018800.1	98	AT5G21090.1	78.54	Leucine-rich repeat (LRR) family protein
GG20950|c0_g1_i1	28.149	6.091	1.549	3.866	6.113	167.484	42.356	Potri.009G102500.1	98	AT2G15680.1	67.93	Calcium-binding EF-hand family protein
GG20971|c0_g1_i1	1.081	3.179	0.816	1.712	0.001	13.95	0.31	Potri.009G107500.1	98	AT3G50440.1	46.09	methyl esterase 10
GG20980|c0_g1_i1	0.001	0.001	0.982	0.001	0.001	10.162	0.886	Potri.009G106300.1	98	AT2G26520.1	54.55	Unknown
GG20993|c0_g2_i1	1.3	0.001	0.568	6.324	1.003	55.068	0.539	Potri.009G107200.1	98	AT3G50440.1	#N/A	methyl esterase 10
GG21035|c0_g1_i1	20.823	4.088	0.71	1.151	2.597	97.1	11.742	Potri.009G110500.1	98	AT2G16050.1	64.75	Cysteine/Histidine-rich C1 domain family protein
GG21108|c0_g1_i1	1.093	1.424	0.733	1.814	1.444	27.034	19.995	Potri.009G119000.1	98	AT4G34560.1	38.56	Unknown
GG21190|c0_g1_i1	1.749	1.626	2.602	2.182	2.138	28.957	28.943	Potri.009G129300.1	98	AT5G42146.1	41.48	Unknown
GG21204|c0_g1_i1	22.001	17.418	16.535	11.82	4.284	88.419	80.31	Potri.009G131800.1	98	AT2G17880.1	50	Chaperone DnaJ-domain superfamily protein
GG21211|c1_g1_i1	0.001	1.406	0.001	0.001	0.001	5.884	0.001	Potri.004G167500.1	98	AT4G34860.1	75.34	Plant neutral invertase family protein
GG21223|c5_g1_i2	2.393	15.093	4.293	3.01	4.622	56.289	20.096	Potri.009G133600.2	98	AT5G09220.1	70.83	amino acid permease 2
GG21345|c1_g1_i1	1.142	4.814	2.768	4.989	6.975	24.938	21.703	Potri.009G148700.1	98	N/D	28.8	N/D
GG21400|c0_g1_i1	1.859	0.001	0.828	1.39	2.784	26.102	15.686	Potri.009G153200.1	98	AT2G27140.1	35.61	HSP20-like chaperones superfamily protein
GG21442|c1_g1_i1	6.609	4.097	8.09	1.013	4.8	25.958	1.945	Potri.009G159700.1	98	AT5G21105.1	67.01	Plant L-ascorbate oxidase
GG21457|c0_g1_i1	2.636	0.983	0.828	5.238	3.816	19.151	12.435	Potri.009G161300.1	98	AT2G27300.1	56	NTM1-like 8
GG21517|c2_g1_i3	0.814	1.203	1.289	1.381	1.5	5.807	3.46	Potri.002G076000.1	98	AT1G21270.1	75.34	wall-associated kinase 2
GG21571|c1_g1_i1	7.714	3.629	0.651	1.28	3.834	160.427	11.869	Potri.010G007400.1	98	N/D	28.36	N/D
GG21578|c0_g1_i1	18.053	4.134	3.241	2.504	3.534	85.333	37.069	Potri.010G005300.1	98	AT1G06330.1	41.18	Heavy metal transport/detoxification superfamily protein
GG21766|c0_g1_i1	0.34	0.322	0.001	0.239	1.069	6.095	0.667	Potri.010G023600.1	98	AT3G21420.1	67.13	2-oxoglutarate (2OG) and Fe(II)-dependent oxygenase superfamily protein
GG21786|c0_g2_i1	0.001	0.707	0.001	0.203	0.234	5.98	2.036	Potri.010G024500.1	98	AT5G24860.1	61.95	flowering promoting factor 1
GG21840|c0_g1_i1	2.369	2.627	0.001	7.65	5.813	74.854	4.3	Potri.010G134400.1	98	AT1G26190.1	74.02	Phosphoribulokinase / Uridine kinase family
GG2187|c0_g1_i1	0.001	0.597	0.001	0.829	1.209	10.556	8.418	Potri.001G231200.1	98	AT4G25835.1	75.34	P-loop containing nucleoside triphosphate hydrolases superfamily protein
GG21944|c2_g1_i1	0.911	2.131	0.627	1.685	3.638	62.24	12.737	Potri.010G039800.1	98	AT1G69970.2	41.44	CLAVATA3/ESR-RELATED 26
GG21952|c0_g1_i1	15.745	5.337	0.58	6.324	10.885	151.275	25.373	Potri.010G040500.1	98	AT1G10380.1	58.45	Putative membrane lipoprotein
GG21977|c0_g1_i1	3.718	6.504	3.454	1.804	0.422	21.093	2.639	Potri.010G047100.1	98	AT1G67856.1	59.12	RING/U-box superfamily protein
GG2201|c0_g1_i1	3.098	2.921	0.001	4.17	4.341	21.958	13.741	Potri.001G232500.1	98	AT2G44260.1	75.34	Plant protein of unknown function (DUF946)
GG22021|c2_g1_i1	0.802	1.507	2.661	2.154	0.656	28.044	11.312	Potri.010G053100.1	98	AT1G67710.1	46.52	response regulator 11
GG22053|c1_g1_i1	10.193	8.791	11.934	5.045	4.013	43.032	18.16	Potri.010G052700.1	98	AT1G24440.1	67.32	RING/U-box superfamily protein
GG22055|c0_g1_i1	1.543	2.122	0.001	0.865	0.188	9.585	0.968	Potri.010G052900.1	98	ATCG01130.1	#N/A	Ycf1 protein
GG22133|c0_g2_i1	6.342	4.281	1.017	14.011	15.853	84.775	33.791	Potri.010G060300.1	98	AT1G60420.1	#N/A	DC1 domain-containing protein
GG22150|c0_g1_i1	2.284	4.014	5.216	1.39	0.497	19.805	15.257	Potri.010G064200.3	98	AT1G04560.1	73.14	AWPM-19-like family protein
GG22178|c0_g1_i1	4.604	3.923	1.36	6.803	6.609	21.16	7.213	Potri.008G172000.1	98	AT4G21865.1	#N/A	Unknown
GG22203|c1_g1_i2	2.685	2.012	0.225	0.295	0.375	13.902	1.853	Potri.010G069700.1	98.59	AT3G25400.1	#N/A	Unknown
GG22337|c0_g1_i1	13.813	40.264	43.278	3.029	13.435	239.319	89.231	Potri.010G083600.1	98.23	AT3G22740.1	74.77	homocysteine S-methyltransferase 3
GG22490|c0_g1_i1	4.155	2.48	2.401	11.59	17.644	100.148	79.589	Potri.010G102400.1	97.37	AT1G14730.1	57.92	Cytochrome b561/ferric reductase transmembrane protein family
GG22567|c4_g1_i1	3.9	6.32	2.614	1.933	6.872	23.516	15.878	Potri.011G142800.1	30.43	AT5G23960.2	41.86	terpene synthase 21
GG2261|c0_g1_i1	2.733	0.955	0.001	5.754	3.581	40.734	21.438	Potri.001G238400.2	95.76	AT3G55370.1	75.34	OBF-binding protein 3
GG22648|c1_g1_i1	0.001	0.001	2.827	1.141	2.803	77.334	22.287	Potri.010G115900.2	96	N/D	38.18	N/D
GG22675|c0_g1_i1	2.333	2.976	4.021	1.003	1.716	16.305	4.556	Potri.010G118300.1	97.61	AT1G66920.2	#N/A	Protein kinase superfamily protein
GG22804|c0_g1_i1	10.582	1.764	0.118	1.197	3.534	41.388	1.452	Potri.010G132300.1	98.34	AT1G68740.1	73.59	EXS (ERD1/XPR1/SYG1) family protein
GG22807|c0_g2_i1	180.373	142.767	32.349	36.51	118.755	3840.95	1060.88	Potri.008G114000.1	84.38	N/D	23.38	N/D
GG22872|c0_g1_i1	0.68	0.643	1.49	0.921	1.659	22.996	14.992	Potri.003G203500.1	36.67	AT4G18380.1	75.34	F-box family protein
GG22873|c0_g1_i1	8.407	5.484	6.186	7.733	5.119	25.506	21.027	Potri.010G140400.1	96.15	AT5G49320.1	57.36	Protein of unknown function (DUF1218)
GG22906|c0_g1_i1	0.194	0.119	0.13	0.001	0.844	5.374	4.638	Potri.010G144200.1	96.91	AT3G50140.1	35.63	Plant protein of unknown function (DUF247)
GG23002|c0_g1_i1	0.194	0.606	0.911	0.957	1.406	6.893	2.812	Potri.010G154500.1	97.22	AT4G12560.1	#N/A	F-box and associated interaction domains-containing protein
GG23011|c0_g1_i2	0.001	1.433	1.348	0.001	0.947	5.393	4.218	Potri.010G157300.2	97.4	AT1G69210.1	59.91	Uncharacterised protein family UPF0090
GG23093|c0_g1_i1	0.571	0.266	0.296	1.556	0.216	5.076	2.739	Potri.002G054400.2	47.22	AT3G06080.2	75.34	Plant protein of unknown function (DUF828)
GG23093|c2_g1_i2	3.73	4.621	3.418	2.762	1.388	24.362	15.512	Potri.010G163800.1	98.7	AT1G69440.1	72.48	Argonaute family protein
GG23118|c0_g1_i1	9.622	4.005	0.001	3.167	5.803	142.411	24.287	Potri.010G167000.1	97.46	AT1G69510.1	58.21	cAMP-regulated phosphoprotein 19-related protein
GG23149|c0_g1_i1	0.401	0.184	0.071	0.313	0.244	7.903	2.155	Potri.014G024000.4	35.48	AT1G60060.1	42.94	Serine/threonine-protein kinase WNK (With No Lysine)-related
GG2316|c11_g1_i5	0.279	2.343	0.532	1.132	2.484	7.47	4.346	Potri.001G247100.3	83.51	N/D	75.34	N/D
GG23167|c4_g1_i1	3.049	0.001	0.248	0.046	2.081	25.477	9.797	Potri.005G021100.4	48.48	AT5G27000.1	75.34	kinesin 4
GG23167|c4_g1_i3	1.057	0.001	0.272	0.249	0.422	10.229	4.255	Potri.010G172600.1	98.25	AT1G16310.1	68.01	Cation efflux family protein
GG23179|c8_g1_i1	0.425	2.793	2.874	1.611	2.578	84.593	12.052	Potri.010G172800.1	95.68	AT1G16310.1	73.57	Cation efflux family protein
GG23179|c9_g1_i1	3.232	7.597	12.1	4.225	4.238	75.248	22.579	Potri.010G172800.3	97.45	AT1G16310.1	73.57	Cation efflux family protein
GG23186|c0_g1_i1	0.001	0.001	0.001	0.948	0.001	14.575	11.678	Potri.019G012200.2	36.59	AT1G08800.1	34.63	Protein of unknown function, DUF593
GG23195|c1_g1_i1	7.544	2.848	0.52	4.336	7.172	52.751	17.466	Potri.010G174100.1	99.16	AT1G79430.2	60	Homeodomain-like superfamily protein
GG23195|c1_g2_i1	6.998	2.37	1.75	4.465	2.709	47.954	19.155	Potri.010G174100.2	97.96	AT1G79430.1	60	Homeodomain-like superfamily protein
GG2322|c4_g2_i1	1.324	4.703	9.297	9.795	9.816	36.177	21.712	Potri.001G247200.1	94.5	AT5G01120.1	75.34	Protein of unknown function (DUF674)
GG23278|c0_g1_i2	16.68	67.723	55.673	11.866	17.832	264.219	176.909	Potri.010G182700.1	95.74	AT5G05365.1	73.24	Heavy metal transport/detoxification superfamily protein
GG23281|c0_g1_i1	0.51	1.497	0.343	4.143	2.428	23.41	9.706	Potri.010G183100.1	97.8	AT2G40390.1	57.68	Unknown
GG23366|c15_g1_i1	0.838	4.189	2.72	2.32	1.772	36.437	23.648	Potri.T042700.2	63.16	AT1G01630.1	61.18	Sec14p-like phosphatidylinositol transfer family protein
GG23366|c17_g3_i1	0.729	0.689	2.318	1.501	1.425	15.824	10.336	Potri.010G190900.1	95.24	N/D	25.65	N/D
GG23419|c1_g1_i3	1.191	3.849	2.945	0.001	0.947	16.103	1.315	Potri.010G196400.2	90.35	AT2G39855.2	44.36	Unknown
GG23429|c6_g1_i1	1.288	0.001	0.591	1.97	4.472	29.755	6.209	Potri.010G197500.4	97.6	AT2G39830.1	70.65	DA1-related protein 2
GG23429|c7_g1_i1	5.309	5.098	2.437	3.83	10.406	90.428	16.197	Potri.010G197500.6	97.66	AT2G39830.1	70.65	DA1-related protein 2
GG23518|c0_g1_i1	0.437	1.507	0.473	0.819	1.369	6.384	1.762	Potri.010G205400.2	98.22	AT3G55370.2	#N/A	OBF-binding protein 3
GG23573|c1_g2_i1	3.341	5.016	3.998	13.348	14.719	66.778	40.256	Potri.010G210800.1	94.44	AT3G09110.1	31.91	Protein of unknown function (DUF674)
GG23607|c0_g1_i1	1.567	10.087	7.688	2.292	7.669	215.774	103.547	Potri.010G214400.1	97.58	AT5G62200.1	30.95	Embryo-specific protein 3, (ATS3)
GG23664|c0_g1_i1	5.698	4.051	1.561	4.456	8.438	118.078	50.755	Potri.010G220300.1	99.65	AT3G12090.1	73.24	tetraspanin6
GG23727|c1_g1_i3	0.364	8.727	9.013	2.228	3.581	27.928	21.484	Potri.010G227000.2	97.06	AT1G01950.1	65.55	armadillo repeat kinesin 2
GG23851|c0_g1_i1	0.001	0.001	0.001	0.001	1.959	5.932	1.461	Potri.010G239200.1	90	AT4G18590.1	53.61	Nucleic acid-binding, OB-fold-like protein
GG23872|c3_g2_i1	1.203	1.681	1.112	2.292	0.563	7.758	7.514	Potri.010G241000.1	97.86	AT5G04770.1	76.03	cationic amino acid transporter 6
GG23890|c1_g1_i1	0.001	0.001	0.863	0.709	2.606	19.468	5.195	Potri.010G244300.1	95.45	AT2G36540.1	#N/A	Haloacid dehalogenase-like hydrolase (HAD) superfamily protein
GG23890|c2_g1_i1	0.437	3.05	1.348	1.049	3.122	18.286	13.951	Potri.010G244200.2	94.38	AT4G26190.1	49.14	Haloacid dehalogenase-like hydrolase (HAD) superfamily protein
GG23909|c0_g1_i1	4.228	0.001	0.001	4.916	3.9	23.237	9.048	Potri.010G245600.1	96.05	AT5G04890.1	30.77	HSP20-like chaperones superfamily protein
GG23910|c0_g1_i1	1.531	0.001	0.982	1.832	2.288	20.901	13.796	Potri.010G245500.1	96.2	AT5G04890.1	#N/A	HSP20-like chaperones superfamily protein
GG2395|c1_g1_i1	1.081	1.736	0.189	1.003	3.094	18.161	6.592	Potri.001G252300.1	98.86	AT3G08510.1	75.34	phospholipase C 2
GG2395|c1_g2_i1	7.411	1.525	1.171	4.897	15.075	55.684	17.165	Potri.T047500.1	29.55	AT5G17680.1	#N/A	disease resistance protein (TIR-NBS-LRR class), putative
GG24086|c1_g1_i1	0.583	0.001	0.001	0.001	3.244	15.171	8.564	Potri.011G016400.1	26.03	AT3G54070.1	37.95	Ankyrin repeat family protein
GG24109|c2_g1_i1	3.292	0.781	0.001	0.562	8.203	43.368	0.001	Potri.011G018900.1	96.25	AT1G48720.1	#N/A	Unknown
GG24111|c1_g3_i1	7.945	12.448	0.001	2.706	12.816	138.267	8.245	Potri.011G016600.1	97.14	AT5G04690.1	33.91	Ankyrin repeat family protein
GG24111|c5_g1_i1	18.879	13.927	3.371	22.968	37.332	148.612	55.512	Potri.011G016400.2	96.31	AT3G18670.1	37.95	Ankyrin repeat family protein
GG24111|c5_g1_i2	2.989	2.223	0.402	1.013	9.788	103.455	1.534	Potri.011G018800.1	94.97	AT3G54070.1	34.69	Ankyrin repeat family protein
GG24113|c2_g1_i1	0.559	5.907	0.603	0.377	1.809	34.639	2.228	Potri.011G018000.1	93.18	AT3G54070.1	32.82	Ankyrin repeat family protein
GG24113|c2_g3_i1	9.136	9.756	5.736	9.132	23.269	159.35	37.133	Potri.010G242800.5	53.57	AT5G04840.1	50	bZIP protein
GG24113|c3_g1_i1	0.377	0.386	0.001	0.911	0.591	8.912	1.716	Potri.011G017500.2	92.86	AT3G54070.1	37.54	Ankyrin repeat family protein
GG24113|c3_g3_i3	1.555	2.067	0.001	3.618	4.716	14.594	2.164	Potri.011G018500.1	93.51	AT3G54070.1	#N/A	Ankyrin repeat family protein
GG24121|c1_g1_i1	0.001	0.661	0.142	0.138	0.694	17.295	6.291	Potri.011G016200.3	98.82	AT3G18670.1	29.14	Ankyrin repeat family protein
GG24121|c1_g1_i3	0.001	0.57	0.308	0.12	1.416	8.441	5.533	Potri.011G015700.2	97.75	AT3G18670.1	#N/A	Ankyrin repeat family protein
GG24124|c3_g2_i2	0.474	0.001	0.225	0.755	1.659	7.97	2.328	Potri.006G240400.1	29.31	AT5G11550.1	53.1	ARM repeat superfamily protein
GG24124|c3_g2_i3	0.001	0.331	0.331	0.129	0.928	16.43	5.442	Potri.010G039000.1	48	AT1G27200.1	54.33	Domain of unknown function (DUF23)
GG24129|c0_g1_i1	19.098	27.422	0.438	5.183	21.666	404.389	37.261	Potri.012G130200.1	39.53	AT5G51690.1	45.41	1-amino-cyclopropane-1-carboxylate synthase 12
GG24129|c0_g1_i2	7.399	1.966	0.201	0.626	10.285	150.813	0.001	Potri.001G203100.1	27.27	AT3G15890.1	75.34	Protein kinase superfamily protein
GG24130|c0_g1_i1	5.127	6.532	2.094	2.228	5.109	161.235	1.415	Potri.001G353100.3	29.41	AT1G29350.1	75.34	Kinase-related protein of unknown function (DUF1296)
GG24131|c0_g1_i1	12.756	11.896	0.001	1.795	13.463	130.855	9.002	Potri.011G017100.2	92.31	AT3G54070.1	#N/A	Ankyrin repeat family protein
GG24134|c0_g2_i1	0.001	0.001	0.001	0.001	0.216	10.431	1.716	Potri.002G168700.1	34.15	AT4G23810.1	75.34	WRKY family transcription factor
GG24136|c7_g1_i1	3.013	8.093	2.756	4.106	15.244	65.557	5.076	Potri.011G017600.1	96.49	AT5G35830.1	33.33	Ankyrin repeat family protein
GG24136|c7_g2_i1	11.189	20.973	2.839	26.779	87.902	424.982	54.517	Potri.011G018100.1	96.4	AT4G14390.1	#N/A	Ankyrin repeat family protein
GG24140|c1_g2_i2	1.215	1.167	0.001	0.001	0.9	11.2	2.255	Potri.011G019500.1	84.78	AT3G54070.1	32.92	Ankyrin repeat family protein
GG2415|c0_g1_i1	0.001	0.001	1.691	1.031	0.628	5.778	0.001	Potri.001G255300.1	97.44	N/D	75.34	N/D
GG24166|c4_g1_i1	0.001	0.625	0.001	0.644	2.184	12.248	1.771	Potri.001G395700.1	27.66	AT5G39080.1	75.34	HXXXD-type acyl-transferase family protein
GG24166|c5_g1_i1	0.425	2.499	0.414	1.344	4.453	34.149	7.934	Potri.T018300.1	50	AT5G39050.1	40.98	HXXXD-type acyl-transferase family protein
GG24166|c5_g1_i4	0.001	0.276	0.095	0.423	0.001	8.777	0.001	Potri.011G022800.2	89.04	AT1G62400.1	86.13	Protein kinase superfamily protein
GG24195|c0_g1_i1	9.719	3.326	1.656	5.229	11.353	135.018	38.859	Potri.011G025500.1	96.6	AT1G11570.2	69.35	NTF2-like
GG24236|c0_g1_i1	0.644	0.808	0.225	0.746	1.8	21.891	19.448	Potri.011G031500.1	98.39	AT4G21310.1	73.01	transmembrane protein, putative (DUF1218)
GG24276|c11_g1_i1	0.001	0.101	2.141	1.095	2.878	14.277	3.488	Potri.015G020600.1	43.33	AT1G23780.1	57.14	F-box family protein
GG24276|c7_g1_i1	0.583	2.774	0.001	0.534	1.716	8.633	4.419	Potri.016G026300.1	53.85	AT3G42170.1	#N/A	BED zinc finger ;hAT family dimerisation domain
GG24338|c0_g1_i1	3.475	11.4	5.133	14.002	12.385	43.686	15.549	Potri.011G044700.1	98	N/D	25	N/D
GG24361|c1_g1_i1	0.001	0.001	0.001	0.001	0.001	7.48	0.001	Potri.011G046700.1	95.59	AT1G61110.1	55.37	NAC domain containing protein 25
GG24368|c0_g1_i1	10.436	3.114	0.343	10.531	10.772	115.521	10.317	Potri.011G047500.1	97.06	AT5G60850.1	64.71	OBF binding protein 4
GG24425|c1_g1_i1	0.729	1.341	0.485	2.237	2.588	17.209	9.085	Potri.011G054300.1	99.33	AT5G60850.1	67.86	OBF binding protein 4
GG24531|c1_g1_i1	0.765	5.512	1.171	3.535	0.713	28.669	4.538	Potri.008G139900.2	55.56	AT1G68100.1	63.38	ZIP metal ion transporter family
GG24611|c2_g1_i1	0.814	3.224	0.213	0.285	4.444	15.517	5.387	Potri.001G219000.1	26.14	ATMG00300.1	75.34	Gag-Pol-related retrotransposon family protein
GG24634|c1_g1_i1	18.26	18.07	11.875	18.273	16.763	110.675	29.363	Potri.011G075600.3	97.91	AT4G18930.1	61.58	RNA ligase/cyclic nucleotide phosphodiesterase family protein
GG24654|c6_g2_i1	5.43	3.656	2.011	2.78	5.4	18.045	13.385	Potri.011G077700.2	91.76	AT1G29530.1	55.56	Unknown
GG24654|c7_g1_i1	4.957	6.651	4.861	5.082	9.9	105.041	83.177	Potri.011G077800.1	97.17	AT5G46530.1	72.73	AWPM-19-like family protein
GG24745|c5_g1_i4	4.507	2.692	0.449	1.933	4.247	14.027	4.638	Potri.011G087900.3	96.34	AT4G26640.2	57.59	WRKY family transcription factor family protein
GG24746|c0_g1_i1	2.138	0.505	0.84	4.584	3.263	27.111	15.467	Potri.011G089100.1	97.52	AT5G42570.1	51.56	B-cell receptor-associated 31-like
GG24801|c2_g1_i1	7.957	13.311	21.408	28.224	36.366	117.578	53.778	Potri.011G095600.1	40	AT1G78440.1	63.69	Arabidopsis thaliana gibberellin 2-oxidase 1
GG24872|c5_g4_i5	2.029	0.965	1.147	2.743	0.853	11.681	4.173	Potri.011G104200.2	100	AT3G26922.1	33.47	F-box/RNI-like superfamily protein
GG24892|c0_g1_i1	19.657	47.494	15.92	1.814	23.682	984.934	337.173	Potri.011G107500.1	93.15	N/D	#N/A	N/D
#N/A	#N/A	#N/A	#N/A	#N/A	#N/A	#N/A	#N/A	#N/A	#N/A	#N/A	#N/A	#N/A
GG24972|c2_g1_i1	11.456	8.038	0.899	6.076	17.091	227.224	32.34	Potri.011G117800.1	96.99	AT5G53870.1	52.08	early nodulin-like protein 1
GG24994|c0_g1_i1	582.861	1360.28	46.566	1123.14	1289.7	9050.22	1040.24	Potri.013G038100.2	43.24	AT5G56750.1	63.07	N-MYC downregulated-like 1
GG25003|c4_g1_i1	8.662	6.054	0.001	10.973	10.219	59.558	44.903	Potri.011G121600.5	92.68	AT5G53760.1	66.84	Seven transmembrane MLO family protein
GG25019|c1_g1_i1	2.405	2.039	0.106	2.108	1.369	10.431	0.411	Potri.011G123500.1	98.12	AT3G15510.1	53.51	NAC domain containing protein 2
GG25123|c0_g1_i1	3.912	15.718	2.129	2.67	11.475	199.863	46.629	Potri.011G131800.1	98.03	AT5G54660.1	61.24	HSP20-like chaperones superfamily protein
GG25134|c0_g1_i1	0.001	0.001	0.001	0.001	0.375	7.633	3.05	Potri.013G096100.1	30.51	AT1G34070.1	27.98	Unknown
GG25138|c6_g1_i2	1.349	3.913	8.8	2.108	4.866	48.444	11.358	Potri.012G000300.1	41.67	AT5G34850.1	#N/A	purple acid phosphatase 26
GG25138|c6_g1_i3	0.911	2.205	1.206	1.224	2.888	20.881	4.045	Potri.011G137400.6	97.5	AT5G54860.1	#N/A	Major facilitator superfamily protein
GG25149|c0_g2_i1	4.301	2.967	3.927	6.545	10.866	46.474	45.999	Potri.011G135400.1	91.57	AT3G20570.1	47.93	early nodulin-like protein 9
GG25149|c2_g1_i1	9.598	9.618	7.664	23.53	35.532	265.632	247.778	Potri.011G135400.2	97.25	AT3G20570.1	47.93	early nodulin-like protein 9
GG25198|c1_g1_i3	0.935	0.001	1.088	0.976	0.001	7.749	0.001	Potri.011G139900.1	97.8	AT1G72280.1	77.62	endoplasmic reticulum oxidoreductins 1
GG25246|c0_g1_i1	4.07	3.84	0.745	1.381	4.978	54.04	47.003	Potri.011G145100.1	98.84	AT2G17420.1	#N/A	NADPH-dependent thioredoxin reductase A
GG25284|c1_g1_i1	2.758	16.977	1.585	8.35	17.785	672.867	78.868	Potri.001G452400.1	98.44	AT2G18196.1	75.34	Heavy metal transport/detoxification superfamily protein
GG25292|c0_g1_i1	0.717	2.131	0.556	1.583	5.559	26.948	4.446	Potri.005G017400.1	34.21	AT1G56423.1	75.34	Unknown
GG25299|c0_g1_i1	19.645	111.037	131.571	44.261	39.254	476.859	273.69	Potri.011G150800.1	98.34	AT3G61460.1	41.24	brassinosteroid-responsive RING-H2
GG25300|c2_g1_i1	4.993	3.546	1.431	3.36	3.197	137.95	23.264	Potri.011G151000.1	96.49	AT4G10500.1	44.09	2-oxoglutarate (2OG) and Fe(II)-dependent oxygenase superfamily protein
GG25349|c0_g1_i1	1.567	8.047	0.544	2.679	8.935	85.141	4.52	Potri.011G155600.1	95.77	AT5G36110.1	46.94	cytochrome P450, family 716, subfamily A, polypeptide 1
GG25355|c4_g1_i2	0.001	3.059	4.79	2.743	4.631	23.669	14.006	Potri.001G100600.1	28.75	AT4G13650.1	75.34	Pentatricopeptide repeat (PPR) superfamily protein
GG2540|c0_g1_i1	0.001	0.001	0.001	0.001	1.416	17.517	1.169	Potri.001G268900.1	97.01	N/D	75.34	N/D
GG25432|c0_g1_i1	0.741	2.784	1.573	1.27	3.469	76.354	41.306	Potri.011G165300.1	95	N/D	27.42	N/D
GG25528|c1_g1_i2	0.001	0.001	1.549	1.436	0.001	5.807	0.001	Potri.012G006800.2	97.9	AT1G05260.1	47.43	Peroxidase superfamily protein
GG25561|c0_g1_i1	0.001	1.553	0.001	0.001	0.525	10.921	7.514	Potri.001G158200.1	47.83	AT2G35720.1	75.34	DNAJ heat shock N-terminal domain-containing protein
GG25587|c0_g1_i1	0.001	0.001	0.001	0.001	0.001	16.844	2.721	Potri.T054700.1	92	AT1G43950.1	35.71	auxin response factor 23
GG25644|c0_g1_i1	2.357	17.712	1.064	12.216	20.607	244.164	52.454	Potri.001G160100.8	37.5	AT4G20070.1	75.34	allantoate amidohydrolase
GG25762|c0_g1_i1	2.187	2.03	1.124	4.557	3.188	15.2	1.872	Potri.012G034100.1	98.18	AT2G22590.1	54.86	UDP-Glycosyltransferase superfamily protein
GG25838|c7_g1_i1	9.926	17.271	33.035	10.982	21.047	112.588	39.653	Potri.012G043000.3	96.89	AT3G02850.1	65.05	STELAR K+ outward rectifier
GG25873|c4_g1_i1	33.373	23.444	37.766	16.082	25.547	184.971	98.553	Potri.012G045000.3	98.47	AT3G17880.1	65.26	tetraticopeptide domain-containing thioredoxin
GG25964|c0_g1_i1	0.146	0.266	0.438	0.295	0.741	11.681	10.892	Potri.012G054100.1	100	AT3G18260.1	54.02	Reticulon family protein
GG25998|c3_g2_i1	0.547	1.139	0.532	1.169	0.403	5.124	1.443	Potri.012G057400.3	96.08	AT1G18490.1	63.14	Protein of unknown function (DUF1637)
GG26129|c0_g1_i1	1.008	0.946	0.001	1.353	0.844	8.239	1.032	Potri.012G070100.1	96	AT2G27140.1	36.73	HSP20-like chaperones superfamily protein
GG26229|c0_g1_i1	0.68	1.488	1.301	0.166	0.947	8.604	2.365	Potri.002G024800.2	25.86	AT3G27230.1	75.34	S-adenosyl-L-methionine-dependent methyltransferases superfamily protein
GG26244|c1_g1_i3	4.823	1.782	0.946	2.393	3.806	20.007	4.209	Potri.012G082400.3	98.15	AT5G62960.1	57.02	Unknown
GG26261|c0_g1_i1	764.485	370.592	127.041	96.733	239.423	7351.77	2221.06	Potri.012G085800.1	89.33	N/D	36.84	N/D
GG26261|c2_g3_i1	119.386	55.744	19.811	8.202	34.426	1448.38	386.632	Potri.012G085900.1	92.86	N/D	38.24	N/D
GG26333|c1_g1_i1	35.256	14.12	5.062	18.393	39.169	387.334	82.794	Potri.012G095200.1	97.74	AT5G60160.1	78.72	Zn-dependent exopeptidases superfamily protein
GG26359|c0_g1_i1	0.705	0.441	0.001	0.488	0.356	11.229	5.414	Potri.001G065800.1	24.53	AT5G13260.1	75.34	Unknown
GG26437|c0_g1_i1	0.001	0.001	0.001	1.602	2.606	35.033	6.391	Potri.012G103500.1	96.3	AT5G13180.1	48.56	NAC domain containing protein 83
GG26437|c1_g1_i1	0.001	0.156	0.52	3.24	3.647	16.247	2.401	Potri.012G103500.2	97.47	AT5G13180.1	48.56	NAC domain containing protein 83
GG26557|c3_g2_i1	0.863	0.799	0.674	0.865	0.759	6.384	0.995	Potri.012G116700.4	95.03	AT5G45160.1	66.11	Root hair defective 3 GTP-binding protein (RHD3)
GG2656|c1_g1_i1	1.118	3.022	0.686	9.095	5.625	28.861	10.445	Potri.009G076100.1	89.53	AT1G07090.1	87.42	Protein of unknown function (DUF640)
GG26565|c0_g1_i1	5.856	8.672	7.416	6.389	6.056	38.831	20.625	Potri.T123300.1	70.73	AT5G45160.1	54.84	Root hair defective 3 GTP-binding protein (RHD3)
GG26568|c2_g1_i1	10.654	4.18	3.572	7.061	8.681	35.264	17.192	Potri.012G116000.1	94.88	AT5G45160.1	54.35	Root hair defective 3 GTP-binding protein (RHD3)
GG26607|c0_g1_i1	6.062	0.818	0.473	2.891	4.556	56.184	9.724	Potri.012G120400.1	92.96	AT4G19840.1	#N/A	phloem protein 2-A1
GG26607|c2_g1_i1	11.177	2.903	2.543	8.23	12.122	174.04	66.907	Potri.012G120300.1	95	AT1G10155.1	#N/A	phloem protein 2-A10
GG26648|c0_g1_i1	91.602	655.75	658.779	194.847	193.166	2652.36	2632.2	Potri.012G127500.1	98.32	AT5G62350.1	61.33	Plant invertase/pectin methylesterase inhibitor superfamily protein
GG26685|c0_g1_i1	1.142	0.001	2.59	2.301	0.001	9.249	2.346	Potri.003G021000.1	47.83	AT5G23570.1	75.34	XS domain-containing protein / XS zinc finger domain-containing protein-related
GG26726|c2_g1_i1	11.359	17.702	9.699	11.912	9.788	55.895	35.544	Potri.012G135000.1	98.38	AT5G51970.1	77.49	GroES-like zinc-binding alcohol dehydrogenase family protein
GG26761|c0_g1_i1	34.843	18.189	3.063	6.499	18.169	502.086	81.753	Potri.012G140000.1	98.86	AT1G73040.1	64.37	Mannose-binding lectin superfamily protein
GG26786|c0_g1_i1	0.001	0.001	0.001	0.001	0.001	14.93	0.977	Potri.012G141900.1	90.91	N/D	#N/A	N/D
GG26820|c0_g2_i1	0.001	0.001	0.001	1.537	9.291	56.241	4.063	Potri.013G001900.1	98.36	AT3G05858.1	#N/A	Unknown
GG26822|c2_g1_i1	2.43	0.919	0.52	2.651	1.931	62.192	11.559	Potri.013G000400.1	98.44	AT5G26710.1	72.94	Glutamyl/glutaminyl-tRNA synthetase, class Ic
GG26845|c2_g2_i1	0.001	4.263	1.549	2.568	2.344	16.949	5.478	Potri.013G003200.1	94.9	AT3G62200.1	70.19	Putative endonuclease or glycosyl hydrolase
GG26891|c1_g1_i1	0.001	5.291	3.726	0.672	1.622	17.343	2.785	Potri.013G009700.1	97.62	AT2G47430.1	35.96	Signal transduction histidine kinase
GG26918|c2_g1_i1	4.835	1.295	1.124	4.925	9.9	77.709	38.457	Potri.013G013200.1	99.34	AT3G05620.1	#N/A	Plant invertase/pectin methylesterase inhibitor superfamily
GG2692|c0_g1_i1	0.001	0.001	0.001	0.001	0.001	6.797	1.479	Potri.003G017400.2	38.46	AT1G22940.1	75.34	thiamin biosynthesis protein, putative
GG27045|c1_g1_i1	2.503	23.628	0.934	11.268	40.145	598.955	79.598	Potri.013G027200.1	98.75	AT5G27370.1	44.02	Protein of unknown function (DUF679)
GG27045|c2_g1_i1	1.859	11.676	2.034	8.396	31.613	324.68	53.887	Potri.001G078800.1	27.91	AT4G24250.1	75.34	Seven transmembrane MLO family protein
GG27082|c0_g1_i1	233.706	59.813	7.889	41.674	124.062	1989.48	340.853	Potri.013G032900.1	94.9	N/D	31.51	N/D
GG27089|c2_g1_i1	1.677	2.104	1.029	0.635	9.497	119.587	18.763	Potri.005G105900.1	48.39	AT5G66050.1	75.34	Wound-responsive family protein
GG2714|c4_g1_i1	1.008	0.469	0.781	0.175	0.188	8.835	4.602	Potri.014G048500.1	30	AT3G48110.1	#N/A	glycine-tRNA ligases
GG2714|c7_g1_i1	40.37	23.674	29.806	21.173	23.344	128.922	42.273	Potri.001G287700.1	98.21	AT2G14260.1	75.34	proline iminopeptidase
GG27186|c0_g1_i1	1.47	0.23	0.001	2.808	2.006	15.786	4.684	Potri.013G040200.1	97.06	AT3G63380.1	66.2	ATPase E1-E2 type family protein / haloacid dehalogenase-like hydrolase family protein
GG27206|c2_g2_i1	0.001	0.001	1.206	0.001	1.491	5.48	0.001	Potri.013G042100.1	96.81	AT1G08780.1	72.31	ABI3-interacting protein 3
GG27320|c1_g1_i1	0.001	0.001	0.001	0.921	0.001	5.172	3.406	Potri.013G054900.1	95.4	AT1G54400.1	44.21	HSP20-like chaperones superfamily protein
GG27378|c0_g1_i1	9.221	2.122	0.095	2.458	5.184	62.865	15.658	Potri.013G142900.1	61.54	N/D	#N/A	N/D
GG27378|c2_g1_i1	4.094	0.827	0.001	0.884	4.106	21.862	6.619	Potri.013G060200.4	98.62	AT3G04030.3	59.44	Homeodomain-like superfamily protein
GG27378|c2_g1_i2	2.09	0.175	0.001	0.469	1.144	12.758	4.054	Potri.013G060200.5	98.6	AT3G04030.3	59.44	Homeodomain-like superfamily protein
GG27621|c0_g1_i1	15.806	1.755	0.001	1.105	8.775	124.76	3.606	Potri.013G087000.1	98.8	AT5G16530.1	74.08	Auxin efflux carrier family protein
GG27695|c10_g1_i1	11.93	2.682	1.455	1.123	5.128	63.75	5.396	Potri.013G095500.2	97.44	AT4G10120.1	73.29	Sucrose-phosphate synthase family protein
GG27695|c11_g1_i1	5.868	0.138	0.118	0.451	3.478	22.448	1.233	Potri.013G095500.1	100	AT4G10120.1	73.29	Sucrose-phosphate synthase family protein
GG27777|c1_g1_i1	0.656	2.242	1.124	0.147	1.153	31.457	8.537	Potri.013G102600.1	96.55	AT1G71692.1	64.15	AGAMOUS-like 12
GG2779|c0_g1_i2	0.001	1.185	1.396	1.169	2.428	9.652	3.899	Potri.001G295700.1	96.62	AT3G49940.1	75.34	LOB domain-containing protein 38
GG27797|c0_g1_i1	0.474	0.441	0.733	0.976	1.622	10.489	0.913	Potri.013G103500.1	98.4	AT5G49630.1	#N/A	amino acid permease 6
GG27838|c2_g1_i1	0.255	3.675	2.614	0.911	2.1	16.613	7.149	Potri.013G111900.1	98.48	AT1G71960.1	62.89	ATP-binding casette family G25
GG27894|c0_g1_i1	0.001	2.471	0.237	0.037	0.591	23.996	7.131	Potri.013G115200.1	98.11	AT1G22710.1	67.63	sucrose-proton symporter 2
GG2790|c0_g1_i1	0.001	0.001	0.001	0.001	0.001	7.826	0.001	Potri.001G296900.1	96.72	AT3G19550.1	75.34	Unknown
GG27914|c0_g1_i1	2.138	4.529	1.325	1.712	2.803	19.776	9.167	Potri.013G116300.1	98.12	AT3G02430.1	36.41	Protein of unknown function (DUF679)
GG27919|c0_g1_i1	0.001	0.001	0.52	1.639	0.759	5.009	0.001	Potri.013G117300.1	94.85	N/D	31.4	N/D
GG27944|c3_g1_i2	3.171	0.001	0.745	1.924	3.281	20.593	19.566	Potri.013G119900.1	87.39	AT1G60500.1	#N/A	Dynamin related protein 4C
GG27944|c5_g3_i1	0.001	0.597	0.001	0.948	0.591	6.547	6.51	Potri.013G124600.1	93.26	AT1G60500.1	58.95	Dynamin related protein 4C
GG27958|c0_g2_i1	0.486	2.278	0.52	1.316	2.466	11.431	8.135	Potri.013G125300.1	97.87	AT3G25180.1	54.71	cytochrome P450, family 82, subfamily G, polypeptide 1
GG2801|c4_g2_i3	0.51	0.542	0.355	0.001	0.422	8.393	4.593	Potri.001G301200.1	98.79	AT3G62290.1	75.34	ADP-ribosylation factor A1E
GG28018|c0_g2_i1	29.837	34.321	13.401	22.066	44.223	167.82	32.869	Potri.013G129800.1	94.96	AT4G20970.1	37.63	basic helix-loop-helix (bHLH) DNA-binding superfamily protein
GG28043|c11_g1_i1	0.001	0.001	0.225	1.814	1.997	13.536	0.63	Potri.013G133500.2	94.94	AT4G03440.1	#N/A	Ankyrin repeat family protein
GG28043|c9_g5_i1	0.96	1.819	1.088	1.298	2.466	9.047	4.93	Potri.013G133800.2	97.33	AT1G03670.1	31.69	ankyrin repeat family protein
GG28062|c0_g1_i1	0.001	0.001	0.001	1.482	2.616	9.633	0.895	Potri.010G076900.1	46.15	AT5G09510.1	91.5	Ribosomal protein S19 family protein
GG28070|c0_g1_i1	68.58	55.725	7.097	46.36	20.447	255.066	8.893	Potri.013G140700.1	80.95	ATCG00770.1	48.15	ribosomal protein S8
GG28100|c9_g1_i2	0.741	5.062	0.378	1.105	0.319	19.978	0.228	Potri.010G032600.1	68.47	ATCG00750.1	68.47	ribosomal protein S11
GG28104|c0_g1_i1	71.398	76	7.345	58.428	22.266	293.858	8.856	Potri.013G140600.1	97.7	ATCG00780.1	#N/A	ribosomal protein L14
GG28177|c0_g1_i1	0.547	1.35	0.615	1.132	0.619	5.095	2.885	Potri.013G146700.1	95.47	AT4G31980.1	33.05	Unknown
GG28177|c1_g1_i1	0.838	0.001	0.001	0.571	0.703	6.326	0.001	Potri.013G146600.1	93.67	AT4G31980.1	38.01	Unknown
GG28293|c0_g1_i1	2.43	6.513	5.5	10.918	10.5	45.839	41.232	Potri.004G183500.3	28.07	AT2G17120.1	75.34	lysm domain GPI-anchored protein 2 precursor
GG28347|c2_g2_i4	1.166	0.001	1.064	0.469	1.209	20.285	1.488	Potri.008G075600.1	36.59	AT3G56210.1	60.67	ARM repeat superfamily protein
GG28370|c6_g1_i2	0.001	0.184	0.001	0.681	0.441	15.315	0.155	Potri.007G001900.1	78.33	AT1G16760.1	60.64	Protein kinase protein with adenine nucleotide alpha hydrolases-like domain
GG28379|c1_g1_i1	78.36	80.226	51.368	47.704	53.035	460.631	252.59	Potri.014G006900.1	93.02	AT3G49780.1	53.09	phytosulfokine 4 precursor
GG28410|c0_g1_i1	1.178	0.001	0.97	0.488	1.781	18.016	9.696	Potri.007G096100.1	41.38	AT2G22400.1	63.88	S-adenosyl-L-methionine-dependent methyltransferases superfamily protein
GG28461|c0_g1_i1	0.001	17.684	16.263	12.428	18.422	83.304	39.763	Potri.014G011400.1	95.86	AT3G14460.1	30.74	LRR and NB-ARC domains-containing disease resistance protein
GG28468|c1_g1_i1	7.484	1.672	0.414	1.141	3.253	30.755	7.587	Potri.014G012400.1	98.97	AT2G14520.1	67.92	CBS domain-containing protein with a domain of unknown function (DUF21)
GG28529|c1_g1_i1	3.62	0.001	0.001	3.056	4.538	21.766	10.162	Potri.014G018200.1	94.87	AT3G22400.1	47.78	PLAT/LH2 domain-containing lipoxygenase family protein
GG28542|c1_g1_i1	0.001	1.084	2.07	0.7	0.647	6.23	2.748	Potri.014G021300.1	96.85	N/D	51.52	N/D
GG2855|c1_g1_i1	3.414	3.041	0.485	0.092	1.734	41.263	7.816	Potri.001G306000.2	97.14	AT5G63710.1	75.34	Leucine-rich repeat protein kinase family protein
GG2855|c2_g1_i1	1.652	1.791	0.001	0.001	0.919	17.055	3.561	Potri.001G306000.1	94.92	AT5G63710.1	75.34	Leucine-rich repeat protein kinase family protein
GG28614|c2_g1_i1	5.163	1.222	4.424	5.21	9.938	41.484	12.034	Potri.001G072100.1	37.5	AT1G09760.1	75.34	U2 small nuclear ribonucleoprotein A
GG28614|c3_g1_i1	4.446	2.14	3.193	1.344	9.825	226.35	37.827	Potri.014G030500.1	96.7	AT5G42380.1	31.34	calmodulin like 37
GG28822|c2_g1_i1	0.17	1.709	1.36	3.204	1.613	10.306	8.692	Potri.014G054200.1	97.85	AT3G60470.1	39.95	Plant protein of unknown function (DUF247)
GG28858|c5_g1_i1	0.607	0.138	0.532	1.362	1.875	7.153	1.57	Potri.014G058100.1	91.94	AT3G18670.1	33.45	Ankyrin repeat family protein
GG28881|c1_g2_i1	20.446	8.553	17.387	17.62	13.031	106.128	37.124	Potri.002G253600.1	27.14	AT4G28760.1	75.34	Protein of unknown function (DUF3741)
GG28881|c2_g1_i1	22.342	7.799	4.317	17.601	15.122	86.583	23.976	Potri.014G060200.2	96.53	AT4G00150.1	43.31	GRAS family transcription factor
GG28884|c1_g2_i1	14.809	3.482	2.85	6.831	7.472	78.017	21.675	Potri.014G060500.2	97.27	AT4G00150.1	62.71	GRAS family transcription factor
GG28941|c0_g1_i1	2.624	1.249	0.308	1.86	2.194	23.477	7.505	Potri.014G067000.2	99.31	AT3G60720.1	#N/A	plasmodesmata-located protein 8
GG28955|c0_g1_i1	0.097	0.469	0.106	0.001	0.001	6.143	0.475	Potri.014G069000.1	99.04	AT5G62280.1	47.26	Protein of unknown function (DUF1442)
GG28990|c3_g1_i1	4.495	10.969	4.175	7.19	9.9	86.958	27.491	Potri.001G466400.1	89.13	AT2G45600.1	75.34	alpha/beta-Hydrolases superfamily protein
GG29199|c1_g1_i2	0.437	1.672	0.911	1.814	0.881	7.912	3.488	Potri.014G093400.1	95.6	AT5G41620.1	40.59	Unknown
GG29271|c0_g1_i1	0.437	1.231	0.154	0.304	0.656	10.46	0.42	Potri.004G145800.4	35	AT3G19050.1	75.34	phragmoplast orienting kinesin 2
GG29287|c0_g1_i1	19.62	3.05	1.277	9.868	10.153	260.748	17.412	Potri.014G101700.1	97.3	AT2G46600.1	78.18	Calcium-binding EF-hand family protein
GG29287|c3_g1_i1	48.133	6.679	1.431	10.66	14.419	221.235	17.466	Potri.014G101700.2	93.44	AT2G46600.1	78.18	Calcium-binding EF-hand family protein
GG29296|c0_g1_i1	7.532	5.19	2.839	14.094	26.175	210.179	137.329	Potri.014G102500.1	94.26	AT2G46630.1	53.15	Unknown
GG29302|c1_g1_i1	78.25	130.421	42.343	68.241	25.613	398.967	275.078	Potri.014G103000.1	94.19	AT2G46680.1	53.08	homeobox 7
GG29397|c3_g1_i1	1.968	2.545	0.934	10.126	4.397	42.378	8.4	Potri.014G113500.4	98.07	AT2G47000.1	74.62	ATP binding cassette subfamily B4
GG29397|c4_g1_i1	0.875	1.304	0.142	3.038	2.691	11.566	2.584	Potri.014G113500.1	92.53	AT3G62150.1	74.62	P-glycoprotein 21
GG29464|c1_g1_i1	4.07	14.763	9.722	18.365	9.516	85.016	33.928	Potri.014G119800.1	96.36	AT2G34830.1	60.36	WRKY DNA-binding protein 35
GG295|c0_g1_i1	15.332	14.937	0.509	4.851	13.913	202.969	16.864	Potri.001G032500.1	99.02	AT5G07050.1	68.46	nodulin MtN21 /EamA-like transporter family protein
GG29536|c0_g1_i1	0.001	0.45	0.509	1.933	0.75	6.182	1.406	Potri.014G130500.1	97.03	AT2G47800.1	68.63	multidrug resistance-associated protein 4
GG29538|c2_g1_i1	100.871	97.055	49.594	85.41	80.542	331.92	151.563	Potri.014G130100.4	97.55	AT2G47710.1	70.99	Adenine nucleotide alpha hydrolases-like superfamily protein
GG29589|c0_g1_i1	0.001	0.001	0.001	0.001	1.116	28.707	1.698	Potri.014G133800.1	99.03	AT1G03020.1	63.11	Thioredoxin superfamily protein
GG29599|c0_g1_i1	7.727	6.385	0.225	0.147	0.497	48.762	7.596	Potri.014G133700.1	96.12	AT3G62930.1	#N/A	Thioredoxin superfamily protein
GG29613|c6_g1_i1	3.462	6.761	7.558	3.286	5.719	36.225	11.002	Potri.014G134900.3	98.26	AT3G05030.1	70.83	sodium hydrogen exchanger 2
GG29639|c0_g1_i1	0.765	0.726	0.001	3.618	4.406	25.035	3.086	Potri.001G287500.1	70.37	N/D	75.34	N/D
GG29642|c0_g1_i1	6.439	6.036	6.079	8.801	3.966	31.187	15.293	Potri.005G020400.1	39.39	AT3G06720.1	75.34	importin alpha isoform 1
GG29645|c0_g1_i1	33.008	12.907	1.68	6.131	12.094	253.249	96.307	Potri.014G139400.1	99.2	AT3G58720.2	51.68	RING/U-box superfamily protein
GG29686|c0_g1_i1	13.74	9.159	3.584	9.031	4.134	43.503	23.721	Potri.014G142800.5	94.9	AT2G30990.1	32.51	Protein of unknown function (DUF688)
GG29778|c0_g1_i1	0.231	1.47	0.461	0.617	0.506	9.931	2.794	Potri.014G151800.1	94.23	AT3G59310.1	70.03	Eukaryotic protein of unknown function (DUF914)
GG29889|c0_g1_i1	0.887	1.663	1.419	0.001	0.694	5.403	4.346	Potri.007G017600.6	27.78	AT3G51050.1	77.83	FG-GAP repeat-containing protein
GG29889|c2_g1_i1	7.52	18.492	11.165	2.357	7.228	68.028	60.077	Potri.014G162400.1	98.31	AT5G35732.1	49.07	Unknown
GG29901|c0_g1_i1	7.982	21.689	8.894	11.627	18.985	74.931	20.251	Potri.005G179400.1	45.16	AT1G11040.1	75.34	HSP40/DnaJ peptide-binding protein
GG30014|c0_g1_i1	0.001	0.001	0.001	0.764	0.966	6.48	4.693	Potri.014G177200.1	90.28	AT3G22400.1	#N/A	PLAT/LH2 domain-containing lipoxygenase family protein
GG30076|c0_g2_i1	1.579	1.764	4.388	2.513	6.506	29.024	20.041	Potri.014G182800.1	98.77	AT2G16230.1	#N/A	O-Glycosyl hydrolases family 17 protein
GG30083|c0_g1_i1	0.001	0.404	1.36	0.285	2.128	8.691	7.615	Potri.014G183000.1	98.13	AT2G16230.1	#N/A	O-Glycosyl hydrolases family 17 protein
GG30096|c0_g1_i1	2.09	3.289	0.001	0.001	0.572	14.757	0.001	Potri.015G131000.1	95	ATCG01130.1	#N/A	Ycf1 protein
GG30197|c2_g1_i2	5.916	2.618	1.632	1.639	2.334	20.901	7.176	Potri.014G196700.3	98.36	AT1G75210.1	70.46	HAD-superfamily hydrolase, subfamily IG, 5\'-nucleotidase
GG30225|c2_g1_i1	0.001	1.093	1.892	0.001	0.422	20.007	12.417	Potri.015G003900.1	97.73	AT5G24580.1	62.32	Heavy metal transport/detoxification superfamily protein
GG30263|c1_g1_i1	0.109	0.487	0.591	0.672	0.9	7.72	6.674	Potri.015G004200.1	98.71	AT5G54130.2	79.1	Calcium-binding endonuclease/exonuclease/phosphatase family
GG30306|c1_g1_i1	2.272	4.281	2.519	1.537	1.866	13.988	8.4	Potri.006G109200.1	34.88	AT5G04930.1	58.37	aminophospholipid ATPase 1
GG30306|c2_g1_i1	74.63	132.249	119.034	127.553	179.966	552.107	334.261	Potri.015G007300.1	97.67	AT5G24400.1	67.73	NagB/RpiA/CoA transferase-like superfamily protein
GG30488|c4_g1_i2	3.681	4.896	3.288	4.014	4.744	15.738	8.245	Potri.015G032900.1	96.97	AT1G14685.1	49.49	basic pentacysteine 2
GG30543|c1_g1_i1	1.883	1.773	1.005	0.957	1.866	12.296	1.863	Potri.015G036100.1	98.33	AT3G55090.1	41.58	ABC-2 type transporter family protein
GG30543|c3_g1_i1	12.149	13.844	30.066	17.122	16.435	101.215	35.59	Potri.015G036000.3	97.4	AT3G17880.1	64.34	tetraticopeptide domain-containing thioredoxin
GG30543|c4_g1_i1	9.452	9.196	9.356	13.974	13.932	48.56	17.348	Potri.015G036000.2	97.94	AT3G17880.1	64.34	tetraticopeptide domain-containing thioredoxin
GG3058|c0_g1_i1	2.211	3.004	2.094	2.799	0.638	45.849	9.349	Potri.013G031500.1	35.71	AT3G25490.1	#N/A	Protein kinase family protein
GG30627|c0_g1_i1	0.486	1.36	0.001	0.654	4.575	32.158	19.457	Potri.015G044300.1	95.05	AT3G18260.1	52.02	Reticulon family protein
GG30627|c1_g1_i1	3.025	0.001	0.544	2.937	3.347	32.158	30.714	Potri.001G440900.1	29.41	AT1G30810.1	75.34	Transcription factor jumonji (jmj) family protein / zinc finger (C5HC2 type) family protein
GG30636|c1_g1_i1	0.425	0.129	0.001	0.884	1.059	5.605	3.78	Potri.015G045400.1	98.6	AT1G68390.1	61.78	Core-2/I-branching beta-1,6-N-acetylglucosaminyltransferase family protein
GG3076|c0_g1_i2	0.826	0.119	0.001	0.93	2.606	7.883	4.437	Potri.001G333000.1	94.81	AT3G50160.1	75.34	Plant protein of unknown function (DUF247)
GG30789|c0_g1_i1	0.304	2.159	1.892	1.381	0.001	8.018	6.729	Potri.015G060600.1	95.59	AT2G36640.1	46.22	embryonic cell protein 63
GG3082|c0_g1_i1	2.102	3.61	1.124	4.502	4.003	47.743	37.334	Potri.018G043000.2	39.39	AT3G63520.1	#N/A	carotenoid cleavage dioxygenase 1
GG30831|c0_g1_i1	1.737	0.001	0.367	2.375	4.041	19.382	6.419	Potri.015G064800.1	94.96	AT2G27140.1	33.96	HSP20-like chaperones superfamily protein
GG30832|c0_g1_i1	1.895	0.001	0.686	2.992	1.538	36.542	10.728	Potri.015G068800.1	94.38	N/D	41.38	N/D
GG30859|c1_g1_i2	0.255	2.242	1.975	1.887	1.134	7.105	2.073	Potri.015G067300.3	98.53	AT1G18950.1	58.87	DDT domain superfamily
GG30872|c0_g1_i1	1.409	6.118	16.949	5.45	5.663	74.325	19.712	Potri.012G077300.1	85.22	AT5G50090.1	53.26	Unknown
GG30939|c0_g1_i2	0.001	0.001	0.497	0.001	2.709	11.498	9.696	Potri.015G077100.1	96.55	AT5G62940.1	#N/A	Dof-type zinc finger DNA-binding family protein
GG30962|c2_g1_i1	1.3	0.744	0.201	2.338	5.878	20.43	18.754	Potri.003G002300.1	50	AT5G49890.1	75.34	chloride channel C
GG30977|c0_g1_i1	3.547	0.955	2.638	2.375	2.466	29.486	16.288	Potri.015G080200.1	97.11	AT4G10790.1	40.76	UBX domain-containing protein
GG30979|c2_g1_i1	7.143	3.656	3.844	8.432	7.425	30.322	15.284	Potri.015G080300.1	98.81	AT5G50150.1	81.82	Protein of Unknown Function (DUF239)
GG3111|c7_g1_i1	33.336	41.403	16.062	36.611	41.513	132.768	78.822	Potri.008G176300.1	41.3	AT3G01860.1	#N/A	Unknown
GG3112|c13_g1_i1	12.197	11.979	21.633	9.74	20.25	105.878	29.299	Potri.001G332100.1	98.76	AT5G40870.1	75.34	uridine kinase/uracil phosphoribosyltransferase 1
GG31143|c2_g1_i1	0.316	1.029	1.94	4.354	5.306	41.657	26.56	Potri.015G099800.1	96.13	AT5G50710.1	28.16	Unknown
GG31163|c1_g1_i1	0.692	1.608	0.177	1.777	1.163	11.46	2.465	Potri.015G100300.1	98.4	AT1G69040.2	#N/A	ACT domain repeat 4
GG31249|c1_g1_i1	6.706	3.73	4.826	4.354	6.844	24.737	12.792	Potri.015G109500.1	97.27	AT5G61760.1	63.03	inositol polyphosphate kinase 2 beta
GG31275|c3_g1_i2	0.984	0.661	0.863	0.203	0.001	6.509	1.643	Potri.015G112600.1	91.44	AT5G45160.1	49.87	Root hair defective 3 GTP-binding protein (RHD3)
GG31301|c0_g1_i1	4.762	10.114	5.003	4.336	4.884	30.813	24.159	Potri.015G117000.1	96.25	AT1G25275.1	#N/A	Unknown
GG31330|c1_g2_i1	10.946	10.978	0.757	0.93	3.909	185	39.909	Potri.015G120100.1	95.24	AT1G10155.1	43.27	phloem protein 2-A10
GG31330|c2_g1_i1	16.887	6.688	0.402	0.258	5.259	268.795	51.294	Potri.015G120100.2	94.38	AT1G10155.1	43.27	phloem protein 2-A10
GG31334|c0_g1_i1	0.863	0.643	0.52	1.482	2.203	15.103	12.49	Potri.015G120300.1	96.84	AT5G24560.1	33.12	phloem protein 2-B12
GG31337|c1_g1_i1	112.06	20.339	2.33	30.102	91.155	852.675	235.453	Potri.015G120200.2	94.68	AT1G10155.1	45.3	phloem protein 2-A10
GG31337|c4_g1_i1	100.981	18.171	16.393	19.037	59.682	878.835	235.498	Potri.015G120200.1	96.34	AT1G10155.1	45.3	phloem protein 2-A10
GG3134|c0_g1_i1	1.13	0.001	1.49	0.001	1.659	5.172	1.616	Potri.011G015200.1	32.93	AT1G21280.1	22.97	Unknown
GG31422|c2_g1_i1	0.001	35.23	31.568	18.513	35.729	712.909	434.329	Potri.015G128300.1	93.02	AT5G62360.1	57.45	Plant invertase/pectin methylesterase inhibitor superfamily protein
GG31519|c0_g1_i1	1.871	2.508	0.627	5.615	11.231	63.183	6.583	Potri.015G139400.1	94.42	AT3G03620.1	53.31	MATE efflux family protein
GG31599|c4_g1_i1	51.28	15.507	13.247	9.961	15.516	272.035	66.934	Potri.015G145300.2	97.14	AT4G20850.1	71.74	tripeptidyl peptidase ii
GG31599|c7_g1_i5	1.154	0.836	0.367	0.341	1.725	6.432	1.698	Potri.015G145300.3	98.36	AT4G20850.1	71.74	tripeptidyl peptidase ii
GG31630|c12_g1_i1	2.466	5.071	8.232	2.034	5.831	28.572	13.275	Potri.006G263300.2	43.33	AT4G31880.2	45.83	Unknown
GG31679|c4_g1_i1	1.895	4.63	6.434	2.071	2.663	73.575	71.883	Potri.016G007400.1	95.16	AT3G13130.1	29.86	Unknown
GG31728|c1_g1_i1	0.001	0.542	4.01	2.329	0.553	21.064	8.838	Potri.010G158200.1	45.24	AT1G13750.1	77.31	Purple acid phosphatases superfamily protein
GG31857|c0_g1_i1	0.826	10.381	12.431	5.128	18.216	252.326	138.206	Potri.016G028700.1	91.38	AT4G13870.2	36.46	Werner syndrome-like exonuclease
GG31872|c1_g1_i1	1.628	2.416	0.899	0.525	1.884	11.921	1.671	Potri.016G031600.1	98.82	AT3G11980.1	49.47	Jojoba acyl CoA reductase-related male sterility protein
GG31933|c0_g2_i1	1.251	0.001	0.001	0.267	0.001	16.334	1.972	Potri.001G235600.1	40.98	N/D	75.34	N/D
GG31945|c1_g1_i1	0.535	0.505	0.001	1.454	3	9.7	4.784	Potri.016G039500.1	96.88	AT3G50150.1	32.11	Plant protein of unknown function (DUF247)
GG31945|c4_g1_i1	0.001	0.358	0.804	0.782	1.191	6.384	2.237	Potri.016G039700.1	92.92	AT3G50120.1	30.33	Plant protein of unknown function (DUF247)
GG32043|c0_g1_i1	3.159	1.231	0.378	3.259	5.822	27.775	13.212	Potri.016G049300.1	98.77	AT5G06850.1	81.93	C2 calcium/lipid-binding plant phosphoribosyltransferase family protein
GG32069|c2_g1_i1	3.122	5.879	3.832	1.823	1.416	31.61	25.081	Potri.016G052700.1	96.84	AT3G57670.1	60.55	C2H2-type zinc finger family protein
GG32084|c0_g1_i1	0.583	5.108	7.842	1.077	3.225	67.23	10.984	Potri.016G054800.1	98.11	AT2G41850.1	56.25	polygalacturonase abscission zone A. thaliana
GG32126|c0_g1_i1	0.001	5.034	2.957	1.86	3.572	29.543	11.376	Potri.016G058800.1	95.56	AT5G06720.1	#N/A	peroxidase 2
GG32247|c2_g1_i1	0.413	0.469	0.296	2.725	1.472	9.643	7.98	Potri.016G071800.1	96.5	AT3G52490.1	58.03	Double Clp-N motif-containing P-loop nucleoside triphosphate hydrolases superfamily protein
GG32276|c3_g1_i1	4.422	1.681	2.342	2.255	3.094	31.236	3.488	Potri.016G074800.1	96.85	AT3G11570.1	58.04	TRICHOME BIREFRINGENCE-LIKE 8
GG32276|c3_g1_i2	1.555	2.324	0.568	0.957	0.872	9.873	0.329	Potri.016G074800.2	97.34	AT3G11570.1	58.04	TRICHOME BIREFRINGENCE-LIKE 8
GG3232|c3_g1_i1	24.783	15.939	19.291	15.834	14.438	74.363	35.599	Potri.001G344100.6	97.08	AT5G14500.1	75.34	aldose 1-epimerase family protein
GG32332|c0_g1_i1	4.446	1.819	0.001	2.467	2.325	21.602	2.958	Potri.016G082100.1	98.73	AT2G37330.1	78.93	aluminum sensitive 3
GG32536|c1_g1_i1	19.875	6.164	0.331	6.923	17.438	85.121	3.013	Potri.016G103500.1	98.13	AT3G53960.1	66.13	Major facilitator superfamily protein
GG32655|c7_g1_i2	3.596	4.52	3.193	1.657	2.391	16.642	7.432	Potri.015G039100.1	48.48	AT3G18010.1	39.23	WUSCHEL related homeobox 1
GG32804|c1_g1_i1	3.11	0.689	0.449	2.237	2.306	19.564	11.34	Potri.016G133200.1	95.16	AT2G40475.1	49.06	Unknown
GG32892|c0_g1_i1	9.306	7.248	1.869	2.412	6.469	140.469	34.513	Potri.016G143000.1	97.52	AT2G38640.1	56.07	Protein of unknown function (DUF567)
GG32921|c0_g2_i1	0.316	0.588	1.656	0.856	0.966	6.999	6.711	Potri.017G001700.1	98.53	AT1G05610.1	57.99	ADP-glucose pyrophosphorylase small subunit 2
GG32959|c0_g2_i1	0.389	0.358	0.001	0.001	0.3	23.093	4.52	Potri.017G007600.1	97.62	AT5G48380.1	40.58	BAK1-interacting receptor-like kinase 1
GG32964|c0_g1_i1	0.45	0.018	0.497	0.414	1.631	11.123	1.716	Potri.003G152600.2	31.67	AT5G44740.2	75.34	Y-family DNA polymerase H
GG33141|c0_g1_i1	0.425	2.682	1.206	1.547	0.001	12.287	0.009	Potri.017G025900.1	99.22	AT4G37650.1	#N/A	GRAS family transcription factor
GG33202|c0_g1_i1	0.001	1.185	1.656	0.001	0.001	36.908	20.534	Potri.017G034900.1	97.08	AT5G63380.1	#N/A	AMP-dependent synthetase and ligase family protein
GG33202|c2_g1_i1	0.863	16.582	2.188	4.612	14.85	113.088	56.042	Potri.017G033600.1	96.24	AT5G63380.1	53.16	AMP-dependent synthetase and ligase family protein
GG33274|c0_g1_i1	2.964	7.717	3.572	5.855	5.072	29.044	15.366	Potri.017G049100.1	95.77	AT3G17380.1	#N/A	TRAF-like family protein
GG33295|c0_g1_i1	2.199	1.387	2.437	2.476	1.922	7.576	4.73	Potri.017G049700.1	90.48	AT3G17380.1	#N/A	TRAF-like family protein
GG33309|c2_g1_i1	2.162	4.29	4.435	3.691	4.303	25.986	17.302	Potri.007G081000.6	36.11	AT2G21940.4	#N/A	shikimate kinase 1
GG33329|c0_g1_i1	13.57	78.223	2.886	0.239	3.694	279.726	75.024	Potri.017G051100.1	96.1	AT1G70840.1	38.31	MLP-like protein 31
GG33345|c0_g1_i1	2.454	0.001	0.001	0.829	1.05	31.764	13.979	Potri.017G053000.1	92.75	AT1G02170.1	43.99	metacaspase 1
GG33348|c0_g1_i1	2.126	1.663	0.001	0.001	0.001	16.93	2.42	Potri.017G053100.1	98.2	AT1G02170.1	52.33	metacaspase 1
GG33351|c2_g1_i1	2.976	2.058	0.001	0.617	1.125	30.447	8.345	Potri.017G052900.2	94.44	AT1G02170.1	45.21	metacaspase 1
GG33351|c2_g1_i2	0.632	0.119	0.355	0.001	0.001	5.365	1.36	Potri.017G052900.1	93.9	AT1G02170.1	45.21	metacaspase 1
GG33363|c1_g1_i1	58.351	34.982	20.616	49.895	52.492	244.76	46.062	Potri.017G053500.1	98.75	AT1G80600.1	79.75	HOPW1-1-interacting 1
GG33423|c0_g1_i1	22.548	23.113	3.596	19.58	29.729	91.89	21.447	Potri.017G063300.1	96.37	AT5G13180.1	41.63	NAC domain containing protein 83
GG33453|c0_g1_i1	0.802	1.736	3.738	0.451	1.313	15.834	13.175	Potri.T043200.1	97.1	AT5G40960.1	71.01	Protein of unknown function (DUF 3339)
GG33545|c1_g1_i1	0.863	9.774	0.343	3.489	11.878	42.907	6.181	Potri.017G074000.1	97.6	AT3G28345.1	74.76	ABC transporter family protein
GG33572|c0_g1_i1	30.578	39.768	55.472	25.306	24.647	199.652	97.996	Potri.017G076700.1	97.87	AT5G39950.1	60	thioredoxin 2
GG33584|c1_g1_i1	0.001	0.001	0.001	0.967	0.001	13.046	2.976	Potri.017G078300.1	95.52	AT2G01420.2	58.7	Auxin efflux carrier family protein
GG33805|c0_g1_i1	1.956	2.637	1.881	2.255	4.228	24.631	7.816	Potri.017G100400.1	98.03	AT3G45070.1	40.99	P-loop containing nucleoside triphosphate hydrolases superfamily protein
GG33806|c0_g1_i1	0.001	2.774	0.331	1.666	3.488	61.471	9.066	Potri.003G189000.2	48.57	N/D	75.34	N/D
GG33869|c11_g1_i1	2.697	3.886	1.431	3.866	8.26	28.871	5.113	Potri.017G109300.1	95.8	AT5G38710.1	56.55	Methylenetetrahydrofolate reductase family protein
GG33948|c0_g1_i1	0.001	16.435	1.609	0.001	7.781	80.199	5.122	Potri.017G118700.1	94.05	AT3G18280.1	54.84	Bifunctional inhibitor/lipid-transfer protein/seed storage 2S albumin superfamily protein
GG34004|c1_g1_i1	28.829	30.664	37.849	34.604	18.197	140.267	83.068	Potri.017G123700.1	99.33	AT3G45980.1	89.54	Histone superfamily protein
GG3401|c5_g1_i1	1.373	0.312	2.283	0.654	1.528	39.138	7.186	Potri.010G010200.1	39.02	N/D	40.62	N/D
GG34019|c0_g1_i1	0.001	0.001	0.497	0.322	1.481	8.556	2.31	Potri.017G123400.1	97.78	AT5G17450.1	72	Heavy metal transport/detoxification superfamily protein
GG34033|c0_g1_i1	0.001	0.762	0.001	0.001	0.001	6.066	0.001	Potri.017G125300.1	93.83	AT1G70780.1	50.76	Unknown
GG34052|c0_g1_i1	6.463	2.242	0.001	2.789	3.319	74.662	10.71	Potri.017G128500.1	94.83	N/D	40	N/D
GG34063|c2_g1_i1	2.539	2.701	2.791	5.846	7.06	40.292	18.79	Potri.017G129500.1	97.42	AT1G23890.2	#N/A	NHL domain-containing protein
GG34170|c7_g1_i1	1.276	1.617	0.863	3.434	6.609	28.851	13.403	Potri.017G140500.1	95.82	AT1G65810.1	45.16	P-loop containing nucleoside triphosphate hydrolases superfamily protein
GG34188|c2_g1_i1	0.001	0.001	0.001	0.792	0.001	5.691	0.137	Potri.017G144200.1	93.75	AT3G14470.1	32.75	NB-ARC domain-containing disease resistance protein
GG34211|c1_g1_i1	9.804	17.289	0.001	6.978	5.325	57.039	23.903	Potri.017G147700.1	90.91	N/D	36.25	N/D
GG34258|c0_g1_i1	4.471	1.029	0.001	1.206	5.222	21.16	10.454	Potri.001G189600.1	32.2	N/D	75.34	N/D
GG34292|c0_g1_i1	9.172	2.03	0.532	6.499	8.26	38.263	4.291	Potri.018G001600.1	98.58	AT3G57560.1	#N/A	N-acetyl-l-glutamate kinase
GG34342|c0_g1_i1	37.357	44.711	3.063	64.863	73.342	484.579	80.639	Potri.005G194300.1	38.1	N/D	75.34	N/D
GG34446|c9_g4_i2	0.583	1.047	0.001	0.921	0.919	8.912	2.283	Potri.018G152200.2	50	AT5G08370.1	75.54	alpha-galactosidase 2
GG34446|c9_g4_i4	1.263	0.001	0.001	0.12	1.078	7.239	3.26	Potri.018G015800.1	96.72	AT2G02240.1	45.73	F-box family protein
GG34487|c0_g1_i1	1.798	2.14	0.001	1.491	2.803	40.051	8.446	Potri.018G022900.1	98.65	AT5G25260.1	74.32	SPFH/Band 7/PHB domain-containing membrane-associated protein family
GG34532|c0_g1_i2	1.543	5.604	8.989	1.988	8.044	29.947	14.143	Potri.018G025100.1	97.54	AT5G20280.1	72.67	sucrose phosphate synthase 1F
GG34539|c4_g1_i2	0.583	3.151	2.898	2.688	2.175	12.392	4.757	Potri.018G023900.2	97.44	AT1G80490.1	64.81	TOPLESS-related 1
GG34539|c4_g1_i3	0.437	0.891	1.005	1.51	1.453	5.788	2.319	Potri.018G023900.3	98.29	AT1G80490.2	64.81	TOPLESS-related 1
GG34562|c2_g1_i6	1.786	0.001	0.001	0.001	0.619	8.672	0.256	Potri.018G026800.1	97	AT1G56130.1	#N/A	Leucine-rich repeat transmembrane protein kinase
GG34744|c0_g1_i1	0.001	0.001	1.254	0.001	0.001	5.403	1.141	Potri.009G006900.1	29.82	AT2G28100.1	73.68	alpha-L-fucosidase 1
GG34928|c0_g1_i1	14.919	14.303	17.848	12.041	8.391	79.959	42.83	Potri.018G066400.1	96.64	AT2G19570.1	65.67	cytidine deaminase 1
GG34982|c1_g1_i1	0.559	1.69	0.757	2.384	0.984	7.989	0.475	Potri.018G072300.1	99.07	AT3G24330.1	66.38	O-Glycosyl hydrolases family 17 protein
GG35014|c1_g1_i1	12.635	3.353	1.206	5.45	8.288	50.867	32.732	Potri.009G095400.1	32.65	AT4G15480.1	55.63	UDP-Glycosyltransferase superfamily protein
GG35034|c3_g1_i1	5.892	9.857	10.846	7.411	10.95	66.692	19.521	Potri.018G076700.3	97.8	AT4G13400.1	71.47	2-oxoglutarate (2OG) and Fe(II)-dependent oxygenase superfamily protein
GG35037|c2_g1_i1	0.571	0.001	0.899	0.001	0.853	5.884	1.032	Potri.018G077000.1	97.76	AT3G24330.1	65.95	O-Glycosyl hydrolases family 17 protein
GG35083|c2_g1_i2	0.001	0.001	2.933	1.252	0.694	12.681	4.273	Potri.008G172600.1	35.19	AT4G13450.1	#N/A	Adenine nucleotide alpha hydrolases-like superfamily protein
GG35130|c1_g1_i1	0.377	0.689	1.431	1.482	3.113	19.449	3.917	Potri.018G087100.2	96.63	AT3G28345.1	52.39	ABC transporter family protein
GG35130|c1_g1_i2	3.681	2.48	0.142	3.94	10.688	50.608	14.307	Potri.018G087100.1	98.14	AT3G28345.1	52.39	ABC transporter family protein
GG35134|c2_g3_i3	3.414	9.692	7.996	3.903	6.647	34.523	31.847	Potri.018G087500.2	98.33	AT4G15450.1	58.14	Senescence/dehydration-associated protein-related
GG3515|c11_g1_i1	3.997	0.413	0.001	0.608	1.397	14.354	2.62	Potri.T079400.1	34.78	AT1G64940.1	#N/A	cytochrome P450, family 87, subfamily A, polypeptide 6
GG3515|c4_g1_i1	13.582	11.428	5.216	0.001	9.122	164.003	42.502	Potri.001G370600.1	29.69	AT3G13220.1	75.34	ABC-2 type transporter family protein
GG3515|c9_g1_i1	33.494	14.046	4.364	3.388	22.529	325.863	31.609	Potri.011G061200.3	79.41	AT5G46020.1	70	Unknown
GG35164|c4_g1_i1	14.372	12.99	15.423	13.394	11.756	47.185	32.148	Potri.006G166000.4	97	AT3G11710.1	79.29	lysyl-tRNA synthetase 1
GG35232|c0_g2_i1	2.369	0.276	0.001	0.608	2.044	31.966	4.008	Potri.018G101500.1	96.95	AT3G02470.1	55.52	S-adenosylmethionine decarboxylase
GG35290|c0_g1_i1	5.224	25.695	8.268	0.709	12.347	500.413	166.263	Potri.006G260100.3	43.48	AT4G32000.2	60.54	Protein kinase superfamily protein
GG35291|c0_g1_i1	0.001	0.001	2.472	0.001	0.001	20.449	5.606	Potri.006G040700.3	26.83	AT3G10180.1	59.19	P-loop containing nucleoside triphosphate hydrolases superfamily protein
GG35306|c0_g1_i1	4.459	6.78	7.014	1.731	5.063	32.178	4.711	Potri.018G106600.1	97.52	AT5G10840.1	#N/A	Endomembrane protein 70 protein family
GG35554|c0_g1_i1	3.001	2.738	0.047	0.249	3.094	38.283	6.263	Potri.018G132200.1	96.83	AT4G10310.1	54.45	high-affinity K+ transporter 1
GG356|c0_g1_i2	2.211	2.6	0.001	1.878	3.984	46.512	3.807	Potri.001G042800.1	93.06	N/D	75.34	N/D
GG357|c0_g1_i1	0.001	1.562	0.296	1.712	1.275	23.16	2.949	Potri.008G109100.4	54.55	AT1G69060.1	36.24	Chaperone DnaJ-domain superfamily protein
GG3570|c0_g1_i1	7.216	6.798	6.813	3.857	5.091	26.688	13.814	Potri.011G100900.1	40	AT4G05330.1	#N/A	ARF-GAP domain 13
GG35770|c2_g1_i1	9.695	4.924	5.039	1.721	6.441	82.795	5.232	Potri.019G001800.1	96.77	AT5G63710.1	70.73	Leucine-rich repeat protein kinase family protein
GG35869|c0_g1_i1	0.001	1.681	1.644	0.001	0.666	30.457	2.465	Potri.019G010500.1	97.79	AT1G49230.1	62.39	RING/U-box superfamily protein
GG35874|c4_g1_i1	0.001	0.001	5.074	5.505	5.297	20.256	4.62	Potri.017G149500.1	38.64	AT1G14920.1	29.73	GRAS family transcription factor family protein
GG35901|c0_g2_i1	3.013	0.404	0.001	4.989	6.094	35.418	8.884	Potri.019G014900.1	91.23	AT2G26560.1	42.42	phospholipase A 2A
GG35905|c0_g2_i1	0.001	1.993	1.904	0.819	3.319	11.777	11.513	Potri.T050600.1	100	AT3G23240.1	51.34	ethylene response factor 1
GG36025|c0_g3_i1	0.001	0.001	0.946	0.571	3.15	10.277	0.001	Potri.019G029800.2	92.5	AT2G38430.1	40.24	Unknown
GG36055|c0_g1_i1	1.106	0.441	0.001	0.469	1.416	8.403	2.602	Potri.004G229800.2	39.47	AT5G49810.1	75.34	methionine S-methyltransferase
GG36058|c0_g1_i1	1.968	0.965	0.001	0.239	1.163	10.316	2.292	Potri.019G032700.2	99.18	AT3G04030.3	58.53	Homeodomain-like superfamily protein
GG36058|c0_g1_i2	1.336	0.001	0.001	0.001	3.169	26.996	3.25	Potri.019G032700.1	99.19	AT3G04030.3	58.53	Homeodomain-like superfamily protein
GG36060|c1_g1_i1	1.106	9.784	4.589	10.366	4.828	52.203	45.606	Potri.019G033000.1	94.94	AT4G32890.1	39.58	GATA transcription factor 9
GG36084|c4_g1_i1	8.14	2.095	8.563	11.24	9.45	50.127	9.605	Potri.019G034800.4	98.55	AT5G18170.1	90.53	glutamate dehydrogenase 1
GG36093|c1_g1_i1	0.863	0.377	0.001	0.001	0.384	5.345	4.41	Potri.019G036300.1	97.3	AT3G13540.1	#N/A	myb domain protein 5
GG36107|c1_g1_i1	0.887	0.001	0.001	1.749	0.863	7.749	5.588	Potri.019G037700.1	95.28	AT1G54400.1	41.38	HSP20-like chaperones superfamily protein
GG36115|c3_g1_i2	0.984	8.663	12.324	3.038	12.244	48.05	19.201	Potri.T069600.1	97.49	AT5G39890.1	47.08	Protein of unknown function (DUF1637)
GG36152|c0_g1_i1	1.397	0.001	0.001	0.001	0.001	5.115	1.488	Potri.019G041600.2	95.16	AT4G22110.1	45.81	GroES-like zinc-binding dehydrogenase family protein
GG36215|c1_g1_i2	21.807	14.891	23.75	6.757	16.669	205.833	46.51	Potri.019G047200.1	96.74	AT5G16760.1	53.8	Inositol 1,3,4-trisphosphate 5/6-kinase family protein
GG36215|c2_g1_i1	19.924	15.865	17.753	9.914	16.416	138.171	30.815	Potri.019G047200.3	96.96	AT5G16760.1	53.8	Inositol 1,3,4-trisphosphate 5/6-kinase family protein
GG36325|c0_g1_i1	3.511	0.22	0.001	1.556	1.228	12.469	4.09	Potri.019G057700.1	96.89	AT3G10910.1	60	RING/U-box superfamily protein
GG36370|c2_g1_i1	0.996	9.352	1.833	3.102	9.563	29.092	6.364	Potri.019G061700.1	96.39	AT3G10870.1	63.71	methyl esterase 17
GG36383|c2_g1_i1	24.091	45.997	8.504	22.13	30.713	239.376	22.744	Potri.002G173300.2	42.86	AT2G46560.1	75.34	transducin family protein / WD-40 repeat family protein
GG36560|c1_g1_i1	0.194	2.986	2.105	6.435	2.916	26.63	16.042	Potri.019G083000.1	98.66	AT1G71960.1	63.53	ATP-binding casette family G25
GG36561|c0_g1_i1	0.328	4.896	14.749	9.813	2.269	55.953	38.639	Potri.013G111900.2	97.56	AT1G71960.1	62.89	ATP-binding casette family G25
GG36568|c0_g1_i1	1.361	0.423	0.615	1.243	4.275	39.677	30.194	Potri.019G083900.1	97.3	AT1G22690.1	49.12	Gibberellin-regulated family protein
GG36593|c3_g1_i1	0.001	3.941	10.231	0.001	0.694	35.475	12.7	Potri.011G017000.1	28.26	AT4G16050.1	#N/A	Aminotransferase-like, plant mobile domain family protein
GG36593|c4_g1_i1	8.613	77.727	108.815	5.625	28.482	702.237	107.446	Potri.019G085800.1	98.56	AT1G22710.1	70.2	sucrose-proton symporter 2
GG36687|c0_g1_i1	0.134	0.001	0.284	1.04	2.034	8.758	3.753	Potri.019G101700.1	95.96	AT1G03670.1	29.18	ankyrin repeat family protein
GG36688|c0_g1_i1	0.632	0.469	0.39	1.307	3.281	27.89	22.963	Potri.012G064100.1	33.33	AT1G65660.1	81.84	Pre-mRNA splicing Prp18-interacting factor
GG36727|c0_g1_i1	0.498	0.165	0.001	0.488	1.097	6.287	2.082	Potri.019G107300.1	94.51	AT4G03500.1	27.76	Ankyrin repeat family protein
GG36792|c0_g1_i1	6.451	2.306	1.206	2.624	4.059	20.218	13.44	Potri.019G116100.1	96.74	AT1G25520.1	80.79	Uncharacterized protein family (UPF0016)
GG36828|c4_g1_i1	4.544	5.604	9.521	5.229	6.703	60.423	23.52	Potri.019G119500.2	99.35	AT4G03260.1	48.24	Outer arm dynein light chain 1 protein
GG36828|c5_g1_i1	6.755	5.861	3.324	5.045	11.316	59.693	16.809	Potri.019G119500.1	97.2	AT4G03260.1	48.24	Outer arm dynein light chain 1 protein
GG36930|c2_g1_i1	0.001	0.001	0.001	0.001	0.001	8.691	0.001	Potri.003G141700.1	35	AT5G42070.1	75.34	Unknown
GG3705|c0_g1_i1	14.992	12.971	23.029	7.742	15.572	167.426	53.495	Potri.001G396100.1	94.85	AT2G33845.1	75.34	Nucleic acid-binding, OB-fold-like protein
GG3705|c2_g1_i1	27.08	39.502	55.756	14.793	20.822	330.189	123.917	Potri.011G114800.1	95	AT2G33845.1	77.1	Nucleic acid-binding, OB-fold-like protein
GG37069|c0_g1_i1	0.001	0.827	0.001	0.001	0.001	5.518	0.001	Potri.T096600.1	97.47	AT5G10610.1	42.16	cytochrome P450, family 81, subfamily K, polypeptide 1
GG3711|c0_g1_i1	217.706	242.284	47.524	177.577	172.831	771.217	253.33	Potri.001G393800.1	98.5	AT3G14440.1	75.34	nine-cis-epoxycarotenoid dioxygenase 3
GG37162|c3_g1_i1	0.255	0.001	0.001	1.556	1.153	5.941	1.497	Potri.T103500.1	97.18	AT3G63380.1	#N/A	ATPase E1-E2 type family protein / haloacid dehalogenase-like hydrolase family protein
GG37300|c1_g1_i1	0.364	0.23	0.001	1.049	1.791	11.056	7.122	Potri.T114600.1	93.64	AT3G50160.1	35.27	Plant protein of unknown function (DUF247)
GG37392|c7_g3_i1	0.001	0.992	0.001	2.182	1.969	12.979	2.648	Potri.T002900.2	97.3	AT5G36930.2	#N/A	Disease resistance protein (TIR-NBS-LRR class) family
GG37479|c0_g1_i1	0.001	0.001	2.366	4.225	0.881	14.546	13.942	Potri.T123200.2	94.52	AT5G45160.1	49.89	Root hair defective 3 GTP-binding protein (RHD3)
GG3756|c2_g1_i1	10.339	14.542	8.764	19.488	17.391	79.795	43.46	Potri.001G403000.2	98.83	AT4G27450.1	75.34	Aluminium induced protein with YGL and LRDR motifs
GG37821|c0_g1_i1	6.378	4.722	0.001	0.001	5.484	38.552	7.587	Potri.T181400.1	96.91	AT4G01410.1	#N/A	Late embryogenesis abundant (LEA) hydroxyproline-rich glycoprotein family
GG3783|c2_g1_i1	1.13	2.269	0.662	0.258	2.147	12.181	1.059	Potri.001G404400.1	98.88	AT3G15510.1	75.34	NAC domain containing protein 2
GG37880|c2_g1_i1	0.001	0.001	0.001	0.001	0.806	6.499	1.543	Potri.002G171900.2	47.37	AT4G00980.1	75.34	zinc knuckle (CCHC-type) family protein
GG37970|c1_g1_i1	6.135	1.993	0.001	0.184	0.001	18.882	1.543	Potri.T031100.1	97.01	N/D	#N/A	N/D
GG37988|c0_g1_i1	19.049	0.413	0.473	4.566	9.356	114.944	0.001	Potri.T029500.1	92	N/D	45.16	N/D
GG38126|c18_g10_i1	9.391	18.548	32.798	3.461	17.035	128.028	35.325	Potri.T041500.7	100	AT1G15780.1	50.32	Unknown
GG38138|c0_g1_i1	0.001	0.698	0.001	0.001	0.001	5.884	0.001	Potri.008G201200.1	52.63	N/D	#N/A	N/D
GG38162|c0_g1_i1	2.855	1.406	0.84	2.108	0.975	15.901	7.204	Potri.T143100.1	98.95	AT1G66140.1	#N/A	zinc finger protein 4
GG38169|c2_g1_i1	0.049	35.451	36.098	33.527	26.185	156.87	56.535	Potri.T143400.1	98.97	AT5G54960.1	80.85	pyruvate decarboxylase-2
GG38186|c0_g1_i1	1.276	1.194	0.001	1.289	3.619	44.426	23.565	Potri.T043400.1	98.21	AT3G27027.1	#N/A	Protein of unknown function (DUF 3339)
GG3825|c0_g1_i1	0.838	7.221	0.686	1.418	2.081	21.756	6.665	Potri.001G411100.1	96.58	AT4G27290.1	75.34	S-locus lectin protein kinase family protein
GG38290|c0_g2_i1	1.798	1.176	0.001	1.666	1.341	7.047	4.547	Potri.009G136700.1	33.9	AT5G47900.1	52.18	Protein of unknown function (DUF1624)
GG38297|c1_g1_i1	0.001	0.689	0.001	0.856	0.001	5.038	0.001	Potri.T147100.1	100	AT5G50340.1	75.38	ATP-dependent peptidases;nucleotide binding;serine-type endopeptidases;DNA helicases;ATP binding;damaged DNA binding;nucleoside-triphosphatases
GG38317|c5_g1_i1	8.468	65.573	66.448	10.771	63.254	263.901	259.018	Potri.T050800.2	97.69	AT2G26560.1	#N/A	phospholipase A 2A
GG38344|c0_g1_i1	0.001	0.312	0.698	0.23	0.001	6.461	1.926	Potri.T054900.1	95.83	AT1G43950.1	#N/A	auxin response factor 23
GG38468|c0_g1_i1	0.85	4.143	2.472	1.464	3.834	39.234	21.055	Potri.T059500.1	97.53	AT3G03270.2	77.99	Adenine nucleotide alpha hydrolases-like superfamily protein
GG38475|c1_g3_i1	0.001	0.808	0.001	0.58	1.453	5.682	0.001	Potri.T060700.1	96.15	AT3G14470.1	32.97	NB-ARC domain-containing disease resistance protein
GG38480|c0_g2_i1	0.001	2.352	1.372	1.694	0.001	7.46	1.251	Potri.011G135800.1	27.59	AT3G15160.1	74.87	Unknown
GG3850|c0_g1_i1	0.001	0.928	1.088	0.001	1.641	8.047	7.998	Potri.001G418100.1	90.28	AT4G27290.1	75.34	S-locus lectin protein kinase family protein
GG38516|c0_g1_i1	5.71	1.727	0.615	0.525	2.578	41.974	7.542	Potri.T063200.1	98.26	AT4G15450.1	51.55	Senescence/dehydration-associated protein-related
GG38603|c4_g5_i1	10.97	23.986	0.355	39.796	45.995	401.313	350.714	Potri.002G060600.2	26.67	AT3G58830.1	75.34	haloacid dehalogenase (HAD) superfamily protein
GG38653|c2_g1_i1	20.349	15.525	33.733	27.856	36.873	120.597	94.745	Potri.T070800.5	95.19	AT3G62800.1	53.85	double-stranded-RNA-binding protein 4
GG38653|c3_g1_i1	5.819	6.366	8.339	0.387	0.001	35.879	30.514	Potri.T074300.1	31.48	AT5G17680.1	#N/A	disease resistance protein (TIR-NBS-LRR class), putative
GG38653|c8_g2_i1	0.984	1.396	6.777	2.016	2.184	34.86	18.927	Potri.T070300.1	92.93	AT3G62800.1	55.78	double-stranded-RNA-binding protein 4
GG38682|c0_g1_i1	33.348	2.563	0.781	15.521	22.922	309.327	1.68	Potri.T072000.1	97.59	N/D	33.33	N/D
GG38811|c7_g1_i2	6.487	6.036	1.514	3.296	2.259	23.544	4.812	Potri.003G185600.2	97.92	AT1G79690.1	75.34	nudix hydrolase homolog 3
GG3920|c1_g1_i1	3.888	5.494	2.839	4.382	6.844	112.377	31.153	Potri.001G416200.1	97.06	AT5G54660.1	75.34	HSP20-like chaperones superfamily protein
GG3955|c1_g1_i1	11.942	13.265	6.825	21.477	55.726	505.45	401.232	Potri.001G419200.1	95.09	AT3G20570.1	75.34	early nodulin-like protein 9
GG4044|c0_g4_i1	2.576	0.001	0.001	3.802	4.931	16.661	12.07	Potri.T100500.1	95.35	AT4G27220.1	33.9	NB-ARC domain-containing disease resistance protein
GG4111|c0_g1_i3	0.182	1.304	1.668	0.525	0.553	8.826	7.606	Potri.001G438100.1	97.74	AT1G55790.1	75.34	Domain of unknown function (DUF2431)
GG4206|c0_g1_i1	3.377	8.442	7.936	0.967	0.863	31.745	24.734	Potri.001G452500.1	96.36	AT1G33055.1	75.34	Unknown
GG4214|c0_g1_i1	1.263	1.497	0.497	1.307	1.331	16.997	2.885	Potri.001G454600.1	97.77	AT1G33250.1	75.34	Protein of unknown function (DUF604)
GG4218|c0_g2_i1	0.001	0.514	0.615	2.127	3.366	17.267	14.618	Potri.001G453000.1	95.49	AT3G30340.1	75.34	nodulin MtN21 /EamA-like transporter family protein
GG4332|c4_g1_i2	28.319	38.133	34.312	20.961	38.073	132.556	48.135	Potri.001G463800.3	97.47	AT2G34770.1	75.34	fatty acid hydroxylase 1
GG4366|c1_g1_i1	0.389	1.075	2.212	0.175	0.281	7.258	3.99	Potri.011G165500.1	92.52	AT4G26490.1	54.39	Late embryogenesis abundant (LEA) hydroxyproline-rich glycoprotein family
GG4438|c1_g1_i1	7.848	4.511	5.251	9.16	3.488	32.63	17.019	Potri.002G002200.1	98.33	AT1G21000.2	75.34	PLATZ transcription factor family protein
GG4548|c0_g1_i1	0.571	0.799	0.887	0.387	0.872	19.805	7.405	Potri.002G014900.1	98.51	AT4G35770.1	75.34	Rhodanese/Cell cycle control phosphatase superfamily protein
GG4548|c1_g1_i1	0.001	0.001	1.455	0.001	0.001	23.506	6.574	Potri.019G070100.1	40.74	AT4G12010.1	36.41	Disease resistance protein (TIR-NBS-LRR class) family
GG4560|c1_g1_i1	0.001	1.406	1.703	0.001	0.001	12.921	1.543	Potri.014G004900.4	37.5	AT5G67580.1	56.71	Homeodomain-like/winged-helix DNA-binding family protein
GG4560|c5_g1_i1	1.203	3.353	3.974	1.639	3.806	23.477	9.642	Potri.019G070700.1	41.67	AT5G17680.1	#N/A	disease resistance protein (TIR-NBS-LRR class), putative
GG4560|c6_g1_i1	49.518	55.854	20.663	26.273	57.648	629.575	112.997	Potri.002G014300.4	97.81	AT1G76130.1	75.34	alpha-amylase-like 2
GG4572|c0_g1_i1	6.22	0.001	0.473	3.029	3.506	22.112	20.981	Potri.002G017000.1	96.05	AT1G76040.2	75.34	calcium-dependent protein kinase 29
GG4628|c1_g1_i2	8.018	15.626	7.037	6.941	5.888	56.703	34.622	Potri.002G024000.2	98.67	AT2G28305.1	75.34	Putative lysine decarboxylase family protein
GG4636|c1_g1_i1	2.733	1.957	3.253	2.881	1.266	21.824	8.427	Potri.002G022200.1	92.96	AT1G19980.1	75.34	cytomatrix protein-related
GG4636|c2_g1_i1	22.5	12.328	1.502	6.168	12.9	458.323	43.689	Potri.017G062400.1	30	AT4G18930.1	#N/A	RNA ligase/cyclic nucleotide phosphodiesterase family protein
GG47|c1_g1_i1	4.143	1.102	1.656	4.575	4.397	40.474	33.746	Potri.014G099000.1	48.28	AT2G46500.1	64.7	phosphoinositide 4-kinase gamma 4
GG4718|c0_g1_i1	1.385	0.001	0.001	0.709	2.156	8.306	1.013	Potri.002G029200.1	96.64	AT3G54140.1	75.34	peptide transporter 1
GG4729|c3_g1_i1	18.964	7.248	1.632	4.538	13.707	190.884	26.679	Potri.002G030400.1	97.92	AT1G19715.3	75.34	Mannose-binding lectin superfamily protein
GG4730|c0_g1_i1	118.73	248.485	242.775	122.085	167.703	1311.87	551.873	Potri.002G030000.1	97.44	AT3G51030.1	75.34	thioredoxin H-type 1
GG4800|c1_g2_i2	3.45	6.385	3.655	4.4	5.063	19.766	15.33	Potri.002G038700.1	100	AT4G14385.1	75.34	Unknown
GG4843|c0_g1_i1	0.972	0.001	0.001	1.316	0.001	7.355	6.464	Potri.015G133800.1	35.56	AT5G51750.1	#N/A	subtilase 1.3
GG4910|c3_g1_i4	0.001	1.47	0.828	1.252	2.578	8.393	4.017	Potri.002G049200.2	97.72	AT3G63300.1	75.34	FORKED 1
GG4910|c3_g1_i5	1.92	2.14	1.538	2.835	2.278	11.171	5.725	Potri.002G049200.1	97.31	AT3G22810.1	75.34	Plant protein of unknown function (DUF828) with plant pleckstrin homology-like region
GG5027|c0_g1_i1	0.778	0.001	1.739	0.001	0.001	8.508	3.168	Potri.002G242900.3	60	AT4G13160.1	75.34	Protein of unknown function, DUF593
GG5028|c1_g1_i1	3.11	4.207	1.952	2.771	4.013	17.257	10.701	Potri.002G058100.1	97.18	AT5G50890.1	75.34	alpha/beta-Hydrolases superfamily protein
GG5036|c1_g1_i1	12.452	16.839	7.392	14.637	18.807	96.581	40.621	Potri.002G059700.3	99.03	AT2G42910.1	75.34	Phosphoribosyltransferase family protein
GG505|c0_g1_i1	12.72	7.652	5.251	3.894	12.769	287.042	36.95	Potri.001G054800.1	97.22	AT1G74110.1	75.34	cytochrome P450, family 78, subfamily A, polypeptide 10
GG5063|c0_g1_i1	0.17	4.014	5.831	6.389	10.688	32.408	12.6	Potri.002G062200.1	96.5	AT5G18400.2	75.34	Cytokine-induced anti-apoptosis inhibitor 1, Fe-S biogenesis
GG5214|c3_g1_i2	6.986	4.906	5.855	7.613	7.06	24.794	5.268	Potri.002G077200.1	97.64	AT4G21470.1	75.34	riboflavin kinase/FMN hydrolase
GG5214|c3_g1_i3	1.567	0.001	0.001	0.001	0.001	22.247	9.212	Potri.002G077200.7	98.46	AT4G21470.1	75.34	riboflavin kinase/FMN hydrolase
GG5215|c3_g1_i1	0.923	0.606	0.237	0.488	0.6	5.903	1.771	Potri.002G077500.1	96.57	AT1G77270.1	75.34	Unknown
GG5239|c0_g1_i1	0.984	0.367	0.402	0.405	0.891	8.941	7.158	Potri.002G080900.1	91.97	AT3G19910.1	75.34	RING/U-box superfamily protein
GG5272|c0_g1_i2	2.636	5.365	5.524	3.24	1.95	25.909	12.454	Potri.002G054400.1	35.71	AT5G19160.1	75.34	TRICHOME BIREFRINGENCE-LIKE 11
GG5273|c5_g1_i1	1.555	1.451	0.414	0.267	2.119	6.826	2.273	Potri.011G136300.1	40	AT5G54840.1	66.67	Ras-related small GTP-binding family protein
GG5277|c0_g1_i1	13.582	36.7	0.698	14.876	45.16	326.507	23.2	Potri.002G085100.2	97.75	AT1G21890.1	75.34	nodulin MtN21 /EamA-like transporter family protein
GG5289|c1_g1_i2	0.001	0.294	0.237	1.169	1.678	5.913	2.273	Potri.011G106600.6	36.59	AT3G14830.1	#N/A	Unknown
GG5305|c0_g1_i1	0.996	0.413	0.449	1.445	4.163	27.486	20.196	Potri.008G022500.1	41.67	N/D	29.82	N/D
GG536|c0_g1_i1	11.128	12.062	1.372	4.078	8.747	480.656	79.023	Potri.001G058000.1	86.81	AT3G48660.1	75.34	Protein of unknown function (DUF 3339)
GG539|c0_g1_i1	1.531	0.001	0.745	0.001	0.909	9.402	6.09	Potri.001G058500.1	93.9	N/D	75.34	N/D
GG5426|c1_g1_i1	2.466	4.446	0.355	14.177	7.894	47.291	3.999	Potri.002G098300.1	97.35	AT1G22360.1	75.34	UDP-glucosyl transferase 85A2
GG5442|c8_g1_i1	7.435	16.738	14.217	21.882	23.25	115.367	79.388	Potri.005G235700.1	100	AT4G40030.2	75.34	Histone superfamily protein
GG5489|c1_g1_i1	7.471	1.185	1.431	2.522	3.188	39.167	27.108	Potri.002G107200.1	100	AT1G58340.1	75.34	MATE efflux family protein
GG5524|c2_g1_i1	0.765	12.108	6.422	11.875	8.1	63.067	41.306	Potri.002G108400.1	98.81	AT5G65640.1	75.34	beta HLH protein 93
GG5541|c2_g1_i2	0.547	1.865	0.461	1.234	5.691	19.805	0.931	Potri.002G110200.1	89.82	AT1G09890.1	75.34	Rhamnogalacturonate lyase family protein
GG5552|c0_g1_i1	14.008	5.613	0.532	2.734	11.925	120.049	23.739	Potri.002G111700.1	97.39	AT5G49660.1	75.34	Leucine-rich repeat transmembrane protein kinase family protein
GG5653|c0_g1_i1	1.64	0.762	0.13	0.782	3.45	18.497	3.479	Potri.002G121100.1	97.34	AT4G37370.1	75.34	cytochrome P450, family 81, subfamily D, polypeptide 8
GG568|c0_g1_i1	0.001	1.424	2.389	0.635	0.45	15.411	12.317	Potri.001G060900.1	97.31	AT5G13170.1	75.34	senescence-associated gene 29
GG5724|c0_g1_i1	19.851	4.152	1.892	1.501	2.784	93.332	50.801	Potri.002G127000.1	92.86	AT5G42380.1	75.34	calmodulin like 37
GG585|c4_g1_i1	2.345	7.413	6.919	4.989	5.203	37.533	19.201	Potri.001G061800.1	97.86	AT1G28050.1	75.34	B-box type zinc finger protein with CCT domain
GG5887|c0_g1_i1	1.847	0.487	0.001	1.031	1.416	11.018	1.817	Potri.002G145400.1	97.22	AT3G60720.1	75.34	plasmodesmata-located protein 8
GG594|c0_g1_i2	0.194	3.601	2.78	1.022	1.809	10.816	5.862	Potri.001G063000.1	96.61	AT4G20970.1	75.34	basic helix-loop-helix (bHLH) DNA-binding superfamily protein
GG5942|c1_g1_i1	3.815	7.974	2.153	3.213	2.7	29.611	12.481	Potri.002G152200.1	96	AT2G45680.1	75.34	TCP family transcription factor
GG5949|c0_g2_i1	0.001	0.055	0.001	0.001	0.047	5.749	0.237	Potri.002G151300.1	97.25	AT4G25420.1	75.34	2-oxoglutarate (2OG) and Fe(II)-dependent oxygenase superfamily protein
GG5950|c6_g1_i1	0.935	0.891	1.053	1.27	0.788	6.989	5.761	Potri.015G123400.3	36.11	AT4G08850.1	45.82	Leucine-rich repeat receptor-like protein kinase family protein
GG6060|c1_g1_i1	1.701	0.266	0.001	0.387	1.303	5.586	0.274	Potri.002G162100.1	97.01	AT4G00290.1	75.34	Mechanosensitive ion channel protein
GG6200|c0_g1_i1	15.295	18.731	6.257	35.948	77.936	438.807	384.386	Potri.002G175400.1	96.94	AT2G46630.1	75.34	Unknown
GG6223|c0_g1_i1	1.98	17.868	5.05	16.497	18.6	65.201	15.138	Potri.002G179000.1	94.95	AT3G61930.1	75.34	Unknown
GG6304|c0_g1_i1	11.298	8.351	6.115	8.083	14.232	94.793	30.596	Potri.002G187000.2	97.6	AT3G62120.1	75.34	Class II aaRS and biotin synthetases superfamily protein
GG6445|c3_g2_i1	22.645	98.259	100.098	97.801	46.323	301.319	210.262	Potri.008G002600.1	56.25	AT5G08550.1	48	GC-rich sequence DNA-binding factor-like protein
GG6453|c2_g1_i1	0.001	4.556	0.001	3.517	5.653	53.799	1.707	Potri.002G206400.1	98.83	AT2G47750.1	75.34	putative indole-3-acetic acid-amido synthetase GH3.9
GG6464|c0_g1_i1	1.604	2.14	0.461	0.313	1.444	47.541	5.186	Potri.002G206000.1	96.92	AT3G05500.1	75.34	Rubber elongation factor protein (REF)
GG6475|c0_g1_i1	24.844	18.281	3.17	14.849	23.71	395.996	64.533	Potri.002G206700.1	94.12	N/D	75.34	N/D
GG6482|c0_g1_i1	33.689	108.345	11.047	3.82	22.557	1984.17	471.115	Potri.002G208400.1	97	AT2G30540.1	75.34	Thioredoxin superfamily protein
GG6494|c0_g1_i1	0.352	21.57	1.514	0.736	5.128	426.444	104.359	Potri.002G208700.1	96.04	AT3G62930.1	75.34	Thioredoxin superfamily protein
GG6497|c0_g1_i1	0.001	8.507	0.001	0.001	0.394	97.427	25.236	Potri.002G209000.1	97.17	AT3G62930.1	75.34	Thioredoxin superfamily protein
GG657|c1_g1_i1	0.219	1.277	1.727	0.755	0.994	16.267	3.506	Potri.001G070200.1	95.83	AT5G32450.1	75.34	RNA binding (RRM/RBD/RNP motifs) family protein
GG6666|c1_g1_i1	0.001	1.259	1.526	1.795	0.001	6.412	0.001	Potri.018G075300.1	46.88	AT5G19610.1	63.92	GNOM-like 2
GG6693|c0_g1_i1	4.252	6.495	5.05	6.03	5.663	26.102	22.844	Potri.002G225600.1	99.12	AT5G55140.1	75.34	ribosomal protein L30 family protein
GG6761|c0_g1_i1	1.045	0.001	0.001	0.35	0.441	6.412	0.001	Potri.002G233200.1	94.64	AT5G16740.1	75.34	Transmembrane amino acid transporter family protein
GG6761|c1_g1_i1	9.051	7.138	0.001	2.025	0.001	71.825	9.441	Potri.002G233100.1	93.94	AT5G16740.1	75.34	Transmembrane amino acid transporter family protein
GG6765|c0_g1_i1	3.134	2.343	1.407	0.525	2.4	18.901	3.278	Potri.002G232500.1	98.31	AT2G43060.1	75.34	ILI1 binding bHLH 1
GG6883|c3_g1_i1	0.753	0.395	1.739	1.814	1.388	6.239	4.337	Potri.002G245800.3	92.68	AT1G48140.1	75.34	dolichol-phosphate mannosyltransferase-related
GG6886|c0_g1_i1	0.279	0.266	0.296	1.942	1.088	9.902	9.322	Potri.002G244500.1	95.31	AT1G04850.1	75.34	ubiquitin-associated (UBA)/TS-N domain-containing protein
GG6942|c0_g1_i1	2.551	1.874	0.875	1.344	3.347	39.58	8.491	Potri.002G250400.1	96.74	AT2G26470.1	75.34	Unknown
GG7004|c1_g1_i1	0.571	2.104	0.792	0.939	1.856	7.383	6.126	Potri.002G257300.1	96	AT1G04520.1	75.34	plasmodesmata-located protein 2
GG7031|c1_g1_i1	1.652	16.701	14.986	9.878	24.61	73.94	53.202	Potri.002G261800.1	98.11	AT2G16230.1	75.34	O-Glycosyl hydrolases family 17 protein
GG7064|c0_g1_i1	0.85	0.266	0.047	0.322	0.853	5.095	0.31	Potri.002G263800.1	97.09	AT1G75130.1	75.34	cytochrome P450, family 721, subfamily A, polypeptide 1
GG7106|c1_g1_i1	13.303	1.911	0.757	22.977	24.6	74.469	31.7	Potri.T151400.1	98.2	AT3G14310.1	#N/A	pectin methylesterase 3
GG7113|c0_g1_i1	2.721	1.672	0.934	1.289	4.791	72.835	9.879	Potri.003G003900.1	98.85	AT1G09620.1	75.34	ATP binding;leucine-tRNA ligases;aminoacyl-tRNA ligases;nucleotide binding;ATP binding;aminoacyl-tRNA ligases
GG7143|c0_g1_i2	2.478	4.85	8.398	8.819	3.413	39.446	14.243	Potri.003G009800.1	98.44	AT1G09794.1	75.34	Cox19 family protein (CHCH motif)
GG7218|c12_g1_i1	1.847	4.639	10.468	3.001	6.985	31.514	19.438	Potri.001G211200.3	81.07	AT1G60890.2	75.34	Phosphatidylinositol-4-phosphate 5-kinase family protein
GG7238|c0_g1_i1	4.945	4.391	3.915	17.73	21.46	70.47	40.283	Potri.003G024800.1	97.7	AT1G60500.1	75.34	Dynamin related protein 4C
GG7265|c1_g1_i1	1.616	5.31	10.811	14.471	15.207	106.512	75.818	Potri.003G024200.1	97.98	AT1G60500.1	75.34	Dynamin related protein 4C
GG7315|c0_g1_i1	1.227	0.001	0.001	1.685	2.363	10.969	4.465	Potri.003G032600.1	94.57	AT3G15800.1	75.34	Glycosyl hydrolase superfamily protein
GG7420|c2_g1_i1	1.227	0.001	0.001	1.215	4.491	25.64	20.708	Potri.003G036200.2	85.71	AT2G19480.3	75.34	nucleosome assembly protein 1;2
GG7420|c3_g1_i1	9.573	1.801	0.71	9.997	19.144	61.058	60.151	Potri.003G040700.2	96.44	AT2G19480.3	75.34	nucleosome assembly protein 1;2
GG7422|c0_g2_i1	3.875	1.13	1.348	4.815	14.203	65.509	54.563	Potri.003G036200.1	94.74	AT2G19480.3	75.34	nucleosome assembly protein 1;2
GG7422|c4_g2_i1	3.147	0.001	0.887	1.077	5.231	31.947	15.649	Potri.003G040700.1	97.53	AT2G19480.3	75.34	nucleosome assembly protein 1;2
GG7455|c1_g1_i1	1.409	0.56	0.201	1.657	2.419	28.371	24.725	Potri.003G046000.1	94.05	AT5G45320.1	75.34	Unknown
GG7469|c0_g1_i1	1.458	2.949	2.815	1.777	3.909	20.583	3.269	Potri.003G046800.2	97.72	AT1G31770.1	75.34	ATP-binding cassette 14
GG7478|c0_g1_i1	1.397	2.425	1.443	7.816	7.21	31.466	5.14	Potri.003G048100.2	98.41	AT3G16500.1	75.34	phytochrome-associated protein 1
GG7519|c0_g1_i1	0.377	1.066	0.402	0.773	0.291	6.989	4.793	Potri.010G093600.5	41.38	AT2G02860.1	66.93	sucrose transporter 2
GG7527|c1_g1_i1	1.081	0.68	1.147	0.001	0.001	6.71	3.524	Potri.003G053900.1	97.44	AT1G79900.1	75.34	Mitochondrial substrate carrier family protein
GG7595|c2_g2_i1	0.778	1.231	0.39	0.875	2.288	10.546	4.173	Potri.003G060300.1	96.91	AT1G52700.1	75.34	alpha/beta-Hydrolases superfamily protein
GG7596|c4_g1_i1	9.926	9.517	4.767	15.742	15.188	58.799	31.153	Potri.003G063200.1	96.41	AT3G14000.1	75.34	DZC (Disease resistance/zinc finger/chromosome condensation-like region) domain containing protein
GG7622|c1_g1_i1	3.025	5.356	3.395	0.939	1.688	26.313	13.312	Potri.003G063400.1	95.83	AT3G13980.1	75.34	Unknown
GG7669|c0_g2_i1	0.097	0.588	0.201	0.203	0.956	17.392	0.128	Potri.003G068300.1	98.88	AT1G72490.1	75.34	Unknown
GG7783|c1_g1_i1	6.39	3.721	0.225	3.802	9.019	147.208	17.412	Potri.003G079900.1	97.48	AT4G16790.1	75.34	hydroxyproline-rich glycoprotein family protein
GG7783|c2_g1_i1	3.973	1.791	0.001	2.016	5.841	50.502	5.451	Potri.010G203500.7	40	AT3G55440.1	87.06	triosephosphate isomerase
GG7832|c6_g1_i1	0.001	2.315	0.001	0.001	1.725	10.277	6.948	Potri.003G084200.2	93.65	AT4G17615.1	75.34	calcineurin B-like protein 1
GG7862|c2_g1_i1	10.654	10.592	17.718	9.316	13.21	118.126	21.137	Potri.003G086900.1	96.75	AT2G38740.1	75.34	Haloacid dehalogenase-like hydrolase (HAD) superfamily protein
GG7899|c1_g1_i1	1.956	3.381	10.219	4.428	3.788	42.955	19.63	Potri.003G093100.1	96.72	AT3G03550.1	75.34	RING/U-box superfamily protein
GG7903|c7_g1_i1	41.476	38.602	26.328	35.911	52.257	314.23	85.378	Potri.003G091100.1	97.93	AT4G17830.1	75.34	Peptidase M20/M25/M40 family protein
GG7910|c0_g1_i1	0.121	0.119	0.13	0.083	0.188	32.601	2.803	Potri.003G091700.1	96.68	AT4G17870.1	75.34	Polyketide cyclase/dehydrase and lipid transport superfamily protein
GG7927|c0_g1_i1	0.632	0.588	0.994	0.865	1.219	12.094	7.35	Potri.003G093000.1	98.96	AT5G46700.1	75.34	Tetraspanin family protein
GG797|c0_g2_i1	0.001	2.039	0.001	0.001	0.001	6.72	4.163	Potri.001G083700.1	95.59	AT2G46680.1	75.34	homeobox 7
GG7981|c0_g1_i1	1.604	1.194	2.129	1.758	2.147	10.912	8.026	Potri.003G098500.1	95.95	N/D	75.34	N/D
GG800|c0_g1_i1	43.359	18.759	5.358	1.252	3.103	192.835	140.789	Potri.001G083900.1	98.12	AT2G46660.1	75.34	cytochrome P450, family 78, subfamily A, polypeptide 6
GG8029|c0_g1_i1	1.421	1.323	0.804	0.865	2.588	14.354	8.217	Potri.003G103200.1	95.83	AT3G17380.1	75.34	TRAF-like family protein
GG8050|c2_g2_i5	0.304	1.075	1.727	1.105	0.675	5.307	2.502	Potri.003G105200.2	96.26	AT4G34660.1	75.34	SH3 domain-containing protein
GG8104|c1_g1_i1	2.6	0.514	0.189	4.143	3.713	14.738	1.826	Potri.003G110800.1	97.55	AT4G00150.1	75.34	GRAS family transcription factor
GG8215|c5_g2_i1	3.754	5.08	7.049	8.718	2.616	26.88	7.286	Potri.016G056600.3	62.5	AT3G21090.1	54.76	ABC-2 type transporter family protein
GG822|c1_g1_i1	7.192	18.355	19.386	8.303	12.535	96.523	36.95	Potri.018G105400.1	36.67	AT5G48930.1	59.91	hydroxycinnamoyl-CoA shikimate/quinate hydroxycinnamoyl transferase
GG8260|c0_g1_i2	0.255	0.808	1.124	0.442	1.303	5.653	0.995	Potri.003G125700.2	98.4	AT1G63440.1	75.34	heavy metal atpase 5
GG8273|c0_g2_i1	0.001	19.264	12.395	0.001	6.272	63.115	5.579	Potri.001G100100.1	90	AT1G69230.1	75.34	SPIRAL1-like2
GG8324|c1_g1_i2	10.399	0.138	0.272	0.35	1.725	48.425	2.693	Potri.012G142400.1	34	AT4G33410.1	82.31	SIGNAL PEPTIDE PEPTIDASE-LIKE 1
GG8324|c1_g1_i3	22.73	2.104	0.001	0.295	4.866	75.642	2.136	Potri.015G095900.1	44	AT5G50400.1	72.07	purple acid phosphatase 27
GG8398|c0_g1_i1	18.454	20.67	14.028	20.344	17.766	62.721	35.097	Potri.003G140600.1	99.58	AT4G23900.1	75.34	Nucleoside diphosphate kinase family protein
GG8403|c4_g1_i1	2.102	1.534	1.112	1.031	1.847	10.364	3.862	Potri.003G140900.1	98.41	AT4G10960.1	75.34	UDP-D-glucose/UDP-D-galactose 4-epimerase 5
GG8514|c0_g1_i1	10.897	20.559	44.082	24.34	25.529	227.186	109.5	Potri.003G152100.1	95.41	N/D	75.34	N/D
GG8587|c0_g1_i1	0.741	0.349	0.13	2.725	3.019	25.804	22.278	Potri.003G159300.1	95.65	AT3G50120.1	75.34	Plant protein of unknown function (DUF247)
GG8604|c0_g1_i1	0.304	0.56	0.71	1.795	2.813	14.671	1.041	Potri.003G160300.1	95.88	AT5G47920.1	75.34	Unknown
GG8655|c0_g1_i1	1.409	2.848	3.891	3.701	7.641	29.784	7.423	Potri.003G165200.1	98	AT5G13210.1	75.34	Uncharacterised conserved protein UCP015417, vWA
GG8668|c7_g1_i1	62.797	20.183	0.71	13.348	23.447	396.352	56.097	Potri.003G166200.1	98.17	AT5G21090.1	75.34	Leucine-rich repeat (LRR) family protein
GG8857|c7_g1_i2	26.278	19.448	14.43	26.512	27.863	86.294	32.349	Potri.003G185600.1	98.7	AT1G79690.1	75.34	nudix hydrolase homolog 3
GG8873|c4_g1_i1	2.418	2.287	4.14	11.406	12.375	60.654	27.51	Potri.003G187900.1	98.57	AT5G23570.1	75.34	XS domain-containing protein / XS zinc finger domain-containing protein-related
GG8886|c1_g1_i1	37.661	32.906	1.538	15.116	27.976	403.764	58.982	Potri.003G192500.1	100	AT5G07050.1	75.34	nodulin MtN21 /EamA-like transporter family protein
GG900|c0_g1_i1	148.373	35.34	9.439	13.136	70.998	1222.1	557.652	Potri.001G093100.2	96.12	N/D	75.34	N/D
GG900|c1_g1_i1	2.333	1.213	3.016	0.801	1.875	10.941	5.305	Potri.003G138500.1	76.74	AT1G64355.1	75.34	Unknown
GG9025|c1_g1_i1	0.34	1.892	0.001	1.151	1.819	6.259	1.634	Potri.001G023600.1	61.54	AT3G13650.1	47.03	Disease resistance-responsive (dirigent-like protein) family protein
GG9051|c4_g2_i1	1.215	0.001	0.001	0.001	3.656	21.689	2.502	Potri.003G209000.1	92.86	AT4G31980.1	75.34	Unknown
GG9056|c2_g2_i2	0.571	0.322	0.213	2.357	2.803	9.748	4.739	Potri.003G205100.1	97.77	AT3G20870.1	75.34	ZIP metal ion transporter family
GG9056|c2_g2_i3	0.352	0.487	0.449	1.482	1.659	5.701	3.789	Potri.003G205100.3	98.04	AT3G20870.1	75.34	ZIP metal ion transporter family
GG9111|c0_g1_i1	26.606	9.416	1.467	24.331	37.426	115.261	52.107	Potri.001G009200.1	81.18	AT5G19875.1	#N/A	Unknown
GG9128|c0_g1_i1	0.316	0.303	0.674	0.001	0.001	10.018	2.502	Potri.003G217600.1	97.18	N/D	75.34	N/D
GG9159|c0_g1_i2	0.96	1.35	1.691	1.234	2.653	10.604	2.547	Potri.002G210300.2	37.84	AT1G65470.1	75.34	chromatin assembly factor-1 (FASCIATA1) (FAS1)
GG9205|c4_g2_i1	4.155	2.15	3.205	1.666	4.509	20.843	10.728	Potri.004G001900.1	99.47	AT1G62400.1	75.34	Protein kinase superfamily protein
GG9316|c0_g1_i1	0.911	1.644	0.106	0.037	2.428	56.174	2.173	Potri.004G016400.1	97.6	AT3G21690.1	75.34	MATE efflux family protein
GG9333|c0_g1_i2	0.001	1.121	0.757	0.001	1.444	10.056	1.671	Potri.004G019300.1	97.23	AT1G61820.1	75.34	beta glucosidase 46
GG9355|c0_g1_i1	264.576	319.974	18.416	1.123	44.729	1720.01	891.575	Potri.004G020000.1	98.1	AT1G70880.1	75.34	Polyketide cyclase/dehydrase and lipid transport superfamily protein
GG9364|c0_g1_i1	0.826	0.193	0.852	0.562	0.778	15.065	6.282	Potri.001G048900.3	55.56	AT1G15520.1	75.34	pleiotropic drug resistance 12
GG940|c2_g1_i1	0.279	2.508	0.414	1.178	8.335	106.801	8.528	Potri.001G098800.1	97.11	AT4G09740.1	75.34	glycosyl hydrolase 9B14
GG9419|c0_g1_i1	0.001	0.001	0.001	0.001	0.001	8.393	0.001	Potri.017G082200.1	98.7	AT1G26880.1	93.39	Ribosomal protein L34e superfamily protein
GG9439|c0_g1_i2	3.511	3.344	0.378	2.835	9.591	152.707	34.275	Potri.004G031200.1	97.48	AT4G21310.1	75.34	Protein of unknown function (DUF1218)
GG9443|c1_g1_i1	12.938	26.678	31.793	7.88	6.956	109.752	83.688	Potri.004G031700.1	98.41	AT1G11530.1	75.34	C-terminal cysteine residue is changed to a serine 1
GG9465|c1_g1_i1	3.499	3.858	1.053	4.004	4.219	15.142	3.789	Potri.004G034200.1	96.33	AT4G21500.1	75.34	Unknown
GG9496|c2_g1_i1	8.067	6.302	9.486	8.23	7.847	32.658	8.765	Potri.001G283100.2	43.48	AT2G14170.1	75.34	aldehyde dehydrogenase 6B2
GG9514|c0_g1_i2	1.263	2.416	4.353	2.633	2.447	20.218	7.779	Potri.004G038800.1	97.05	AT5G60850.1	75.34	OBF binding protein 4
GG9580|c1_g1_i1	0.279	1.58	1.171	3.655	1.5	15.815	6.766	Potri.004G046100.1	97.79	AT5G60850.1	75.34	OBF binding protein 4
GG959|c0_g1_i1	3.037	5.732	1.325	4.124	4.922	49.435	41.369	Potri.001G100400.1	97.1	N/D	75.34	N/D
GG959|c1_g1_i2	1.312	0.965	1.833	2.909	4.481	22.314	20.525	Potri.001G100500.1	98.58	AT5G41470.1	75.34	Nuclear transport factor 2 (NTF2) family protein
GG9682|c0_g1_i1	1.227	5.383	0.355	0.957	4.969	25.89	5.816	Potri.003G110100.2	42.86	AT5G44800.1	75.34	chromatin remodeling 4
GG9760|c1_g1_i1	0.001	0.001	0.001	0.534	2.156	10.748	10.418	Potri.004G064900.1	94.55	AT2G34540.2	75.34	Unknown
GG9768|c0_g1_i1	0.692	0.001	0.769	0.469	1.144	11.806	8.427	Potri.004G064800.1	95.35	AT2G34530.1	75.34	Unknown
GG9861|c0_g1_i1	0.692	0.322	0.532	1.436	3.656	13.286	4.31	Potri.004G077700.1	97.3	AT1G65780.1	75.34	P-loop containing nucleoside triphosphate hydrolases superfamily protein
GG9870|c0_g1_i1	0.899	0.001	0.308	1.639	1.603	18.911	7.797	Potri.004G077100.1	95.08	AT1G65810.1	75.34	P-loop containing nucleoside triphosphate hydrolases superfamily protein
GG9879|c0_g1_i1	1.057	0.744	0.001	1.583	2.184	7.845	2.703	Potri.004G077100.2	95.68	AT1G65810.1	75.34	P-loop containing nucleoside triphosphate hydrolases superfamily protein
GG9888|c8_g2_i1	0.729	0.001	0.001	0.644	1.903	7.268	1.58	Potri.004G077500.1	94.49	AT1G65810.1	75.34	P-loop containing nucleoside triphosphate hydrolases superfamily protein
GG9929|c0_g1_i1	0.001	0.001	0.001	1.353	0.844	8.239	4.109	Potri.004G081000.1	98.39	AT1G65910.1	75.34	NAC domain containing protein 28
GG9939|c4_g1_i1	7.277	6.697	3.844	4.861	3.459	34.139	18.078	Potri.004G084100.2	99.23	AT1G66140.1	75.34	zinc finger protein 4
GG9945|c0_g1_i1	3.9	3.904	0.001	0.764	1.275	56.039	10.472	Potri.004G083400.1	94.74	N/D	75.34	N/D
GG9960|c0_g1_i1	1.324	0.818	0.674	1.362	0.572	5.547	3.104	Potri.004G085100.1	97.41	AT5G37550.1	75.34	Unknown
GG9988|c1_g1_i1	0.001	5.117	1.064	0.451	6.591	107.291	16.06	Potri.004G088200.1	96.31	AT2G01340.1	75.34	Unknown
a, Identifiers obtained from RSEM (Li and Deway, 2011); b, P. trichocarpa v3.0 (Phytozome v12.1); c, % identity from blastX against P. trichocarpa v3.0; d, % identity from blastX against TAIR10.
