# Supplementary material for: Wood Transcriptome Profiling Identifies Critical Pathway Genes of Secondary Wall Biosynthesis and Novel Regulators for Vascular Cambium Development in Populus
Source: Genes (Basel). 2019 Sep 7;10(9):690. doi: 10.3390/genes10090690 (PMC6770981; doi:10.3390/genes10090690)
Supplement: Supplementary file 1 [file genes-10-00690-s001.zip › genes-588507/Table S4.xlsx]

## Sheet: Sheet1
Table S4. List of transcripts preferentially expressed in MC (798 transcripts)
RSEM_IDa	L	IDX	MDX	SL	IS	IC	MC	Potri IDb	% c	AGId	% e	Description
GG10126|c0_g1_i1	1.822	0.001	0.001	0.939	0.001	3.326	10.336	Potri.004G104800.6	96.61	AT5G15860.1	75.34	prenylcysteine methylesterase
GG10159|c2_g1_i1	8.2	8.249	12.088	5.873	6.338	50.829	73.371	Potri.004G108200.3	98.91	AT5G16000.1	75.34	NSP-interacting kinase 1
GG10159|c3_g1_i1	3.96	1.626	2.921	2.301	5.016	13.181	19.301	Potri.004G108200.2	96.24	AT5G16000.1	75.34	NSP-interacting kinase 1
GG10199|c7_g3_i1	1.579	1.35	2.212	1.942	0.825	2.971	7.113	Potri.004G081000.1	34.21	AT1G65910.1	75.34	NAC domain containing protein 28
GG10236|c0_g1_i1	0.255	0.001	2.59	1.795	0.375	1.259	9.012	Potri.004G119600.1	98.1	AT3G29370.1	75.34	Unknown
GG10484|c0_g1_i1	0.001	0.579	3.82	0.433	0.581	2.836	15.357	Potri.004G144400.1	98.43	AT2G26520.1	75.34	Unknown
GG10607|c1_g1_i1	3.39	6.375	19.669	12.989	18.741	21.035	62.077	Potri.004G157100.2	98.56	AT4G39210.1	75.34	Glucose-1-phosphate adenylyltransferase family protein
GG1063|c3_g1_i1	5.54	4.823	8.149	9.123	6.91	10.383	28.094	Potri.001G110900.1	96.63	AT4G23020.2	75.34	Unknown
GG10739|c0_g1_i1	49.798	131.128	122.89	88.116	136.84	299.425	1011.56	Potri.017G001700.1	40	AT1G05610.1	57.99	ADP-glucose pyrophosphorylase small subunit 2
GG10749|c2_g1_i1	1.421	27.449	46.471	38.894	35.335	42.897	139.876	Potri.004G173200.1	97.67	AT4G38660.1	75.34	Pathogenesis-related thaumatin superfamily protein
GG10836|c1_g1_i1	0.207	8.084	11.118	11.019	8.756	27.294	45.405	Potri.015G097700.3	28.17	AT4G24930.1	60.26	thylakoid lumenal 17.9 kDa protein, chloroplast
GG10895|c2_g1_i1	0.243	0.459	3.856	0.341	0.75	0.894	14.992	Potri.004G190100.1	93.22	AT3G44830.1	75.34	Lecithin:cholesterol acyltransferase family protein
GG10956|c3_g1_i1	1.409	1.984	3.347	0.967	3.009	4.682	11.331	Potri.004G198000.1	95.76	AT3G44670.1	75.34	Disease resistance protein (TIR-NBS-LRR class) family
GG10956|c4_g1_i1	2.235	2.453	1.183	1.528	3.778	2.634	13.485	Potri.011G151200.2	40.91	AT1G32960.1	61.38	Subtilase family protein
GG11046|c1_g1_i1	0.001	0.955	0.627	0.203	0.806	0.961	5.296	Potri.004G208300.1	98.25	AT4G38210.1	75.34	expansin A20
GG11057|c1_g1_i1	0.364	7.193	6.99	3.084	13.425	148.65	233.471	Potri.004G209200.1	97.59	AT2G16050.1	75.34	Cysteine/Histidine-rich C1 domain family protein
GG1113|c4_g1_i2	1.798	1.902	3.69	1.574	0.647	1.307	15.485	Potri.010G177800.1	30.95	N/D	#N/A	N/D
GG1130|c2_g1_i1	8.771	16.435	17.41	16.331	11.391	47.32	83.78	Potri.001G117800.1	97.88	AT4G22730.1	75.34	Leucine-rich repeat protein kinase family protein
GG11457|c0_g2_i1	0.001	0.001	0.001	1.27	0.001	0.001	5.487	Potri.005G014200.1	96.3	AT1G23380.1	75.34	KNOTTED1-like homeobox gene 6
GG11580|c1_g1_i1	0.001	0.955	9.663	4.382	6.3	38.129	60.972	Potri.005G027900.2	93.44	AT4G02570.1	75.34	cullin 1
GG11628|c1_g1_i1	12.465	3.427	3.927	13.413	21.16	155.851	188.002	Potri.005G034200.1	96.51	AT1G54860.1	75.34	Glycoprotein membrane precursor GPI-anchored
GG11651|c1_g1_i1	0.437	0.919	0.106	2.274	1.134	3.942	9.952	Potri.005G033200.3	98.54	AT3G05330.1	75.34	cyclin family
GG11684|c1_g1_i1	0.462	5.31	21.432	9.233	3.553	22.91	77.745	Potri.005G039800.1	99.58	AT1G72210.1	75.34	basic helix-loop-helix (bHLH) DNA-binding superfamily protein
GG11692|c1_g1_i1	0.001	1.598	4.636	1.316	1.613	7.528	49.651	Potri.005G037800.1	94.29	AT1G78370.1	75.34	glutathione S-transferase TAU 20
GG11693|c1_g1_i1	0.377	0.643	0.568	1.27	0.722	0.461	8.436	Potri.005G037700.1	98.76	AT2G48060.1	75.34	Unknown
GG11714|c0_g1_i1	0.001	1.112	1.703	0.414	0.084	3.076	6.437	Potri.005G040400.1	97.39	AT3G21510.1	75.34	histidine-containing phosphotransmitter 1
GG11722|c2_g2_i1	4.86	19.705	5.949	21.201	25.032	40.407	81.634	Potri.005G042900.1	93.27	AT4G27220.1	75.34	NB-ARC domain-containing disease resistance protein
GG11726|c13_g1_i1	34.272	221.073	201.71	195.233	179.469	606.089	1184.72	Potri.005G042400.1	81.01	AT4G26090.1	75.34	NB-ARC domain-containing disease resistance protein
GG11748|c2_g1_i1	0.001	1.488	5.169	4.41	1.284	7.672	24.241	Potri.005G048700.3	100	AT4G14880.1	75.34	O-acetylserine (thiol) lyase (OAS-TL) isoform A1
GG11756|c2_g1_i1	8.711	10.068	11.047	14.959	14.785	197.508	220.004	Potri.005G047000.1	98.06	N/D	75.34	N/D
GG11761|c0_g1_i1	17.932	24.059	16.996	19.083	19.022	33.783	89.897	Potri.005G045600.2	99.29	AT5G27120.1	75.34	NOP56-like pre RNA processing ribonucleoprotein
GG11773|c4_g1_i1	0.001	0.432	1.656	0.001	0.001	3.173	5.734	Potri.006G019300.1	31.58	AT4G16380.1	46.04	Heavy metal transport/detoxification superfamily protein
GG11797|c1_g1_i1	4.92	4.648	1.407	0.829	3.15	0.99	17.795	Potri.008G099000.1	33.93	AT3G53480.1	61.98	pleiotropic drug resistance 9
GG11822|c1_g1_i1	1.677	7.34	6.765	4.161	3.281	16.651	26.423	Potri.005G055300.1	99.05	AT3G04670.1	75.34	WRKY DNA-binding protein 39
GG11837|c0_g2_i1	1.227	4.207	1.147	2.283	3.591	3.951	14.508	Potri.005G054900.1	94.87	AT2G38290.2	75.34	ammonium transporter 2
GG11855|c0_g3_i1	0.001	0.001	0.343	0.939	2.278	1.702	7.843	Potri.005G057900.2	94.07	AT3G18670.1	75.34	Ankyrin repeat family protein
GG11855|c2_g1_i3	0.996	0.909	0.544	0.911	3.178	3.749	12.006	Potri.005G057900.3	95.54	AT3G18670.1	75.34	Ankyrin repeat family protein
GG11984|c1_g1_i1	0.001	1.525	1.845	0.193	0.788	3.019	10.847	Potri.005G070600.1	99.32	AT4G08330.1	75.34	Unknown
GG12001|c1_g1_i6	0.535	1.066	2.082	1.059	0.001	2.134	7.195	Potri.005G072100.2	93.43	AT5G65290.1	75.34	LMBR1-like membrane protein
GG12067|c1_g1_i1	0.535	2.242	5.086	2.752	3.047	7.816	36.412	Potri.005G078300.1	97.98	AT5G10150.1	75.34	Domain of unknown function (DUF966)
GG12238|c0_g1_i1	0.207	0.753	0.816	0.626	0.816	1.673	9.313	Potri.005G096100.1	98	AT3G12870.1	75.34	Unknown
GG12249|c1_g1_i1	0.607	0.377	0.414	0.829	1.209	6.566	16.535	Potri.005G097800.1	98	AT1G31320.1	75.34	LOB domain-containing protein 4
GG12270|c1_g1_i2	7.022	6.476	5.713	5.321	2.747	7.403	23.757	Potri.005G099500.2	98	AT2G17650.1	75.34	AMP-dependent synthetase and ligase family protein
GG12348|c0_g1_i3	0.231	3.693	5.784	7.503	3.731	12.652	29.582	Potri.005G108400.1	98	AT1G21740.1	75.34	Protein of unknown function (DUF630 and DUF632)
GG1236|c0_g1_i1	2.527	0.707	3.678	1.215	3.469	3.413	11.924	Potri.001G128600.1	98	AT1G31460.1	75.34	Unknown
GG12376|c2_g1_i1	0.194	0.175	0.769	0.396	0.488	2.711	8.756	Potri.007G126800.1	98	AT2G43330.1	81.08	inositol transporter 1
GG12474|c0_g1_i1	0.717	0.478	0.52	1.887	0.75	5.143	8.993	Potri.005G122700.1	98	AT3G50870.1	75.34	GATA type zinc finger transcription factor family protein
GG12545|c1_g1_i1	0.267	1.102	2.791	1.335	1.913	21.449	22.397	Potri.005G134200.1	98	AT5G60200.1	75.34	TARGET OF MONOPTEROS 6
GG12548|c1_g1_i1	0.377	0.358	0.982	0.396	0.431	2.423	6.172	Potri.005G129700.1	98	AT3G50780.1	75.34	Unknown
GG12657|c0_g1_i1	0.001	0.487	1.786	0.037	0.075	2.269	5.752	Potri.005G143800.1	98	AT4G37370.1	75.34	cytochrome P450, family 81, subfamily D, polypeptide 8
GG12725|c3_g2_i1	0.001	1.001	1.124	0.736	0.001	2.403	9.833	Potri.003G137700.1	98	AT3G61670.1	75.34	Protein of unknown function (DUF3133)
GG12813|c2_g1_i2	1.847	1.883	0.875	0.801	1.163	3.692	6.857	Potri.005G161800.1	98	AT1G22460.1	75.34	O-fucosyltransferase family protein
GG12813|c3_g1_i4	2.272	3.252	2.306	3.075	3.413	3.644	12.326	Potri.005G161800.2	98	AT1G22460.1	75.34	O-fucosyltransferase family protein
GG12892|c0_g1_i1	0.085	0.478	1.041	0.829	1.134	30.928	33.371	Potri.005G173900.1	98	AT1G77700.1	75.34	Pathogenesis-related thaumatin superfamily protein
#N/A	#N/A	#N/A	#N/A	#N/A	#N/A	#N/A	#N/A	#N/A	#N/A	#N/A	#N/A	#N/A
GG13083|c2_g1_i1	1.349	0.836	0.001	1.952	1.894	5.999	6.656	Potri.005G192700.2	98	AT1G76770.1	75.34	HSP20-like chaperones superfamily protein
GG13099|c0_g1_i1	1.397	6.623	12.537	14.683	14.672	24.285	54.307	Potri.005G192800.1	98	AT1G21090.1	75.34	Cupredoxin superfamily protein
GG1322|c3_g1_i2	0.498	0.285	0.201	0.902	0.666	2.903	6.82	Potri.001G137600.1	98	AT1G32240.1	75.34	Homeodomain-like superfamily protein
GG13428|c0_g1_i1	0.729	0.68	0.378	1.988	7.069	69.393	82.246	Potri.005G228400.1	98	AT1G75260.1	75.34	oxidoreductases, acting on NADH or NADPH
GG13443|c1_g2_i1	0.001	3.895	9.474	1.197	1.247	16.459	40.995	Potri.005G228600.1	98	AT1G19530.1	75.34	Unknown
GG13447|c3_g1_i1	1.519	2.802	2.827	1.942	1.528	9.989	12.28	Potri.005G228300.1	98	AT1G47271.1	75.34	Cystathionine beta-synthase (CBS) family protein
GG13491|c0_g1_i1	0.001	0.001	1.691	0.001	0.001	1.807	10.902	Potri.005G233500.1	98	AT3G54140.1	75.34	peptide transporter 1
GG13495|c0_g2_i1	1.263	9.37	2.413	9.905	7.622	18.968	32.823	Potri.005G233900.1	98	AT5G10390.1	75.34	Histone superfamily protein
GG13579|c1_g1_i1	4.058	10.169	5.89	15.005	16.969	33.601	53.549	Potri.018G078700.1	98	AT3G22440.1	35.26	FRIGIDA-like protein
GG13608|c0_g1_i1	0.583	0.818	0.308	0.396	2.241	5.22	9.039	Potri.005G245000.1	98	AT1G76040.2	75.34	calcium-dependent protein kinase 29
GG1378|c2_g3_i1	0.001	2.655	0.757	2.541	0.001	6.259	18.27	Potri.003G087600.2	98	AT4G18030.1	75.34	S-adenosyl-L-methionine-dependent methyltransferases superfamily protein
GG13800|c4_g1_i1	0.001	1.709	0.001	0.608	0.001	0.75	6.464	Potri.001G019800.1	98	N/D	22.67	N/D
GG13800|c8_g1_i2	0.705	1.314	2.188	1.611	0.001	0.538	11.504	Potri.001G361200.1	98	AT5G55540.1	75.34	tornado 1
GG13826|c3_g1_i1	0.001	1.966	2.058	1.178	0.722	3	40.612	Potri.006G006100.6	98	AT5G50740.3	50	Heavy metal transport/detoxification superfamily protein
GG13831|c1_g1_i1	3.973	8.644	14.808	12.63	7.697	8.72	45.734	Potri.006G004200.1	98	AT1G55850.1	52.37	cellulose synthase like E1
GG13843|c1_g1_i1	0.717	2.186	0.745	1.114	4.181	24.871	52.801	Potri.015G062200.6	98	AT3G47470.1	84.46	light-harvesting chlorophyll-protein complex I subunit A4
GG13856|c0_g1_i1	0.425	0.001	0.001	0.875	0.675	5.845	6.346	Potri.006G012400.1	98	AT5G45540.1	29.5	Protein of unknown function (DUF594)
GG13875|c1_g1_i1	0.68	0.322	0.355	0.69	1.838	2.403	7.578	Potri.006G013700.1	98	AT5G45470.1	33.21	Protein of unknown function (DUF594)
GG13878|c0_g2_i1	1.191	0.799	1.396	2.007	1.528	2.519	12.801	Potri.006G012700.1	98	AT5G45540.1	34.25	Protein of unknown function (DUF594)
GG13910|c0_g1_i1	1.871	0.193	0.213	2.274	3.591	19.132	23.374	Potri.006G016800.1	98	AT5G35740.1	70	Carbohydrate-binding X8 domain superfamily protein
GG1392|c3_g1_i1	0.279	0.349	1.975	0.497	0.506	1.096	8.993	Potri.018G088200.1	98	AT5G25930.1	52.5	Protein kinase family protein with leucine-rich repeat domain
GG1392|c4_g1_i1	0.535	1.35	11.437	1.501	1.013	5.913	35.48	Potri.012G087100.1	98	AT1G23380.1	53.43	KNOTTED1-like homeobox gene 6
GG13984|c2_g1_i1	0.001	1.69	2.011	0.001	2.241	2.971	14.59	Potri.019G091800.1	98	AT2G24720.1	33.16	glutamate receptor 2.2
GG13987|c1_g1_i1	3.45	5.218	3.809	4.207	1.134	13.459	23.629	Potri.001G299300.2	98	AT3G19500.1	75.34	basic helix-loop-helix (bHLH) DNA-binding superfamily protein
GG14016|c0_g1_i1	5.601	34.936	41.267	20.418	18.122	103.215	136.571	Potri.006G031400.1	98	AT2G36110.1	#N/A	Polynucleotidyl transferase, ribonuclease H-like superfamily protein
GG14163|c0_g1_i1	0.001	0.138	0.887	0.001	0.001	4.951	27.09	Potri.006G047400.1	98	AT4G20990.1	51.71	alpha carbonic anhydrase 4
GG14292|c0_g1_i1	3.511	7.248	1.715	4.575	4.022	19.468	36.275	Potri.006G059400.1	98	N/D	38.24	N/D
GG14378|c1_g1_i2	0.001	0.9	0.662	0.543	0.638	1.461	16.362	Potri.006G066400.1	98	AT5G52600.1	49.31	myb domain protein 82
GG1441|c12_g1_i5	3.523	1.828	2.85	3.185	1.706	6.211	10.929	Potri.001G148300.1	98	AT5G47020.1	75.34	Unknown
GG14447|c0_g1_i1	1.069	0.836	1.609	1.39	1.641	4.182	17.22	Potri.008G184600.1	98	AT1G24560.1	66.14	Unknown
GG14491|c5_g1_i1	1.251	1.35	1.064	0.001	0.656	0.413	6.126	Potri.006G137300.1	98	AT1G19230.1	66.88	Riboflavin synthase-like superfamily protein
GG14540|c1_g1_i1	1.093	0.717	0.319	3.112	3.863	6.191	11.933	Potri.006G084200.1	98	AT5G02460.1	43.4	Dof-type zinc finger DNA-binding family protein
GG14584|c0_g1_i1	3.766	3.61	1.277	3.305	5.653	39.773	93.266	Potri.006G088100.1	98	AT5G02140.1	78.99	Pathogenesis-related thaumatin superfamily protein
GG14625|c0_g1_i1	0.001	3.188	0.001	0.001	0.001	12.777	23.109	Potri.006G093200.1	98	AT2G26975.1	47.48	Ctr copper transporter family
GG14656|c0_g1_i1	0.001	1.047	2.507	2.983	2.813	5.403	17.074	Potri.016G110100.3	98	AT3G54110.1	84.72	plant uncoupling mitochondrial protein 1
GG14667|c1_g1_i1	1.057	5.282	5.299	4.207	2.513	10.171	31.783	Potri.006G096600.1	98	AT3G09070.1	#N/A	Protein of unknown function (DUF740)
GG14815|c4_g1_i1	0.838	1.58	1.952	0.451	0.872	3	7.003	Potri.006G111400.4	98	AT2G38610.1	86.85	RNA-binding KH domain-containing protein
GG1490|c2_g1_i1	0.001	2.958	1.076	0.368	0.497	0.346	10.436	Potri.001G153200.1	98	AT4G14920.1	75.34	Acyl-CoA N-acyltransferase with RING/FYVE/PHD-type zinc finger protein
GG14926|c3_g1_i1	1.033	3.913	8.421	8.469	9.131	5.393	28.331	Potri.006G122000.1	98	AT3G53190.1	75.84	Pectin lyase-like superfamily protein
GG15139|c6_g2_i2	0.001	0.001	1.798	0.001	0.001	1.625	9.021	Potri.006G145100.4	98	AT1G72830.1	40.76	nuclear factor Y, subunit A3
GG15240|c0_g1_i1	0.001	0.79	0.911	0.212	0.001	0.5	5.652	Potri.009G141300.4	98	AT5G22800.1	75.64	Alanyl-tRNA synthetase, class IIc
GG15359|c4_g1_i1	0.255	0.239	0.26	0.69	0.572	0.452	5.579	Potri.018G062800.1	98	AT5G20710.1	54.85	beta-galactosidase 7
GG15367|c1_g1_i1	0.001	18.933	22.91	12.556	3.431	67.355	135.622	Potri.016G013300.1	98	AT4G21060.2	68.44	Galactosyltransferase family protein
GG15367|c3_g1_i1	0.765	4.474	2.129	7.438	3.328	9.979	31.143	Potri.006G167700.1	98	AT5G57390.1	54.49	AINTEGUMENTA-like 5
GG15367|c3_g1_i2	0.001	2.104	0.426	0.893	0.497	5.595	7.615	Potri.006G167700.2	98	AT5G57390.1	54.49	AINTEGUMENTA-like 5
GG15439|c0_g1_i1	1.944	12.549	24.803	4.64	4.125	57.366	95.567	Potri.006G173900.1	98	AT5G57685.1	63.39	glutamine dumper 3
GG15465|c1_g1_i1	0.814	1.525	1.892	1.961	1.078	5.922	9.559	Potri.006G000900.1	98	AT3G54780.1	28.6	Zinc finger (C3HC4-type RING finger) family protein
GG15509|c9_g1_i1	0.668	2.517	3.536	0.921	0.778	0.894	13.376	Potri.011G017100.2	98	AT3G54070.1	#N/A	Ankyrin repeat family protein
GG15513|c0_g1_i1	1.494	4.042	3.82	5.855	3.563	12.95	32.979	Potri.006G184100.1	98	AT4G31840.1	50.29	early nodulin-like protein 15
GG15564|c5_g1_i1	1.762	0.551	1.277	1.197	1.903	1.009	7.049	Potri.T046800.1	98	N/D	#N/A	N/D
GG15578|c5_g2_i1	2.369	0.001	0.001	0.534	2.606	1.98	8.783	Potri.006G188800.1	98	AT5G20320.1	56.15	dicer-like 4
GG15584|c0_g1_i1	0.001	1.332	0.001	1.887	3.619	4.48	11.678	Potri.006G192500.1	98	AT2G42110.1	44.81	Unknown
GG1559|c0_g1_i1	0.462	80.602	61.528	44.831	23.316	36.369	260.789	Potri.001G163600.1	98	AT3G14240.1	75.34	Subtilase family protein
GG15629|c5_g1_i6	3.936	0.937	2.602	4.796	3.291	8.229	15.266	Potri.006G199500.9	98	AT5G06530.1	77.42	ABC-2 type transporter family protein
GG15674|c0_g1_i1	3.195	19.999	25.702	12.391	6.769	34.091	97.019	Potri.005G118700.1	98	AT5G66390.1	75.34	Peroxidase superfamily protein
GG157|c0_g1_i1	0.182	2.223	2.283	0.469	1.163	11.787	13.759	Potri.001G018300.1	98	AT3G20830.1	#N/A	AGC (cAMP-dependent, cGMP-dependent and protein kinase C) kinase family protein
GG15709|c4_g1_i1	0.875	1.626	0.887	1.896	1.406	3.307	10.025	Potri.006G205900.1	98	N/D	#N/A	N/D
GG15719|c0_g1_i1	1.215	0.001	1.384	1.629	1.031	9.787	14.517	Potri.006G204500.2	98	AT3G52490.1	58.55	Double Clp-N motif-containing P-loop nucleoside triphosphate hydrolases superfamily protein
GG1572|c2_g1_i1	1.907	0.001	3.217	1.289	2.391	5.499	11.678	Potri.001G162000.1	98	AT1G72310.1	75.34	RING/U-box superfamily protein
GG15888|c0_g1_i1	0.001	3.28	1.786	2.946	4.097	3.932	17.01	Potri.006G221500.1	98	AT5G35550.1	52.12	Duplicated homeodomain-like superfamily protein
GG15940|c2_g1_i1	13.121	13.1	19.669	24.533	18.432	16.507	78.375	Potri.003G201200.3	98	AT2G38770.1	75.34	P-loop containing nucleoside triphosphate hydrolases superfamily protein
GG15945|c4_g1_i1	1.288	0.808	2.744	1.749	1.013	4.874	10.509	Potri.014G074600.1	98	AT1G01900.1	57.07	subtilase family protein
GG16007|c1_g1_i3	0.073	1.35	1.005	1.685	1.397	13.479	13.549	Potri.006G236200.1	98	AT3G16500.1	52.94	phytochrome-associated protein 1
GG16090|c9_g1_i2	0.753	1.442	0.674	1.408	0.788	1.913	5.277	Potri.006G242400.1	98	N/D	#N/A	N/D
GG16178|c1_g1_i1	1.191	1.102	2.602	3.139	4.303	20.324	34.896	Potri.001G214100.1	98	AT4G19130.1	75.34	Replication factor-A protein 1-related
GG16198|c1_g1_i1	3.147	3.022	1.538	7.005	19.013	66.259	86.619	Potri.006G256600.1	98	AT3G14310.1	#N/A	pectin methylesterase 3
GG16209|c0_g1_i1	0.352	0.331	0.745	0.479	1.369	10.921	18.197	Potri.006G253900.1	98	AT3G15730.1	67.94	phospholipase D alpha 1
GG1629|c1_g1_i1	0.279	0.781	2.874	0.001	0.666	16.161	18.279	Potri.001G168400.1	98	N/D	75.34	N/D
GG16302|c0_g1_i1	1.203	4.777	3.395	3.94	4.603	4.124	22.278	Potri.006G264600.1	98	AT2G25060.1	56.82	early nodulin-like protein 14
GG16357|c0_g1_i1	1.749	0.001	0.001	0.589	0.731	2.903	7.998	Potri.006G272100.1	98	AT3G14470.1	30.8	NB-ARC domain-containing disease resistance protein
GG16360|c4_g1_i1	0.96	1.81	2.709	1.316	1.734	2	10.609	Potri.017G125300.1	98	AT1G70780.1	50.76	Unknown
GG16397|c11_g1_i1	0.001	0.001	0.001	0.865	1.106	2.077	5.35	Potri.006G274000.1	98	AT3G14470.1	32.24	NB-ARC domain-containing disease resistance protein
GG16423|c0_g1_i1	3.219	6.091	6.281	4.907	5.344	10.114	22.89	Potri.006G276600.3	98	AT5G24810.1	69.42	ABC1 family protein
GG16428|c0_g1_i1	0.001	0.211	0.934	0.469	0.001	1.846	6.738	Potri.006G277600.1	98	N/D	#N/A	N/D
GG16469|c7_g1_i2	2.418	1.553	2.082	1.344	2.109	1.904	7.268	Potri.007G000500.5	98	N/D	55.33	N/D
GG16531|c0_g2_i1	0.097	1.911	1.384	2.845	2.297	5.345	9.395	Potri.007G007400.1	98	AT4G37750.1	45.04	Integrase-type DNA-binding superfamily protein
GG16573|c0_g1_i1	0.001	0.386	1.372	1.39	0.572	1.106	5.542	Potri.003G030100.1	98	AT1G80480.1	75.34	plastid transcriptionally active 17
GG16593|c0_g1_i1	0.765	0.001	2.543	1.031	0.628	2.567	8.5	Potri.018G034900.1	98	AT4G32620.1	52.66	Enhancer of polycomb-like transcription factor protein
GG16633|c1_g1_i1	6.402	15.608	43.774	10.817	11.363	89.861	150.358	Potri.002G104200.4	98	AT5G49710.1	75.34	Unknown
GG16636|c0_g1_i1	1.288	4.841	3.513	2.605	4.688	2.73	18.644	Potri.017G031200.1	98	AT3G42170.1	#N/A	BED zinc finger ;hAT family dimerisation domain
GG16667|c0_g1_i1	2.843	4.832	4.755	2.964	2.438	4.932	16.225	Potri.007G021400.2	98	AT4G36470.1	56.08	S-adenosyl-L-methionine-dependent methyltransferases superfamily protein
GG16675|c1_g1_i1	2.515	4.217	3.324	2.136	4.2	21.381	24.889	Potri.007G022000.2	98	AT5G66460.1	#N/A	Glycosyl hydrolase superfamily protein
GG16808|c1_g1_i1	2.296	1.35	1.502	1.178	0.441	1.288	6.939	Potri.007G036200.1	98	AT2G23530.1	66.15	Zinc-finger domain of monoamine-oxidase A repressor R1
GG16812|c2_g1_i1	0.073	18.162	30.22	11.093	14.147	42.128	135.567	Potri.007G036400.1	98	AT3G50410.1	54.11	OBF binding protein 1
GG16879|c1_g1_i2	3.074	7.11	6.694	5.247	3.928	9.402	23.246	Potri.006G147100.1	98	AT4G26090.1	51.99	NB-ARC domain-containing disease resistance protein
GG16949|c0_g1_i1	0.875	0.001	1.526	1.399	0.001	2.336	5.907	Potri.007G051800.2	98	AT5G67350.1	37.69	Unknown
GG16968|c1_g1_i1	2.357	0.312	0.001	0.46	0.628	4.903	7.679	Potri.007G054200.1	98	AT2G23060.1	74.22	Acyl-CoA N-acyltransferases (NAT) superfamily protein
GG16991|c0_g1_i1	0.364	0.79	2.697	2.66	1.697	1.99	10.582	Potri.007G057800.1	98	AT5G66230.1	41.93	Chalcone-flavanone isomerase family protein
GG17034|c0_g1_i1	4.179	6.348	6.955	10.126	12.366	37.6	39.589	Potri.001G326500.1	98	AT1G24300.1	75.34	GYF domain-containing protein
GG17159|c0_g1_i1	1.579	0.983	0.781	2.016	3.028	5.528	9.842	Potri.007G077000.1	98	AT4G24630.1	64.33	DHHC-type zinc finger family protein
GG17264|c2_g1_i1	33.215	61.035	66.767	36.243	40.266	93.87	213.385	Potri.009G023300.1	98	AT2G44410.1	43.82	RING/U-box superfamily protein
GG17314|c9_g1_i1	0.001	1.02	0.001	0.727	0.001	0.875	5.524	Potri.006G153900.4	98	AT5G56680.1	#N/A	Class II aminoacyl-tRNA and biotin synthetases superfamily protein
GG17323|c3_g2_i1	15.611	21.845	19.173	48.983	12.085	64.98	158.813	Potri.007G093200.1	98	AT4G39900.1	43.31	Unknown
GG17425|c2_g1_i1	0.001	1.341	2.389	1.804	1.022	6.739	24.561	Potri.007G106300.1	98	AT3G20015.1	68.86	Eukaryotic aspartyl protease family protein
GG17452|c1_g1_i1	0.899	4.455	3.111	1.243	0.001	10.123	17.284	Potri.007G108300.1	98	AT5G64620.1	#N/A	cell wall / vacuolar inhibitor of fructosidase 2
GG17457|c0_g2_i1	0.001	0.001	1.668	0.001	1.706	0.001	8.29	Potri.005G060300.1	98	AT1G77120.1	75.34	alcohol dehydrogenase 1
GG17469|c0_g1_i1	0.001	1.112	0.001	0.589	0.347	4.297	10.08	Potri.007G110000.1	98	AT3G18670.1	57.85	Ankyrin repeat family protein
GG17481|c0_g1_i1	0.001	0.377	0.201	0.552	0.9	9.22	16.772	Potri.007G111000.1	98	AT4G05430.1	54.35	Carbohydrate-binding X8 domain superfamily protein
GG17540|c0_g1_i1	0.51	11.74	14.146	2.476	1.716	20.593	52.225	Potri.006G036100.1	98	AT3G26040.1	33.87	HXXXD-type acyl-transferase family protein
GG17567|c10_g1_i4	0.741	2.398	1.952	1.547	1.172	3.24	10.847	Potri.007G121800.3	98	AT1G05270.1	52.84	TraB family protein
GG17654|c1_g1_i1	0.061	3.546	0.568	4.161	6.488	14.527	22.086	Potri.007G132000.1	98	AT4G37650.1	54.52	GRAS family transcription factor
GG17672|c3_g1_i1	0.001	3.041	3.69	7.816	9.394	14.411	55.905	Potri.T098800.1	98	AT1G03820.1	50	Unknown
GG17700|c3_g1_i1	0.668	0.001	2.957	1.362	1.097	0.001	10.116	Potri.005G094300.2	98	AT1G50200.1	75.34	Alanyl-tRNA synthetase
GG17809|c1_g1_i1	0.692	1.975	1.538	0.948	1.716	4.72	7.724	Potri.016G138000.3	98	AT5G04930.1	58	aminophospholipid ATPase 1
GG1789|c1_g1_i1	18.636	38.216	44.579	45.356	46.304	121.068	215.311	Potri.001G186100.1	98	AT4G29080.1	75.34	phytochrome-associated protein 2
GG1789|c1_g1_i2	1.677	4.391	4.731	1.629	0.769	16.834	27.254	Potri.010G096800.2	98	AT1G50960.1	52.96	gibberellin 2-oxidase 7
GG17903|c0_g1_i1	0.729	7.588	6.612	1.252	1.997	7.46	27.592	Potri.008G011900.2	98	AT3G54320.1	60.23	Integrase-type DNA-binding superfamily protein
GG17904|c0_g1_i1	0.001	1.58	0.001	0.764	0.9	4.336	5.022	Potri.002G241200.1	98	AT5G48830.1	75.34	Unknown
GG17952|c0_g2_i1	0.001	1.167	1.407	0.001	1.05	0.001	5.086	Potri.018G085400.2	98	AT5G19670.1	62.03	Exostosin family protein
GG18037|c0_g1_i1	0.146	5.659	11.922	5.965	8.925	20.785	55.138	Potri.008G032500.1	98	AT5G22930.1	39.92	Protein of unknown function (DUF1635)
GG18056|c0_g1_i1	1.859	2.333	3.383	0.001	0.506	1.586	11.769	Potri.013G100800.1	98	AT4G24340.1	#N/A	Phosphorylase superfamily protein
GG18060|c2_g1_i1	0.001	0.001	16.547	0.81	0.001	2.932	100.032	Potri.018G086000.1	98	AT5G19690.1	84.78	staurosporin and temperature sensitive 3-like A
GG18106|c7_g1_i5	1.349	2.379	3.276	1.731	2.588	7.537	10.847	Potri.008G036700.1	98	AT5G04250.1	56.14	Cysteine proteinases superfamily protein
GG18147|c7_g1_i1	0.001	0.001	0.001	0.488	0.001	3.673	8.053	Potri.008G042800.1	98	AT2G35790.1	70.35	Unknown
GG18244|c1_g1_i2	0.001	1.562	0.792	0.709	1.65	1.913	6.811	Potri.008G051300.1	98	AT5G13660.1	37.56	Unknown
GG18516|c0_g1_i1	2.077	8.984	6.848	5.864	8.569	13.729	47.195	Potri.008G078000.1	98	AT5G16250.1	75.41	Unknown
GG18549|c7_g2_i2	0.79	0.615	2.011	0.156	1.059	2.855	6.346	Potri.008G082700.1	98	AT1G79460.1	#N/A	Terpenoid cyclases/Protein prenyltransferases superfamily protein
GG18560|c0_g1_i1	1.251	0.367	0.343	2.578	2.316	11.537	18.808	Potri.008G082900.1	98	AT1G79480.1	65.33	Carbohydrate-binding X8 domain superfamily protein
GG18657|c4_g1_i1	0.001	1.534	1.762	0.001	0.001	2.346	10.262	Potri.004G093100.1	98	AT2G01300.1	75.34	Unknown
GG18671|c1_g1_i1	0.377	0.001	0.781	0.764	0.863	8.845	11.595	Potri.002G088100.2	98	AT1G21980.1	75.34	phosphatidylinositol-4-phosphate 5-kinase 1
GG18681|c1_g1_i1	0.644	2.692	3.501	3.102	3.75	4.615	17.421	Potri.008G095900.1	98	AT1G10380.1	40.16	Putative membrane lipoprotein
GG187|c5_g1_i12	0.001	0.138	0.001	0.829	0.001	0.038	6.565	Potri.001G020900.1	98	AT3G63440.1	70.97	cytokinin oxidase/dehydrogenase 6
GG18723|c0_g1_i1	0.001	2.747	1.703	2.716	2.166	2.336	9.422	Potri.008G099800.1	98	AT3G17350.1	64	Unknown
GG18762|c5_g1_i3	0.001	0.505	1.656	1.141	0.001	2.336	5.159	Potri.008G102800.3	98	AT3G06580.1	78.07	Mevalonate/galactokinase family protein
GG18764|c5_g1_i1	0.001	0.001	0.001	0.001	0.001	0.001	10.609	Potri.009G054900.1	98	AT3G51970.1	44.9	acyl-CoA sterol acyl transferase 1
GG18771|c0_g1_i1	0.001	1.148	1.384	0.81	0.001	0.981	5.003	Potri.008G104100.1	98	AT4G16180.2	62.03	Unknown
GG18841|c2_g1_i1	30.226	63.341	36.607	55.841	38.166	100.302	218.899	Potri.008G110100.1	98	AT5G08180.1	71.97	Ribosomal protein L7Ae/L30e/S12e/Gadd45 family protein
GG18845|c5_g1_i1	2.976	0.001	3.347	0.672	0.834	28.496	34.467	Potri.008G110400.1	98	AT1G13570.1	47.71	F-box/RNI-like superfamily protein
GG18845|c8_g1_i1	8.856	9.444	19.693	8.782	14.063	108.791	177.292	Potri.004G163000.1	98	AT4G34700.1	75.34	LYR family of Fe/S cluster biogenesis protein
GG18860|c0_g1_i1	0.001	1.635	2.224	1.823	2.409	2.711	8.135	Potri.008G112600.1	98	AT3G30380.2	65.14	alpha/beta-Hydrolases superfamily protein
GG18876|c2_g1_i1	1.567	7.763	6.919	6.481	4.219	14.036	31.143	Potri.008G114300.1	98	AT1G68760.1	73.13	nudix hydrolase 1
GG18967|c2_g1_i1	0.001	0.818	3.253	2.587	1.706	5.47	12.472	Potri.005G189500.1	98	AT5G42120.1	75.34	Concanavalin A-like lectin protein kinase family protein
GG18968|c0_g1_i1	0.001	0.001	0.402	0.258	0.001	1.009	5.962	Potri.008G122700.1	98	AT1G68350.1	38.79	Unknown
GG19069|c1_g1_i1	1.713	5.585	8.007	2.946	4.247	19.42	31.609	Potri.008G133000.1	98	AT1G23220.1	72.66	Dynein light chain type 1 family protein
GG19073|c1_g1_i1	0.34	24.271	38.038	37.007	15.019	69.758	136.763	Potri.008G132600.1	98	AT1G14890.1	56.57	Plant invertase/pectin methylesterase inhibitor superfamily protein
GG19091|c5_g1_i2	0.085	1.699	1.81	0.001	0.169	5.153	6.263	Potri.011G162900.1	98	AT5G44400.1	50.94	FAD-binding Berberine family protein
GG19121|c0_g1_i1	0.134	1.369	3.95	1.197	1.584	11.373	20.607	Potri.008G195100.3	98	AT5G19220.1	78.26	ADP glucose pyrophosphorylase large subunit 1
GG19144|c0_g1_i1	0.001	2.095	4.731	1.049	0.694	10.96	24.478	Potri.008G140000.3	98	N/D	36.84	N/D
GG19144|c2_g1_i1	0.001	2.15	6.47	0.001	1.931	8.326	26.889	Potri.008G140000.2	98	AT2G35585.1	36.84	Unknown
GG19153|c0_g1_i1	2.211	5.438	7.936	2.053	1.247	14.728	27.948	Potri.008G140900.3	98	AT2G01990.1	#N/A	Unknown
GG19153|c1_g1_i2	0.535	2.499	2.295	3.25	1.022	5.355	10.756	Potri.008G140900.2	98	AT1G14630.1	#N/A	Unknown
GG19231|c1_g1_i1	0.85	7.202	12.218	2.163	2.691	14.604	42.337	Potri.015G113800.1	98	AT5G45470.1	31.74	Protein of unknown function (DUF594)
GG19315|c1_g1_i1	1.057	0.001	1.195	1.427	0.891	2.596	5.442	Potri.008G154300.1	98	AT4G14820.1	#N/A	Pentatricopeptide repeat (PPR) superfamily protein
GG19334|c2_g1_i1	0.607	1.13	1.029	0.829	1.359	0.548	7.094	Potri.005G059600.1	98	AT5G64600.1	75.34	O-fucosyltransferase family protein
GG19377|c0_g1_i1	0.001	0.001	0.001	0.893	0.001	3.211	5.533	Potri.013G038600.1	98	AT3G63380.1	48.14	ATPase E1-E2 type family protein / haloacid dehalogenase-like hydrolase family protein
GG19401|c0_g1_i1	0.935	4.428	2.023	3.848	4.481	10.248	18.124	Potri.008G163400.1	98	N/D	#N/A	N/D
GG19442|c0_g1_i2	0.097	0.808	1.786	0.801	0.001	3.499	7.021	Potri.008G166500.2	98	AT1G08650.1	55	phosphoenolpyruvate carboxylase kinase 1
GG19463|c0_g1_i1	41.415	57.856	46.128	48.808	43.126	67.028	182.232	Potri.008G168600.1	98	AT2G20450.1	85.19	Ribosomal protein L14
GG195|c0_g1_i1	0.911	0.634	0.911	1.169	2.438	7.499	11.112	Potri.001G022900.1	98	AT3G51930.1	74.86	Transducin/WD40 repeat-like superfamily protein
GG19543|c0_g1_i2	1.203	0.983	1.313	0.994	1.969	3.394	6.355	Potri.008G177200.1	98	AT3G50940.1	53.01	P-loop containing nucleoside triphosphate hydrolases superfamily protein
GG19679|c5_g1_i3	4.289	4.06	7.593	4.538	5.644	12.479	24.652	Potri.008G188800.4	98	AT1G60800.1	77.12	NSP-interacting kinase 3
GG19721|c1_g1_i2	1.349	13.467	14.217	1.316	3.441	24.429	45.798	Potri.008G193000.1	98	AT1G59940.1	57.59	response regulator 3
GG19766|c1_g1_i1	0.001	0.001	2.709	0.001	0.001	3.855	11.075	Potri.008G182900.5	98	AT1G13160.1	58.58	ARM repeat superfamily protein
GG19776|c3_g1_i1	0.001	0.891	1.526	1.289	0.001	1.24	5.149	Potri.001G437100.1	98	AT1G78380.1	75.34	glutathione S-transferase TAU 19
GG19781|c1_g1_i1	3.9	2.949	3.844	3.019	5.409	56.828	79.808	Potri.018G008700.1	98	AT2G24580.1	71.08	FAD-dependent oxidoreductase family protein
GG19782|c0_g1_i1	0.571	0.001	0.58	0.654	0.994	13.402	16.06	Potri.008G200300.1	98	AT5G18970.1	67.32	AWPM-19-like family protein
GG19882|c0_g1_i1	3.171	2.324	5.027	4.769	1.059	4.432	15.841	Potri.008G211500.1	98	AT3G16850.1	64.09	Pectin lyase-like superfamily protein
GG19997|c0_g1_i1	0.352	0.955	0.497	0.414	0.506	0.865	5.643	Potri.008G225800.1	98	AT4G15830.1	#N/A	ARM repeat superfamily protein
GG2001|c0_g1_i1	0.001	0.001	0.001	0.479	0.001	3.932	5.277	Potri.008G027500.1	98	AT1G24140.1	40.52	Matrixin family protein
GG2001|c1_g1_i1	1.713	2.333	0.804	1.178	1.397	14.652	22.351	Potri.001G210400.1	98	AT1G77700.1	75.34	Pathogenesis-related thaumatin superfamily protein
GG20036|c0_g1_i1	4.677	2.857	1.644	3.213	5.428	46.781	56.27	Potri.009G003800.1	98	AT5G22870.1	50.26	Late embryogenesis abundant (LEA) hydroxyproline-rich glycoprotein family
GG20089|c10_g1_i2	4.398	8.746	8.954	5.487	2.203	18.391	27.19	Potri.009G008200.1	98	AT2G28070.1	79.89	ABC-2 type transporter family protein
GG20228|c0_g1_i1	21.479	11.483	21.42	3.406	3.769	32.966	83.122	Potri.009G024500.1	98	AT2G31940.1	#N/A	Unknown
GG20415|c1_g1_i1	15.344	6.945	4.696	11.654	15.91	14.161	55.859	Potri.001G250700.1	98	AT3G18600.1	75.34	P-loop containing nucleoside triphosphate hydrolases superfamily protein
GG20440|c1_g1_i4	0.001	1.093	0.296	0.994	1.116	1.202	6.638	Potri.009G048000.3	98	AT3G09150.2	#N/A	phytochromobilin:ferredoxin oxidoreductase, chloroplast / phytochromobilin synthase (HY2)
GG20440|c1_g1_i5	1.567	1.791	3.749	2.752	2.972	8.874	11.76	Potri.009G048000.1	98	AT3G09150.2	#N/A	phytochromobilin:ferredoxin oxidoreductase, chloroplast / phytochromobilin synthase (HY2)
GG20449|c0_g1_i1	2.199	5.126	4.353	5.137	4.163	9.191	16.845	Potri.009G049600.1	98	AT3G20060.1	81.22	ubiquitin-conjugating enzyme19
GG20478|c0_g1_i1	0.001	16.912	12.029	5.441	2.241	55.655	92.088	Potri.001G348000.2	98	AT5G40380.1	75.34	cysteine-rich RLK (RECEPTOR-like protein kinase) 42
GG20546|c8_g2_i1	0.001	0.001	0.001	3.452	1.678	0.269	13.358	Potri.009G058900.2	98	AT3G23890.1	#N/A	topoisomerase II
GG20676|c6_g1_i5	2.284	2.361	1.041	1.731	2.016	6.547	11.833	Potri.009G073800.2	98	AT1G07110.1	78.1	fructose-2,6-bisphosphatase
GG2077|c8_g1_i1	0.911	0.864	3.087	0.617	2.297	3.038	9.359	Potri.002G242900.3	98	AT4G13160.1	75.34	Protein of unknown function, DUF593
GG20780|c0_g1_i1	2.418	0.322	0.001	2.835	2.138	2.759	10.765	Potri.009G085700.1	98	AT2G14660.1	70.44	Unknown
GG20784|c7_g1_i5	1.397	2.627	2.709	1.335	1.434	0.001	8.382	Potri.009G085400.3	98	AT1G44910.1	46.94	pre-mRNA-processing protein 40A
GG20789|c2_g1_i3	0.535	0.001	1.975	0.764	0.291	1.557	6.811	Potri.009G086600.1	98	AT4G33800.1	40.45	Unknown
GG209|c0_g1_i1	2.612	144.678	251.788	397.582	180.866	336.4	1355.77	Potri.011G000200.2	98	AT1G61850.2	68.2	phospholipases;galactolipases
GG21053|c6_g1_i1	0.001	0.827	1.952	0.001	1.453	0.731	12.445	Potri.001G044900.2	98	AT1G15960.1	75.34	NRAMP metal ion transporter 6
GG21053|c6_g4_i1	0.001	4.308	2.59	5.118	5.409	16.786	18.242	Potri.009G112700.1	98	AT5G13920.1	29.31	GRF zinc finger / Zinc knuckle protein
GG21059|c0_g1_i1	0.875	2.93	2.401	2.2	2.494	5.124	9.989	Potri.009G113200.1	98	AT1G47740.1	69.8	PPPDE putative thiol peptidase family protein
GG21072|c1_g1_i1	0.001	7.285	3.253	7.346	11.4	42.599	55.576	Potri.009G114600.1	98	AT1G49320.1	48.9	unknown seed protein like 1
GG21113|c2_g2_i1	1.361	2.563	5.985	3.139	5.475	6.259	59.667	Potri.014G180100.2	98	AT3G60160.1	66.8	multidrug resistance-associated protein 9
GG21116|c4_g1_i1	0.887	0.726	1.218	0.681	0.984	2.673	5.022	Potri.009G119800.1	98	AT4G39150.1	#N/A	DNAJ heat shock N-terminal domain-containing protein
GG21205|c1_g1_i1	14.955	22.893	17.919	42.337	44.41	92.082	143.227	Potri.009G133400.1	98	AT4G34980.1	72.83	subtilisin-like serine protease 2
GG21229|c2_g1_i1	0.583	8.626	10.302	12.814	8.447	11.854	41.232	Potri.009G132500.2	98	AT4G38660.1	63.77	Pathogenesis-related thaumatin superfamily protein
GG21280|c0_g1_i1	0.109	0.955	0.237	0.387	1.003	1.769	7.523	Potri.009G139700.1	98	AT4G35160.1	54.06	O-methyltransferase family protein
GG21281|c0_g1_i1	0.001	0.001	0.225	3.093	2.1	0.001	27.875	Potri.009G139800.1	98	AT4G35160.1	54.32	O-methyltransferase family protein
GG21320|c2_g1_i1	0.45	0.001	0.001	0.001	1.303	0.567	5.022	Potri.009G143500.2	98	AT1G19250.1	42.42	flavin-dependent monooxygenase 1
GG21399|c0_g1_i1	2.017	2.535	0.733	4.999	7.125	42.743	46.546	Potri.009G153000.1	98	AT2G27140.1	28.88	HSP20-like chaperones superfamily protein
GG21460|c4_g2_i1	0.96	3.16	1.029	3.268	3.047	2.509	14.243	Potri.004G175900.1	98	AT5G42190.1	75.34	E3 ubiquitin ligase SCF complex subunit SKP1/ASK1 family protein
GG21774|c0_g1_i1	0.45	0.634	0.911	0.985	0.609	3.884	7.35	Potri.010G024700.1	98	AT5G27690.1	60.53	Heavy metal transport/detoxification superfamily protein
GG21784|c0_g1_i1	0.001	0.001	0.001	0.001	0.844	0.827	5.14	Potri.005G044200.1	98	AT5G27220.1	75.34	Frigida-like protein
GG21934|c0_g1_i1	1.106	1.378	2.271	2.532	2.616	4.345	11.559	Potri.010G038600.1	98	AT1G23790.1	56.57	Plant protein of unknown function (DUF936)
GG22035|c3_g1_i2	1.227	2.398	2.886	1.206	4.734	19.612	23.355	Potri.010G052800.1	98	AT1G67720.1	72.79	Leucine-rich repeat protein kinase family protein
GG22040|c1_g1_i1	0.328	0.001	0.284	0.23	0.797	0.615	5.414	Potri.010G050400.1	98	AT1G67790.1	#N/A	Unknown
GG22040|c5_g1_i1	0.705	0.331	1.088	0.967	1.322	7.335	11.751	Potri.010G050700.1	98	AT1G67790.1	33.86	Unknown
GG22095|c0_g2_i1	0.001	1.791	2.046	2.163	2.944	1.25	12.572	Potri.010G057300.1	98	AT5G14230.1	59.4	Unknown
GG22132|c8_g1_i6	1.251	3.923	7.7	2.347	2.953	17.151	24.341	Potri.004G042100.3	98	AT3G15390.1	75.34	silencing defective 5
GG22171|c0_g1_i1	1.118	0.349	1.183	1.27	1.744	3.624	6.921	Potri.010G067300.2	98	AT2G33400.1	39.2	Unknown
GG22173|c10_g1_i5	0.001	0.001	0.001	0.001	0.001	2.327	7.806	Potri.010G067900.2	98	AT3G23530.1	75.09	Cyclopropane-fatty-acyl-phospholipid synthase
GG22197|c0_g1_i1	0.001	0.001	0.001	0.001	0.001	0.001	8.016	Potri.003G193600.1	98	AT1G80270.1	75.34	PENTATRICOPEPTIDE REPEAT 596
GG22201|c1_g2_i1	0.001	0.001	0.001	0.001	0.001	0.001	5.14	Potri.009G148600.1	62.5	AT2G27810.1	74.21	nucleobase-ascorbate transporter 12
GG22201|c3_g1_i1	0.001	0.689	2.283	0.46	0.001	0.577	7.021	Potri.010G068700.1	96.3	AT4G28600.1	55.14	no pollen germination related 2
GG22261|c2_g1_i1	0.279	0.001	1.431	0.001	0.347	0.75	5.67	Potri.010G074900.1	96.59	AT3G02400.1	33.58	SMAD/FHA domain-containing protein
GG22380|c0_g1_i1	0.001	0.276	0.615	0.203	0.9	0.529	7.377	Potri.010G207200.5	58.82	AT2G28760.1	87.54	UDP-XYL synthase 6
GG22380|c1_g1_i1	0.462	0.744	2.945	3.185	2.222	4.855	22.05	Potri.001G373100.1	30.99	AT3G15095.1	75.34	Unknown
GG22380|c1_g1_i2	0.001	2.232	8.989	0.589	1.359	5.836	29.317	Potri.010G088300.1	99.28	AT1G05370.1	66.82	Sec14p-like phosphatidylinositol transfer family protein
GG22459|c3_g1_i2	0.68	6.476	12.253	6.122	2.334	58.837	88.938	Potri.017G048200.2	33.33	AT5G64330.1	71.81	Phototropic-responsive NPH3 family protein
GG22507|c0_g1_i1	0.001	1.029	1.881	0.847	1.003	16.92	24.761	Potri.010G101500.1	96.91	AT2G35585.1	35.43	Unknown
GG22516|c7_g1_i1	0.741	1.608	1.514	1.887	3.534	8.268	14.636	Potri.010G105200.1	97.42	AT1G14790.1	58.78	RNA-dependent RNA polymerase 1
GG22519|c1_g1_i1	3.73	5.742	6.162	11.203	4.978	19.641	36.037	Potri.010G102700.1	95.83	AT1G66140.1	49.72	zinc finger protein 4
GG2262|c2_g1_i1	0.001	2.94	6.292	3.572	2.363	6.566	23.483	Potri.001G238900.1	97.13	AT5G02440.1	75.34	Unknown
GG22623|c0_g1_i1	0.838	0.68	2.567	0.571	0.3	1.731	8.409	Potri.010G116900.3	97.59	AT1G15160.1	58.87	MATE efflux family protein
GG22625|c14_g1_i1	0.85	1.58	2.744	1.068	1.153	4.384	10.025	Potri.012G055000.1	32.43	AT1G48760.1	65.84	delta-adaptin
GG22625|c15_g1_i5	3.912	11.658	5.855	7.346	10.828	20.314	35.006	Potri.010G117500.3	99.76	AT1G15110.1	81.78	phosphatidyl serine synthase family protein
GG22650|c0_g1_i1	0.001	30.747	3.678	4.833	5.606	9.239	115.864	Potri.010G116300.1	89.67	AT5G24910.1	39.51	cytochrome P450, family 714, subfamily A, polypeptide 1
GG22650|c1_g1_i1	0.001	19.126	1.821	3.544	6.159	1.836	64.898	Potri.010G202900.1	44.44	AT2G39690.1	49.08	Protein of unknown function, DUF547
GG22674|c1_g1_i1	0.001	2.692	1.064	0.138	1.088	16.363	16.882	Potri.010G118400.1	93.06	N/D	35.71	N/D
GG22694|c0_g1_i1	0.001	1.332	0.001	0.948	1.209	3.365	5.843	Potri.003G048800.2	28.26	AT5G48120.1	75.34	ARM repeat superfamily protein
GG22707|c0_g1_i1	0.001	2.591	2.992	1.049	1.303	4.355	11.888	Potri.010G122400.1	98.79	AT1G68360.1	49.43	C2H2 and C2HC zinc fingers superfamily protein
GG22711|c1_g1_i1	0.753	1.341	2.342	2.08	2.156	5.682	8.455	Potri.012G015300.1	42.11	N/D	#N/A	N/D
GG22803|c5_g1_i1	2.539	21.037	16.831	22.812	32.832	91.813	109.856	Potri.010G131900.1	98.52	AT3G25620.2	68.52	ABC-2 type transporter family protein
GG22828|c0_g1_i1	0.401	0.496	1.644	0.552	0.197	1.836	5.697	Potri.010G134800.1	97.93	AT4G33800.1	40.91	Unknown
GG22831|c6_g1_i1	2.223	1.92	8.137	5.873	5.625	21.929	74.805	Potri.010G134100.3	99.04	AT3G25560.1	76.6	NSP-interacting kinase 2
GG22969|c1_g1_i1	0.486	2.287	3.146	3.645	1.547	4.23	13.96	Potri.010G151800.1	73.47	AT1G48090.1	44.27	calcium-dependent lipid-binding family protein
GG22973|c0_g1_i1	349.909	419.877	489.513	953.447	581.598	2378.95	6575.18	Potri.010G150500.1	99.08	AT3G17210.1	50.52	heat stable protein 1
GG22975|c2_g1_i1	143.513	967.566	496.03	1019.68	713.441	2576.8	3216.64	Potri.010G150700.1	99.12	AT3G17210.1	38.95	heat stable protein 1
GG22977|c1_g1_i1	0.595	2.416	1.928	3.102	3.759	7.345	26.14	Potri.T045300.2	45.45	AT4G27220.1	31.84	NB-ARC domain-containing disease resistance protein
GG22995|c1_g1_i1	0.984	3.776	6.683	1.252	1.763	11.181	20.269	Potri.010G154200.1	97.89	AT1G69160.1	39.15	Unknown
GG23031|c4_g1_i3	4.58	5.916	5.417	3.139	2.4	10.902	18.589	Potri.010G157900.2	96.5	AT1G13740.1	#N/A	ABI five binding protein 2
GG23064|c0_g2_i1	7.544	0.001	1.739	2.025	7.819	26.332	34.631	Potri.010G160900.1	95.38	AT1G13920.1	54.05	Remorin family protein
GG23065|c2_g1_i1	1.081	2.572	3.489	2.964	2.419	11.181	12.737	Potri.010G161000.1	96.34	N/D	#N/A	N/D
GG23186|c1_g1_i1	1.02	0.735	0.083	1.031	1.678	11.69	20.078	Potri.010G173500.1	94.84	AT1G79480.1	50	Carbohydrate-binding X8 domain superfamily protein
GG23251|c0_g1_i1	1.178	5.751	2.377	4.989	5.972	6.355	47.021	Potri.T007800.1	29.27	AT1G29720.1	57.08	Leucine-rich repeat transmembrane protein kinase
GG23259|c9_g1_i2	0.17	1.084	0.001	0.203	0.094	2.375	5.451	Potri.010G180500.1	99.02	AT3G59360.1	77.06	UDP-galactose transporter 6
GG23277|c5_g1_i2	0.121	5.696	4.116	7.217	4.078	10.787	22.077	Potri.010G184800.2	98.6	AT1G13790.1	43.66	XH/XS domain-containing protein
GG23316|c1_g1_i1	0.838	0.001	0.946	1.141	2.1	0.001	7.715	Potri.010G186300.1	100	AT2G40230.1	65.91	HXXXD-type acyl-transferase family protein
GG2334|c5_g1_i1	1.227	2.949	3.276	1.804	1.2	1.529	9.861	Potri.014G035500.1	41.18	AT5G66850.1	69.87	mitogen-activated protein kinase kinase kinase 5
GG23364|c0_g1_i1	0.001	2.655	3.229	0.948	1.209	5.605	18.982	Potri.010G191500.1	95.52	AT3G18990.1	34.52	AP2/B3-like transcriptional factor family protein
GG23404|c1_g2_i1	0.001	3.629	6.47	2.099	1.509	4.672	20.315	Potri.010G195100.1	96.72	AT5G05830.1	58.17	RING/FYVE/PHD zinc finger superfamily protein
GG23415|c1_g1_i2	0.984	2.067	2.318	2.78	1.566	4.528	10.08	Potri.010G196000.1	98.98	AT5G05940.1	59.9	ROP guanine nucleotide exchange factor 5
GG23469|c0_g1_i1	0.097	1.406	0.509	0.626	0.741	3.797	7.213	Potri.010G200800.1	97.42	AT5G02140.1	68.42	Pathogenesis-related thaumatin superfamily protein
GG23490|c2_g1_i1	5.528	36.773	20.971	17.178	21	96.197	216.973	Potri.010G202500.1	97.74	AT2G39700.1	87.64	expansin A4
GG23535|c2_g1_i1	0.001	0.001	3.111	0.911	1.163	3.259	12.673	Potri.008G054900.1	79.31	AT3G12580.1	73.91	heat shock protein 70
GG23539|c13_g1_i4	5.989	13.973	13.673	4.143	4.05	40.821	52.344	Potri.008G086300.1	33.33	AT2G02960.5	56.73	RING/FYVE/PHD zinc finger superfamily protein
GG23573|c1_g1_i1	0.001	0.937	0.001	0.957	1.069	8.633	13.96	Potri.008G005000.3	32.14	AT1G78900.1	93.75	vacuolar ATP synthase subunit A
GG23573|c2_g1_i1	3.547	18.998	21.739	7.098	15.328	49.204	66.688	Potri.010G210500.2	97.98	AT3G09110.1	#N/A	Protein of unknown function (DUF674)
GG23573|c2_g1_i3	4.434	19.99	17.73	6.904	14.007	78.536	114.558	Potri.010G210400.1	94.68	AT5G01150.1	26.63	Protein of unknown function (DUF674)
GG23683|c0_g1_i1	3.839	10.326	13.637	3.747	4.247	18.603	43.981	Potri.011G125000.1	37.84	AT4G21380.1	50.72	receptor kinase 3
GG23697|c1_g1_i1	6.244	4.024	4.341	5.146	5.053	19.439	23.2	Potri.001G104700.2	41.94	AT1G63500.1	75.34	Protein kinase protein with tetratricopeptide repeat domain
GG23878|c0_g1_i1	3.851	0.606	2.815	1.445	0.001	5.461	15.704	Potri.010G241600.1	98.55	AT3G52490.1	48.69	Double Clp-N motif-containing P-loop nucleoside triphosphate hydrolases superfamily protein
GG23898|c1_g1_i1	2.357	12.016	4.613	35.736	25.041	164.571	199.324	Potri.010G244400.1	95.87	AT2G36540.1	46.27	Haloacid dehalogenase-like hydrolase (HAD) superfamily protein
GG23922|c0_g1_i1	1.519	1.424	7.073	2.845	2.859	37.187	40.566	Potri.010G246800.1	95.58	AT5G17770.1	69.17	NADH:cytochrome B5 reductase 1
GG2395|c0_g1_i1	0.802	0.001	0.899	0.001	0.666	6.066	13.896	Potri.016G122500.1	38.46	AT3G03450.1	24.81	RGA-like 2
GG2396|c1_g1_i1	1.045	0.533	0.863	1.501	2.091	4.182	9.788	Potri.001G252400.1	98.32	AT3G55950.1	75.34	CRINKLY4 related 3
GG24024|c0_g1_i1	0.001	0.9	0.001	0.902	0.272	0.759	8.993	Potri.011G004100.1	96.72	AT4G04630.1	54.17	Protein of unknown function, DUF584
GG24028|c0_g1_i1	2.381	2.609	7.582	5.137	5.888	70.431	97.411	Potri.011G004400.1	96.1	AT1G11740.1	#N/A	ankyrin repeat family protein
GG2406|c2_g1_i1	0.001	0.001	1.644	0.497	1.219	0.625	5.232	Potri.010G140100.2	32.5	AT1G69070.1	55.88	Unknown
GG24070|c0_g2_i1	1.762	0.331	0.001	0.967	0.825	0.625	5.496	Potri.011G010400.3	88.89	AT4G04320.1	65.22	malonyl-CoA decarboxylase family protein
GG24074|c6_g1_i1	1.494	12.374	17.434	17.933	14.128	28.092	59.201	Potri.011G010500.1	97.77	AT4G22130.1	69.82	STRUBBELIG-receptor family 8
GG24124|c3_g2_i4	0.001	15.176	7.629	4.557	8.85	31.726	48.491	Potri.011G018400.1	98.75	AT3G54070.1	#N/A	Ankyrin repeat family protein
GG24125|c2_g2_i1	1.142	0.001	0.001	0.001	0.966	1.846	5.232	Potri.002G071800.3	32.35	AT5G42240.1	75.34	serine carboxypeptidase-like 42
GG24147|c6_g1_i1	5.26	1.635	0.201	9.537	9.206	32.687	34.129	Potri.011G019200.1	98.27	AT3G18670.1	#N/A	Ankyrin repeat family protein
GG24148|c0_g1_i1	4.969	1.093	1.23	7.116	8.972	43.349	48.053	Potri.011G020200.2	98.4	AT3G54070.1	37.5	Ankyrin repeat family protein
GG24165|c5_g1_i2	3.219	6.522	7.558	8.57	7.078	25.583	26.031	Potri.011G022600.1	98.15	AT4G22290.1	63.08	Ubiquitin-specific protease family C19-related protein
GG24197|c0_g2_i1	0.001	4.226	2.709	2.918	5.016	5.278	15.978	Potri.011G025800.1	96.52	AT1G11545.1	#N/A	xyloglucan endotransglucosylase/hydrolase 8
GG24369|c0_g1_i1	0.001	0.001	1.987	0.865	0.244	6.182	10.719	Potri.011G047800.1	99.06	AT1G79760.1	36.62	downstream target of AGL15-4
GG2439|c2_g1_i1	3.742	3.335	9.249	1.988	1.397	21.199	39.763	Potri.001G257700.1	99.22	AT3G20898.1	75.34	Unknown
GG24413|c1_g1_i1	2.284	30.159	23.289	71.316	80.233	141.574	599.633	Potri.011G053600.2	95.08	AT2G33790.1	39.53	arabinogalactan protein 30
GG24451|c4_g1_i6	1.154	2.517	0.001	3.415	0.703	5.884	10.381	Potri.011G056100.3	98.88	AT1G28320.1	54.76	protease-related
GG24556|c2_g1_i1	0.474	1.608	2.78	5.339	3.656	6.595	17.895	Potri.011G068200.1	98.48	AT2G34190.1	#N/A	Xanthine/uracil permease family protein
GG24574|c0_g1_i1	0.001	0.001	0.556	0.249	0.272	1.144	6.994	Potri.011G070000.1	97.44	AT1G29270.1	37.42	Unknown
GG24596|c0_g1_i1	0.34	0.001	0.355	0.469	0.797	0.308	5.661	Potri.011G072000.1	94.37	AT5G45700.1	48.61	Haloacid dehalogenase-like hydrolase (HAD) superfamily protein
GG24661|c0_g1_i1	1.701	0.001	0.958	0.001	2.128	6.393	17.348	Potri.011G078500.2	93.51	AT1G29380.1	53.49	Carbohydrate-binding X8 domain superfamily protein
GG24661|c1_g1_i1	1.263	0.707	0.769	1.915	1.125	9.864	28.359	Potri.011G078500.1	97.66	AT1G29380.1	53.49	Carbohydrate-binding X8 domain superfamily protein
GG24745|c5_g1_i6	1.409	2.581	2.082	2.458	2.109	6.509	7.834	Potri.011G087900.1	90.85	AT4G26640.2	57.59	WRKY family transcription factor family protein
GG24779|c0_g1_i1	5.601	4.74	5.145	30.305	24.16	76.286	132.499	Potri.011G093500.1	98.04	AT5G55730.1	#N/A	FASCICLIN-like arabinogalactan 1
GG24800|c7_g1_i1	2.223	0.001	2.472	2.274	2.981	5.576	10.445	Potri.001G378900.1	91.64	AT1G17110.1	75.34	ubiquitin-specific protease 15
GG24830|c0_g1_i1	0.001	0.505	0.367	0.12	0.947	9.681	20.799	Potri.011G102400.2	96.55	N/D	75	N/D
GG24892|c0_g2_i1	1.276	2.793	3.584	0.755	2.681	70.153	89.641	Potri.011G107500.1	95.89	N/D	#N/A	N/D
GG24913|c0_g1_i1	0.001	2.627	1.833	0.156	1.247	3.317	8.719	Potri.011G109900.1	98.85	AT2G42610.1	80.28	Protein of unknown function (DUF640)
GG2504|c0_g1_i1	1.543	1.461	0.001	1.04	1.913	2.596	7.03	Potri.017G025900.1	32.56	AT4G37650.1	#N/A	GRAS family transcription factor
GG25088|c6_g1_i1	0.001	0.386	0.001	1.307	0.001	0.971	5.862	Potri.011G128400.1	97.06	AT3G05390.1	45.63	Unknown
GG25114|c0_g1_i1	1.081	2.526	4.755	5.395	3.403	3.451	17.165	Potri.T126900.1	98.31	AT3G20660.1	#N/A	organic cation/carnitine transporter4
GG25145|c1_g1_i1	0.001	0.001	3.288	0.957	0.001	3.413	10.409	Potri.011G135000.1	97.01	AT1G11580.1	54.9	methylesterase PCR A
GG25149|c0_g1_i1	0.729	0.001	0.331	0.654	0.853	4.519	5.433	Potri.015G050300.1	28	AT1G18470.1	78.42	Transmembrane Fragile-X-F-associated protein
GG25212|c0_g1_i1	0.802	0.202	2.886	1.022	0.778	4.134	12.773	Potri.011G141700.1	98.39	AT1G55790.1	47.22	Domain of unknown function (DUF2431)
GG25212|c1_g1_i1	1.968	6.284	15.187	4.538	2.194	29.505	46.373	Potri.011G141700.3	93.48	AT4G26485.1	47.22	Domain of unknown function (DUF2431)
GG25281|c0_g1_i1	6.718	5.907	8.717	11.433	15.066	164.773	258.014	Potri.011G149100.1	98.08	AT1G63310.1	42.47	unknown protein; BEST Arabidopsis thaliana protein match is: unknown protein (TAIR:AT2G20362.1); Has 78 Blast hits to 77 proteins in 11 species: Archae - 0; Bacteria - 0; Metazoa - 0; Fungi - 0; Plants - 78; Viruses - 0; Other Eukaryotes - 0 (source: NCBI BLink).
GG25322|c0_g1_i1	0.001	0.276	0.781	0.506	0.459	2.384	7.615	Potri.011G153100.1	98.06	AT1G64700.1	#N/A	Unknown
GG25339|c1_g1_i2	0.632	0.735	0.201	0.617	1.444	1.211	5.058	Potri.T161700.1	26.67	AT2G34400.1	49.68	Pentatricopeptide repeat (PPR-like) superfamily protein
GG25433|c2_g1_i1	0.437	4.612	6.872	4.023	3.9	12.104	41.269	Potri.011G165200.1	97.01	AT3G44730.1	64.04	kinesin-like protein 1
GG25436|c4_g1_i1	3.669	1.231	1.963	3.158	3.225	7.393	12.554	Potri.011G165500.1	96.34	AT4G26490.1	54.39	Late embryogenesis abundant (LEA) hydroxyproline-rich glycoprotein family
GG25457|c5_g2_i1	2.503	1.883	1.62	1.703	2.391	3.913	8.929	Potri.003G074000.1	36.67	AT1G72300.1	75.34	Leucine-rich receptor-like protein kinase family protein
GG25490|c0_g1_i1	2.563	0.001	0.698	0.433	1.566	2.182	7.715	Potri.006G129100.4	38.64	AT3G53390.1	77.54	Transducin/WD40 repeat-like superfamily protein
GG25531|c0_g1_i1	0.085	2.352	16.334	2.78	1.603	21.237	102.47	Potri.012G007300.1	99.03	AT5G24580.1	65.91	Heavy metal transport/detoxification superfamily protein
GG25626|c1_g1_i1	1.361	0.001	0.485	3.995	8.578	14.219	29.153	Potri.012G017800.2	96.15	AT5G24318.1	61.96	O-Glycosyl hydrolases family 17 protein
GG25652|c4_g1_i1	1.276	2.398	2.094	1.289	0.516	5.422	10.189	Potri.012G100700.3	36.84	AT5G50670.1	45.11	Squamosa promoter-binding protein-like (SBP domain) transcription factor family protein
GG25652|c4_g2_i1	1.227	1.378	2.543	1.013	0.188	2.202	11.066	Potri.012G021200.1	96.08	N/D	#N/A	N/D
GG25792|c2_g1_i1	4.398	1.865	1.242	4.722	10.219	30.178	33.709	Potri.012G037200.1	98.59	AT1G73370.1	70.18	sucrose synthase 6
GG25802|c0_g1_i1	0.45	0.165	0.272	1.427	1.725	7.057	9.906	Potri.012G038100.1	99.18	AT3G17730.1	78.1	NAC domain containing protein 57
GG2584|c0_g2_i1	0.001	1.562	3.17	1.141	0.001	4.153	25.638	Potri.018G026700.4	50	AT4G35530.1	56.32	phosphatidylinositolglycan-related
GG2584|c1_g1_i1	0.097	1.121	2.945	0.902	1.547	3.221	17.731	Potri.001G273700.1	98.27	AT1G46264.1	75.34	heat shock transcription factor B4
GG25890|c1_g1_i1	4.544	17.326	21.822	12.28	24.047	34.591	77.032	Potri.012G047200.2	98.98	AT1G73590.1	73.02	Auxin efflux carrier family protein
GG25995|c0_g2_i1	0.001	1.185	0.923	0.001	0.001	3.711	7.998	Potri.015G053000.1	98	AT5G23100.1	#N/A	Protein of unknown function, DUF617
GG25995|c0_g3_i1	0.607	1.801	2.791	0.985	0.488	10.71	34.759	Potri.019G001400.1	26.67	AT3G26040.1	34.37	HXXXD-type acyl-transferase family protein
GG25995|c1_g1_i1	1.033	2.627	0.911	3.001	3.141	10.806	30.915	Potri.012G058300.1	98.98	AT5G23100.1	60.07	Protein of unknown function, DUF617
GG26232|c1_g1_i1	2.138	1.424	0.52	3.305	3.009	14.709	20.443	Potri.012G081300.1	96.2	AT5G62940.1	42.71	Dof-type zinc finger DNA-binding family protein
GG2626|c1_g1_i1	0.001	0.377	1.762	0.001	0.816	4.98	5.989	Potri.001G278300.3	97.53	AT5G58600.2	75.34	Plant protein of unknown function (DUF828)
GG26286|c0_g1_i1	0.352	0.45	1.987	1.547	1.219	0.779	7.514	Potri.012G087400.1	96.92	AT3G48200.1	#N/A	Unknown
GG26319|c2_g1_i1	5.783	6.513	7.889	21.569	78.639	206.747	280.611	Potri.012G090400.1	96.56	AT3G01680.1	33.38	Unknown
GG26428|c0_g1_i1	0.838	22.158	7.144	13.109	18.825	83.112	123.131	Potri.012G100100.1	98.57	AT3G48660.1	82.61	Protein of unknown function (DUF 3339)
GG26451|c0_g1_i1	6.099	7.588	2.306	7.254	6.422	21.516	23.666	Potri.005G172200.1	26.79	AT4G08500.1	75.34	MAPK/ERK kinase kinase 1
GG26499|c3_g2_i1	0.001	0.001	4.565	0.249	0.001	0.635	13.951	Potri.012G108500.1	96.1	AT5G61890.1	70	Integrase-type DNA-binding superfamily protein
GG26511|c1_g1_i1	22.05	128.207	226.146	105.92	30.319	385.21	783.49	Potri.012G108700.1	94.59	N/D	41.3	N/D
GG26569|c3_g1_i1	1.944	2.196	4.968	6.61	5.381	30.976	32.687	Potri.012G116200.2	93.64	AT5G45160.1	#N/A	Root hair defective 3 GTP-binding protein (RHD3)
GG26667|c0_g1_i1	19.268	99.352	138.715	46.074	63.282	120.77	424.833	Potri.012G128100.1	99.13	AT5G51550.1	79.58	EXORDIUM like 3
GG26669|c1_g1_i1	4.568	3.858	6.978	6.057	6.216	8.412	32.458	Potri.006G253500.3	40.54	AT3G49500.1	70.33	RNA-dependent RNA polymerase 6
GG26679|c1_g2_i1	0.001	0.478	0.982	1.399	1.528	1.154	5.907	Potri.012G130300.2	96.77	AT4G22860.1	34.41	Cell cycle regulated microtubule associated protein
GG26685|c1_g1_i1	1.689	0.652	2.72	2.127	0.525	5.259	8.372	Potri.012G131400.1	97.72	AT2G28100.1	56.86	alpha-L-fucosidase 1
GG2674|c2_g3_i6	1.033	1.001	0.958	0.727	2.034	2.75	6.117	Potri.001G284800.1	88.64	N/D	75.34	N/D
GG2674|c4_g1_i1	1.409	0.001	3.879	1.906	3.459	7.143	21.283	Potri.T035900.2	39.13	N/D	56	N/D
GG26741|c1_g1_i1	0.001	1.791	0.001	0.001	0.403	2.125	8.172	Potri.012G137600.2	94.12	AT1G29670.1	43.33	GDSL-like Lipase/Acylhydrolase superfamily protein
GG26785|c0_g1_i1	5.321	2.049	6.068	8.202	4.8	29.399	56.772	Potri.012G141800.1	98.44	AT5G52390.1	57.59	PAR1 protein
GG26795|c3_g1_i1	0.814	1.543	0.911	0.552	0.001	1.365	5.789	Potri.003G043700.3	34.78	AT3G13920.1	75.34	eukaryotic translation initiation factor 4A1
GG2685|c1_g2_i1	4.046	4.299	4.222	4.962	4.031	14.344	23.949	Potri.003G073400.3	34.09	AT1G53800.2	75.34	Unknown
GG2690|c1_g1_i2	1.409	0.799	0.001	1.068	0.525	5.172	5.898	Potri.012G017500.1	30	AT5G53480.1	86.58	ARM repeat superfamily protein
GG26975|c2_g1_i1	0.134	0.772	1.538	2.08	1.275	3.653	6.738	Potri.013G017900.1	98.52	AT3G05470.1	75.57	Actin-binding FH2 (formin homology 2) family protein
GG27024|c1_g2_i2	2.114	3.215	1.1	2.9	3.431	8.306	11.723	Potri.013G023000.3	97.14	AT3G05327.1	52.72	Cyclin family protein
GG27052|c1_g1_i1	0.001	0.919	8.729	1.74	0.956	7.307	29.92	Potri.013G025900.1	98.55	AT1G72210.1	46.99	basic helix-loop-helix (bHLH) DNA-binding superfamily protein
GG2710|c12_g1_i1	0.001	0.001	1.289	2.016	3.834	0.51	16.59	Potri.019G122800.1	29.41	AT5G03170.1	#N/A	FASCICLIN-like arabinogalactan-protein 11
GG27107|c0_g1_i1	14.907	24.905	40.64	24.404	22.172	52.723	149.39	Potri.013G032300.1	95.52	AT3G05060.1	82.29	NOP56-like pre RNA processing ribonucleoprotein
GG2714|c3_g1_i1	0.001	0.001	0.001	0.792	0.001	0.001	6.053	Potri.002G137800.2	33.33	AT1G02120.1	75.34	GRAM domain family protein
GG27156|c0_g1_i1	0.001	0.001	2.153	0.442	0.534	1.663	11.139	Potri.015G126700.1	50	N/D	36.17	N/D
GG27161|c1_g1_i1	0.838	1.066	1.762	0.994	1.509	4.422	9.413	Potri.013G038000.3	98	AT5G28150.1	67.33	Plant protein of unknown function (DUF868)
GG27241|c2_g1_i1	0.121	33.714	29.936	24.284	12.394	74.171	110.413	Potri.017G039100.3	46.88	AT1G67120.1	50.37	ATPases;nucleotide binding;ATP binding;nucleoside-triphosphatases;transcription factor binding
GG27241|c4_g1_i1	0.001	27.569	15.814	23.097	13.847	58.433	84.684	Potri.001G133700.1	57.14	N/D	75.34	N/D
GG2728|c4_g1_i1	1.774	0.001	0.001	1.795	1.472	0.001	5.405	Potri.002G032700.1	31.43	AT3G50930.1	75.34	cytochrome BC1 synthesis
GG27327|c1_g1_i1	1.822	5.613	3.241	6.895	3.45	31.61	32.595	Potri.013G055500.1	97.22	AT5G17980.1	68.57	C2 calcium/lipid-binding plant phosphoribosyltransferase family protein
GG27332|c0_g1_i1	0.001	0.808	1.384	3.231	1.359	3.394	11.422	Potri.013G056400.1	91.38	AT3G13540.1	56.52	myb domain protein 5
GG27532|c0_g2_i1	1.531	2.885	1.691	1.804	1.894	2.567	8.911	Potri.013G076800.1	95.74	AT5G17510.1	#N/A	Unknown
GG27568|c0_g1_i1	0.522	4.437	5.086	6.048	7.528	10.854	48.272	Potri.013G081600.2	97.5	AT3G03130.1	44.39	Unknown
GG27684|c7_g1_i6	1.373	1.13	1.384	0.001	1.031	1.961	7.505	Potri.006G071400.1	22.39	N/D	38.89	N/D
GG27730|c0_g2_i1	1.409	2.352	3.418	1.27	3.038	3.201	13.75	Potri.013G099100.1	94.12	AT1G14060.1	66.1	GCK domain-containing protein
GG27824|c0_g1_i1	6.427	19.705	20.639	11.332	7.725	20.881	73.17	Potri.019G082900.1	75.6	AT1G22680.1	#N/A	Unknown
GG27824|c0_g1_i2	3.353	5.429	5.772	2.274	3.544	7.941	17.603	Potri.013G111700.1	95.48	AT1G22680.1	45.28	Unknown
GG27854|c3_g1_i1	0.948	1.801	1.076	2.568	1.594	3.144	10.701	Potri.001G275400.1	39.29	AT5G19400.1	75.34	Telomerase activating protein Est1
GG27921|c0_g1_i1	0.68	1.268	3.678	2.964	0.722	8.383	12.901	Potri.013G117600.1	96.28	AT3G56770.1	40.11	basic helix-loop-helix (bHLH) DNA-binding superfamily protein
GG27944|c1_g1_i1	1.312	0.001	0.001	0.884	2.25	22.112	23.118	Potri.013G120000.1	92.98	AT1G60500.1	56.65	Dynamin related protein 4C
GG27960|c0_g1_i1	108.343	535.673	90.955	558.184	524.897	548.3	1785.76	Potri.013G121400.1	94.53	AT4G35160.1	31.82	O-methyltransferase family protein
GG28005|c1_g1_i1	4.835	26.053	13.933	24.496	26.719	40.619	180.616	Potri.013G127900.1	98.4	AT5G16250.1	67.43	Unknown
GG28098|c0_g1_i1	30.433	21.901	5.524	5.192	5.85	20.583	155.261	Potri.004G025000.1	39.29	N/D	75.34	N/D
GG28162|c0_g1_i1	0.62	0.762	1.538	0.562	0.309	3.192	8.245	Potri.013G144500.1	95.31	AT1G11120.2	51.81	Unknown
GG28190|c0_g1_i1	0.001	0.808	0.461	2.053	0.338	2.634	6.766	Potri.013G148100.1	96.34	AT4G10270.1	60.67	Wound-responsive family protein
GG28287|c0_g1_i1	0.001	1.24	0.001	0.001	0.001	2.105	5.442	Potri.013G158200.3	95.65	AT3G10870.1	50.55	methyl esterase 17
GG28306|c4_g1_i1	0.243	1.056	0.627	1.234	0.722	0.586	5.149	Potri.013G160500.1	98.59	AT5G58270.1	80.21	ABC transporter of the mitochondrion 3
GG28425|c2_g1_i1	0.292	0.799	0.591	2.154	1.5	5.326	7.45	Potri.014G008100.1	98.62	AT4G37750.1	53.15	Integrase-type DNA-binding superfamily protein
GG2845|c1_g1_i1	0.34	8.102	9.841	3.544	3.75	15.315	37.325	Potri.001G304200.1	97.14	AT3G19370.1	75.34	Plant protein of unknown function (DUF869)
GG28472|c0_g1_i1	0.316	2.067	2.425	0.552	0.356	3.548	21.1	Potri.014G015000.1	98.04	AT4G33800.1	38.65	Unknown
GG28506|c0_g2_i1	8.711	3.868	12.561	2.274	1.228	1.769	46.026	Potri.004G159800.2	37.5	AT4G36360.1	75.34	beta-galactosidase 3
GG28529|c8_g1_i2	6.184	0.001	0.001	4.778	6.525	17.968	21.383	Potri.014G177200.1	96.15	AT3G22400.1	#N/A	PLAT/LH2 domain-containing lipoxygenase family protein
GG28579|c0_g2_i3	0.001	0.909	1.017	0.001	0.001	2.778	6.829	Potri.014G025800.1	93.06	AT4G36930.1	50.74	basic helix-loop-helix (bHLH) DNA-binding superfamily protein
GG28582|c0_g1_i1	0.377	1.102	3.477	5.45	2.034	3.249	28.578	Potri.014G027100.1	99.46	AT1G46264.1	55.27	heat shock transcription factor B4
GG28599|c1_g2_i1	0.001	1.001	1.195	0.001	0.891	0.865	7.615	Potri.010G242300.1	33.33	AT3G06260.1	75.08	galacturonosyltransferase-like 4
GG28635|c2_g2_i1	0.911	3.362	1.762	1.657	1.097	3.673	10.189	Potri.014G036900.1	81.17	AT4G33280.1	41.06	AP2/B3-like transcriptional factor family protein
GG28643|c0_g1_i2	0.389	0.671	0.639	0.838	0.001	0.961	5.232	Potri.014G034800.6	92.79	AT5G42690.1	55.13	Protein of unknown function, DUF547
GG28697|c1_g1_i2	0.001	0.001	0.863	1.427	1.191	2.932	8.089	Potri.014G039700.1	98.47	AT1G13570.1	41.2	F-box/RNI-like superfamily protein
GG28741|c2_g1_i1	0.001	1.406	0.001	0.001	1.275	2.355	6.181	Potri.009G020400.1	37.14	AT1G66150.1	43.53	transmembrane kinase 1
GG2883|c2_g1_i1	0.001	0.257	0.568	0.377	0.628	0.981	5.305	Potri.017G140900.1	30.3	AT1G65820.1	#N/A	microsomal glutathione s-transferase, putative
GG29033|c0_g2_i1	0.462	8.773	10.941	11.691	4.078	26.419	47.24	Potri.002G152700.1	77.27	AT4G00770.1	75.34	Unknown
GG29199|c1_g1_i1	0.001	0.001	1.585	3.71	0.825	12.988	13.659	Potri.014G093400.1	94.03	AT5G41620.1	40.59	Unknown
GG29297|c0_g1_i1	0.001	1.029	1.23	0.736	0.001	0.001	7.843	Potri.014G048300.2	29.31	N/D	#N/A	N/D
GG29298|c0_g1_i1	0.001	0.367	1.857	0.46	1.566	0.586	8.829	Potri.014G102700.1	97.6	AT2G46660.1	#N/A	cytochrome P450, family 78, subfamily A, polypeptide 6
GG29312|c0_g1_i1	0.001	1.442	2.437	0.58	1.781	16.065	25.83	Potri.014G104900.1	98.02	AT3G61920.1	48.28	Unknown
GG29336|c0_g1_i1	0.001	9.186	12.869	6.564	0.741	27.159	93.631	Potri.014G106100.2	95.31	AT4G01410.1	#N/A	Late embryogenesis abundant (LEA) hydroxyproline-rich glycoprotein family
GG29346|c4_g1_i1	1.154	1.819	4.435	6.177	5.484	10.883	19.475	Potri.014G106500.2	96.05	AT5G54160.1	49.03	O-methyltransferase 1
GG29368|c2_g1_i1	0.778	15.654	11.52	0.525	2.119	16.392	51.175	Potri.016G017800.1	30.23	AT5G46680.1	36.57	Pentatricopeptide repeat (PPR-like) superfamily protein
GG29419|c0_g1_i1	0.001	0.001	1.478	0.001	0.001	0.001	5.022	Potri.014G115300.1	98.21	AT2G47140.1	64.31	NAD(P)-binding Rossmann-fold superfamily protein
GG29551|c0_g1_i2	1.033	6.293	5.595	3.728	2.034	16.305	24.369	Potri.014G129000.2	98.77	AT3G62860.1	73.02	alpha/beta-Hydrolases superfamily protein
GG29568|c3_g1_i1	0.001	1.589	1.762	0.001	0.966	3.663	5.706	Potri.006G114300.3	36.96	AT2G38650.1	58.45	galacturonosyltransferase 7
GG29597|c6_g1_i1	1.822	6.036	11.402	3.001	9.853	11.95	59.895	Potri.014G133500.1	99.21	AT1G03010.1	73.05	Phototropic-responsive NPH3 family protein
GG29656|c0_g1_i1	1.421	9.416	9.569	5.781	4.463	17.517	44.602	Potri.014G140000.1	97.75	AT5G47920.1	44.55	Unknown
GG29708|c3_g1_i1	1.215	4.492	3.607	10.154	6.563	14.305	35.07	Potri.014G143100.1	98.95	AT3G58690.1	77.49	Protein kinase superfamily protein
GG29708|c3_g1_i2	0.243	1.699	2.33	2.467	2.888	4.269	13.568	Potri.014G143100.3	98.74	AT3G58690.1	77.49	Protein kinase superfamily protein
GG2973|c0_g1_i1	0.001	0.001	0.509	0.506	0.938	1.769	5.433	Potri.001G315700.1	95.89	AT4G13600.1	75.34	Carbohydrate-binding X8 domain superfamily protein
GG2974|c0_g1_i1	0.001	2.058	0.001	0.001	0.001	0.884	7.843	Potri.007G138600.1	34.29	AT1G03780.2	66.12	targeting protein for XKLP2
GG29859|c1_g1_i1	2.029	0.001	1.147	1.372	1.716	3.336	7.295	Potri.T083100.1	30.77	AT2G37710.1	58.82	receptor lectin kinase
GG29880|c1_g2_i1	1.579	1.121	0.544	0.902	0.309	3.769	5.305	Potri.014G163000.2	99.26	AT3G07880.1	68.25	Immunoglobulin E-set superfamily protein
GG29890|c6_g2_i1	4.495	2.122	1.277	1.51	0.001	2.74	18.489	Potri.014G162700.1	96.61	AT2G04790.2	56.76	Unknown
GG29935|c0_g1_i1	0.437	4.373	3.442	0.405	1.088	7.364	17.074	Potri.014G167700.1	97.25	AT2G04480.1	48.39	Unknown
GG30017|c0_g1_i1	3.9	2.177	2.023	6.131	6.103	28.505	29.664	Potri.014G018200.1	96.05	AT3G22400.1	47.78	PLAT/LH2 domain-containing lipoxygenase family protein
GG30043|c4_g1_i1	3.292	15.672	19.468	6.591	14.653	38.706	78.557	Potri.014G179100.3	94.93	AT1G05160.1	71.19	cytochrome P450, family 88, subfamily A, polypeptide 3
GG30043|c5_g1_i2	4.908	43.406	89.985	34.438	44.654	110.666	324.993	Potri.014G179100.4	96.29	AT1G05160.1	71.19	cytochrome P450, family 88, subfamily A, polypeptide 3
GG30049|c2_g1_i1	0.001	0.001	0.001	1.583	0.001	9.508	16.864	Potri.014G184900.2	97.18	AT2G16230.1	#N/A	O-Glycosyl hydrolases family 17 protein
GG3020|c0_g1_i1	1.191	0.615	0.603	1.528	2.119	5.739	6.455	Potri.001G322200.1	95.51	AT3G22790.1	75.34	Kinase interacting (KIP1-like) family protein
GG30225|c2_g1_i2	0.001	2.067	0.923	0.001	0.778	6.153	8.674	Potri.015G003900.1	98.07	AT5G24580.1	62.32	Heavy metal transport/detoxification superfamily protein
GG30251|c0_g3_i1	0.887	0.001	1.396	1.16	0.338	2.5	5.104	Potri.015G003200.1	94.67	AT4G27660.1	#N/A	Unknown
GG30254|c0_g1_i1	0.001	1.727	3.501	0.001	0.572	3.24	69.883	Potri.015G003500.1	96.04	AT1G05260.1	47.57	Peroxidase superfamily protein
GG30254|c1_g1_i1	0.001	0.001	1.325	0.001	0.001	1.144	14.654	Potri.015G003500.2	96.91	AT1G05260.1	47.57	Peroxidase superfamily protein
GG30263|c2_g1_i1	1.008	0.001	3.395	2.025	1.688	20.603	23.638	Potri.015G004200.1	96.92	AT5G54130.2	79.1	Calcium-binding endonuclease/exonuclease/phosphatase family
GG30269|c1_g1_i1	0.001	2.306	1.715	0.359	1.978	3.913	13.513	Potri.009G042900.1	39.53	AT5G26250.1	58.18	Major facilitator superfamily protein
GG30346|c1_g1_i5	0.595	0.735	1.407	0.166	0.216	2.346	5.433	Potri.014G075200.1	23.4	AT4G00730.1	68.36	Homeobox-leucine zipper family protein / lipid-binding START domain-containing protein
GG30458|c0_g1_i1	1.349	0.423	0.615	2.992	4.472	25.602	27.154	Potri.015G029100.1	97.12	AT1G73370.1	71.36	sucrose synthase 6
GG30462|c0_g1_i1	0.984	2.076	0.26	0.681	1.313	1.336	6.638	Potri.012G036400.1	60.87	N/D	28	N/D
GG30550|c0_g1_i1	6.961	24.418	16.807	44.657	27.347	77.507	147.573	Potri.015G039200.1	99.32	AT1G73620.1	77.78	Pathogenesis-related thaumatin superfamily protein
GG30627|c1_g2_i1	0.51	0.001	0.001	0.488	0.666	16.363	16.745	Potri.015G044300.1	91.75	AT3G18260.1	52.02	Reticulon family protein
GG3069|c5_g1_i1	2.126	7.312	8.611	4.603	1.097	11.912	27.61	Potri.017G107500.2	50	AT3G02380.1	60.42	CONSTANS-like 2
GG30763|c0_g1_i1	4.386	105.057	86.839	165.941	117.977	250.788	565.778	Potri.003G055400.2	43.48	AT5G57015.1	75.34	casein kinase I-like 12
GG30772|c1_g1_i1	0.001	0.001	0.001	1.795	1.144	3.211	5.533	Potri.015G059200.1	95.59	AT5G45470.1	34.18	Protein of unknown function (DUF594)
GG30823|c1_g1_i1	7.289	9.04	7.877	14.057	19.969	20.728	64.241	Potri.015G063700.1	97.95	AT5G62550.1	40.78	Unknown
GG30908|c2_g1_i4	0.001	0.009	0.001	0.001	0.001	0.606	5.652	Potri.015G074900.4	98.74	AT3G47990.1	#N/A	SUGAR-INSENSITIVE 3
GG30939|c0_g1_i1	3.159	1.497	0.001	5.864	1.763	9.076	17.749	Potri.015G077100.1	96.83	AT5G62940.1	#N/A	Dof-type zinc finger DNA-binding family protein
GG31151|c1_g2_i1	0.316	2.095	9.486	3.213	1.369	7.009	47.149	Potri.015G099100.1	97.01	N/D	43.59	N/D
GG31169|c0_g1_i1	0.001	0.119	0.804	0.001	0.001	1.442	8.665	Potri.015G101000.2	98.89	AT1G32583.1	54.76	Unknown
GG3119|c0_g2_i2	0.17	0.652	0.615	1.298	0.001	1.471	5.98	Potri.001G336300.1	100	AT3G01710.2	75.34	TPX2 (targeting protein for Xklp2) protein family
GG3119|c0_g2_i3	0.741	1.304	0.544	2.78	2.794	3.932	10.546	Potri.001G336300.3	97.55	AT3G01710.2	75.34	TPX2 (targeting protein for Xklp2) protein family
GG31196|c4_g2_i1	1.628	2.095	1.076	7.401	4.434	17.497	25.793	Potri.015G103000.1	96.06	AT3G48770.1	#N/A	DNA binding;ATP binding
GG31266|c0_g2_i1	0.001	0.001	0.001	0.957	1.228	0.001	5.953	Potri.015G112000.1	91.04	AT5G45530.1	29.8	Protein of unknown function (DUF594)
GG31343|c4_g1_i1	0.279	2.306	3.335	1.565	1.163	2.99	15.229	Potri.015G122100.1	98.22	AT2G35150.1	63.64	EXORDIUM like 1
GG31396|c5_g1_i1	0.001	0.717	0.52	0.847	0.459	7.585	9.952	Potri.015G125900.1	93	AT2G20142.1	35.43	Toll-Interleukin-Resistance (TIR) domain family protein
GG31434|c0_g1_i1	0.692	64.783	109.891	24.202	28.847	104.186	355.16	Potri.015G129700.1	99.07	AT5G51550.1	79.39	EXORDIUM like 3
GG31477|c1_g1_i1	2.466	1.598	2.945	0.755	0.366	1.769	9.952	Potri.008G214700.1	32.61	N/D	27.27	N/D
GG31502|c4_g2_i9	0.073	1.167	1.833	0.001	1.556	3.288	9.998	Potri.015G137600.5	100	AT4G26810.1	87	SWIB/MDM2 domain superfamily protein
GG31534|c1_g2_i1	3.122	1.47	0.001	3.691	3.225	3.922	11.851	Potri.005G197800.2	38.1	AT1G71710.2	75.34	DNAse I-like superfamily protein
GG31540|c0_g1_i1	0.001	4.676	2.886	0.001	0.206	13.258	27.628	Potri.015G141300.1	98.28	AT5G62040.1	71.26	PEBP (phosphatidylethanolamine-binding protein) family protein
GG31577|c10_g1_i1	0.996	1.304	2.164	0.847	0.469	1.654	6.601	Potri.015G148300.1	96.24	AT3G02680.1	49.73	nijmegen breakage syndrome 1
GG31577|c10_g1_i4	0.316	1.525	1.396	0.469	0.6	1.404	5.88	Potri.015G148300.2	97.28	AT3G02680.1	49.73	nijmegen breakage syndrome 1
GG3159|c1_g1_i1	0.001	4.428	3.312	2.881	20.644	52.79	100.15	Potri.001G340200.1	97.14	AT3G01680.1	75.34	Unknown
GG3159|c2_g3_i2	0.243	3.123	2.023	2.706	20.616	51.309	131.193	Potri.001G340400.2	93.38	AT3G01680.1	75.34	Unknown
GG3159|c3_g1_i1	9.658	13.082	12.573	23.705	69.17	349.398	564.911	Potri.001G386600.1	33.33	N/D	75.34	N/D
GG31615|c4_g1_i1	0.001	0.001	2.602	0.001	0.591	0.759	8.117	Potri.016G000300.1	96.88	AT2G44190.1	41.45	Family of unknown function (DUF566)
GG31674|c0_g1_i1	1.968	10.537	39.386	28.335	8.991	45.099	176.681	Potri.016G006600.2	82.11	AT5G50740.1	51.17	Heavy metal transport/detoxification superfamily protein
GG31674|c1_g1_i1	3.001	5.898	16.63	25.03	8.972	32.091	87.03	Potri.016G006600.1	94.23	AT5G50740.3	51.17	Heavy metal transport/detoxification superfamily protein
GG31716|c7_g1_i1	0.001	1.185	0.001	0.001	0.001	1.009	5.022	Potri.002G169000.1	43.48	N/D	75.34	N/D
GG31741|c0_g2_i1	1.859	72.739	175.216	12.105	46.379	331.266	609.019	Potri.016G013000.1	96.33	N/D	#N/A	N/D
GG31753|c0_g1_i1	0.001	2.664	6.304	1.988	2.606	7.047	19.219	Potri.016G014900.1	97.64	AT1G12060.1	59.42	BCL-2-associated athanogene 5
GG3177|c1_g2_i1	0.001	0.68	0.001	0.001	0.001	0.001	5.834	Potri.T067200.1	91.57	AT3G01680.1	#N/A	Unknown
GG3177|c2_g1_i1	0.765	2.453	4.613	3.535	14.982	129.326	284.418	Potri.014G000900.2	28.79	AT5G63010.1	64.72	Transducin/WD40 repeat-like superfamily protein
GG31799|c0_g1_i1	1.033	0.974	2.33	1.39	0.001	0.846	7.405	Potri.016G020500.1	97.1	AT1G22380.1	55.05	UDP-glucosyl transferase 85A3
GG31837|c4_g2_i6	0.17	1.488	0.001	1.086	0.001	9.883	10.509	Potri.016G024400.3	95.45	AT5G13750.2	63.27	zinc induced facilitator-like 1
GG31838|c0_g1_i1	0.001	0.001	0.001	0.001	0.366	3.048	17.311	Potri.016G024600.1	81.25	AT3G56810.1	40	Unknown
GG31870|c0_g1_i1	0.001	0.331	0.355	0.479	1.706	4.153	5.679	Potri.016G031400.1	99.42	AT5G07050.1	64.16	nodulin MtN21 /EamA-like transporter family protein
GG3196|c2_g5_i1	5.139	2.793	0.828	8.046	48.629	101.782	204.437	Potri.001G340300.1	99.06	AT3G01680.1	52.8	Unknown
GG31961|c0_g1_i1	17.871	28.699	15.553	34.714	27.038	54.742	202.346	Potri.016G041200.2	98.51	AT3G57150.1	83.12	homologue of NAP57
GG31961|c2_g2_i1	1.409	3.326	1.549	2.439	1.791	4.384	63.456	Potri.016G041200.1	85.45	AT3G57150.1	83.12	homologue of NAP57
GG32000|c0_g1_i2	1.312	0.514	1.538	1.51	0.713	0.875	5.332	Potri.016G045700.1	99.3	AT2G42110.1	47.26	Unknown
GG3205|c1_g2_i1	19.827	34.578	28.836	70.534	109.352	763.17	1302.51	Potri.015G084000.2	50	AT4G24690.1	45.19	ubiquitin-associated (UBA)/TS-N domain-containing protein / octicosapeptide/Phox/Bemp1 (PB1) domain-containing protein
GG3205|c3_g1_i1	24.055	16.701	7.357	75.735	160.616	355.358	523.861	Potri.001G340600.1	96.59	AT3G01680.1	75.34	Unknown
GG32056|c0_g1_i1	0.001	14.23	2.437	5.072	11.813	30.716	50.81	Potri.016G052400.1	96.92	N/D	36.96	N/D
GG32072|c3_g1_i1	0.45	1.277	0.485	0.617	0.001	1.971	5.77	Potri.012G054700.1	28.57	AT1G18390.1	60.2	Protein kinase superfamily protein
GG32078|c0_g1_i1	0.644	1.975	1.68	2.532	2.034	2.317	8.802	Potri.016G055400.1	99.1	AT2G41820.1	75	Leucine-rich repeat protein kinase family protein
GG32125|c0_g1_i1	0.001	0.001	0.001	1.141	0.497	0.288	6.154	Potri.004G206300.1	37.21	AT4G38260.1	75.34	Protein of unknown function (DUF833)
GG32141|c0_g1_i1	0.001	0.001	0.001	0.001	0.001	5.893	12.335	Potri.007G045900.4	37.21	AT2G23370.1	63.66	Unknown
GG32141|c1_g1_i1	0.474	8.635	3.442	1.298	2.334	17.065	50.436	Potri.016G060900.1	95.87	AT1G58170.1	51.14	Disease resistance-responsive (dirigent-like protein) family protein
GG32169|c0_g1_i1	0.001	1.332	1.124	0.166	0.713	1.577	5.414	Potri.016G063000.2	88.14	AT3G58480.1	62.3	calmodulin-binding family protein
GG32279|c3_g1_i1	0.923	1.755	1.041	0.001	0.778	0.769	6.638	Potri.016G075500.2	95	AT5G22350.1	67.24	Protein of unknown function (DUF1022)
GG324|c1_g1_i1	2.308	0.487	1.455	2.513	1.603	3.278	7.943	Potri.008G053600.1	30.43	AT2G27490.1	73.71	dephospho-CoA kinase family
GG32425|c0_g1_i1	1.033	2.287	0.923	3.471	2.494	7.451	15.385	Potri.016G092200.1	97.85	AT1G70280.2	56.6	NHL domain-containing protein
GG32605|c0_g1_i1	0.644	0.9	1.005	0.654	0.488	0.001	7.113	Potri.018G136500.1	33.98	AT4G27220.1	32.4	NB-ARC domain-containing disease resistance protein
GG32619|c0_g1_i1	1.883	0.441	0.733	1.289	1.247	5.509	7.441	Potri.006G098700.1	95.9	AT1G74720.1	72.08	C2 calcium/lipid-binding plant phosphoribosyltransferase family protein
GG32690|c0_g1_i1	0.001	0.184	0.792	0.129	0.001	2.086	6.409	Potri.016G120800.1	98.17	AT5G01310.1	67.53	APRATAXIN-like
GG32797|c0_g1_i1	0.644	1.902	4.364	2.219	0.478	2.173	37.042	Potri.016G132600.1	99.32	AT2G40435.1	54.61	Unknown
GG32825|c0_g1_i1	0.632	5.944	0.001	4.732	2.663	17.738	22.634	Potri.T081500.1	32.56	AT1G79720.1	59.07	Eukaryotic aspartyl protease family protein
GG32829|c1_g1_i1	1.434	0.001	1.135	2.449	4.725	25.64	32.787	Potri.016G136800.1	96.94	N/D	48.65	N/D
GG32839|c0_g1_i1	0.001	1.451	1.573	0.948	0.722	2.49	7.176	Potri.016G138300.2	98.54	AT5G01910.1	49.09	Unknown
GG32847|c1_g1_i1	1.191	1.323	0.485	3.25	1.894	7.23	10.582	Potri.016G139200.1	99.72	AT5G58300.1	65.14	Leucine-rich repeat protein kinase family protein
GG32890|c1_g1_i1	0.304	3.472	1.975	4.805	5.709	8.239	19.457	Potri.016G142800.1	98.71	AT2G38620.2	83.01	cyclin-dependent kinase B1;2
GG32906|c2_g2_i1	0.001	0.671	2.117	0.792	0.544	2.163	8.692	Potri.017G000100.1	91.55	AT5G10860.1	80.19	Cystathionine beta-synthase (CBS) family protein
GG3291|c3_g1_i1	3.013	1.112	0.355	2.799	3.788	14.075	22.287	Potri.001G353400.1	97.73	AT1G29380.1	75.34	Carbohydrate-binding X8 domain superfamily protein
GG3291|c4_g1_i1	3.863	2.067	1.786	4.262	3.366	34.264	54.289	Potri.002G244400.1	28.89	AT3G07150.1	75.34	Unknown
GG3291|c6_g1_i1	5.613	4.244	3.82	6.803	7.613	49.3	57.777	Potri.005G060600.1	41.67	AT3G24000.1	75.34	Tetratricopeptide repeat (TPR)-like superfamily protein
GG32951|c5_g1_i1	0.001	0.129	0.001	0.001	1.528	0.001	6.592	Potri.017G004700.1	97.87	AT3G59850.1	#N/A	Pectin lyase-like superfamily protein
GG33001|c0_g1_i1	0.001	0.524	1.135	0.331	1.2	7.412	9.97	Potri.017G011200.1	97.74	AT4G28365.1	47	early nodulin-like protein 3
GG33023|c4_g1_i1	0.462	0.001	1.005	0.322	0.741	2.442	6.921	Potri.001G393000.1	35	AT1G78800.1	75.34	UDP-Glycosyltransferase superfamily protein
GG33035|c1_g1_i1	72.698	111.506	169.716	82.013	90.499	457.112	516.109	Potri.017G014400.1	99.3	AT4G28440.1	70.15	Nucleic acid-binding, OB-fold-like protein
GG33071|c0_g1_i1	0.001	0.753	0.001	0.552	1.575	9.95	21.301	Potri.019G000100.1	33.33	AT4G16740.1	38.62	terpene synthase 03
GG33088|c1_g1_i1	67.013	99.095	95.722	71.629	69.498	139.969	314.384	Potri.017G020000.1	97.65	AT3G59540.1	92.45	Ribosomal L38e protein family
GG33118|c0_g1_i1	0.425	0.928	0.237	0.801	0.956	4.192	6.4	Potri.T170300.1	86.54	N/D	#N/A	N/D
GG33155|c8_g1_i1	0.352	0.671	0.556	0.617	0.272	0.49	6.976	Potri.011G161500.1	36.36	AT2G34790.1	59.85	FAD-binding Berberine family protein
GG33156|c0_g1_i1	9.573	100.427	11.899	102.468	77.148	92.649	316.639	Potri.017G028100.1	97.08	AT5G10610.1	42.44	cytochrome P450, family 81, subfamily K, polypeptide 1
GG33220|c6_g1_i1	0.001	0.001	0.804	0.001	1.191	3.673	5.853	Potri.005G053100.1	34.15	AT5G03610.1	75.34	GDSL-like Lipase/Acylhydrolase superfamily protein
GG33220|c7_g1_i1	0.001	1.13	0.001	0.801	0.001	3.855	6.154	Potri.012G053300.1	76.06	AT2G01050.1	#N/A	zinc ion binding;nucleic acid binding
GG33223|c3_g1_i1	0.292	2.664	2.507	2.034	2.25	7.537	15.768	Potri.010G152000.2	40.54	AT1G48100.1	68.8	Pectin lyase-like superfamily protein
GG33223|c4_g1_i1	4.434	13.412	11.662	15.723	14.888	25.727	60.954	Potri.017G037900.1	96.81	AT1G05260.1	#N/A	Peroxidase superfamily protein
GG33345|c2_g1_i2	0.001	1.157	0.001	0.001	0.497	6.297	7.368	Potri.017G053000.1	89.09	AT1G02170.1	43.99	metacaspase 1
GG33358|c0_g2_i1	0.001	0.001	2.756	3.259	1.988	0.001	10.007	Potri.018G098700.1	64.71	AT5G14850.1	67.39	Alg9-like mannosyltransferase family
GG33383|c0_g1_i1	1.227	3.197	4.814	3.019	5.747	17.142	53.714	Potri.006G083800.1	39.47	AT2G37530.1	54.1	Unknown
GG33383|c1_g1_i1	0.001	1.378	0.001	0.001	2.503	4.634	13.641	Potri.013G140300.1	42.31	ATCG00810.1	#N/A	ribosomal protein L22
GG33415|c0_g1_i1	0.001	0.965	0.001	0.001	0.853	0.836	6.254	Potri.013G158800.2	25.93	AT5G58300.1	68.24	Leucine-rich repeat protein kinase family protein
GG33417|c0_g1_i2	0.001	0.248	0.816	0.175	0.403	0.471	8.062	Potri.017G059900.1	93.33	AT4G14010.1	37.07	ralf-like 32
GG33426|c1_g1_i1	0.001	2.03	4.293	8.469	4.819	6.297	31.591	Potri.017G060400.2	95.28	AT1G12845.1	41.88	Unknown
GG33460|c1_g1_i1	0.802	1.13	3.548	0.543	0.656	8.681	21.411	Potri.T043300.1	100	AT3G27030.1	#N/A	Unknown
GG33520|c0_g1_i1	0.401	3.665	3.868	1.234	9.797	67.884	175.046	Potri.001G002800.1	30.61	AT5G36110.1	#N/A	cytochrome P450, family 716, subfamily A, polypeptide 1
GG3353|c4_g1_i1	0.814	3.077	0.911	0.001	0.001	2.048	16.544	Potri.019G074000.1	46.43	AT3G14460.1	#N/A	LRR and NB-ARC domains-containing disease resistance protein
GG33551|c0_g1_i1	0.279	0.983	1.419	0.819	0.825	5.643	15.193	Potri.017G074600.1	95.92	AT3G28455.1	47.25	CLAVATA3/ESR-RELATED 25
GG33656|c1_g3_i5	0.001	1.525	0.142	0.001	0.001	1.577	5.898	Potri.017G087500.4	66.25	AT5G39530.1	75.26	Protein of unknown function (DUF1997)
GG33668|c0_g1_i1	0.243	4.079	1.49	2.265	1.978	7.018	18.945	Potri.017G088500.1	96.59	AT2G27035.1	45.26	early nodulin-like protein 20
GG33706|c0_g1_i1	0.887	2.958	2.886	10.771	9.094	8.162	36.001	Potri.017G094200.1	97.54	AT3G02120.1	63.93	hydroxyproline-rich glycoprotein family protein
GG33784|c0_g2_i1	0.001	14.965	8.883	0.001	5.213	82.093	89.139	Potri.017G098000.1	100	N/D	35.71	N/D
GG3389|c1_g1_i1	1.701	0.001	2.862	5.183	5.672	4.259	18.215	Potri.001G360200.1	97.47	AT3G20150.1	75.34	Kinesin motor family protein
GG33950|c0_g1_i1	2.879	5.291	6.588	4.492	5.559	8.46	23.529	Potri.017G116100.1	99.59	AT5G38300.1	46.56	Unknown
GG34004|c0_g1_i1	0.001	1.112	2.567	2.799	0.947	5.547	9.395	Potri.001G262900.2	45.45	AT3G06240.1	75.34	F-box family protein
GG34007|c0_g1_i2	0.001	5.668	0.001	2.09	0.001	0.001	21.931	Potri.017G120300.8	97.2	N/D	33.33	N/D
GG34054|c0_g1_i1	2.867	7.634	3.596	1.298	0.375	23.66	27.802	Potri.013G136200.6	28.89	AT1G03620.1	63.32	ELMO/CED-12 family protein
GG34072|c5_g1_i1	0.741	4.198	5.736	1.501	0.609	3.115	41.862	Potri.001G288000.2	45.83	AT2G14520.1	75.34	CBS domain-containing protein with a domain of unknown function (DUF21)
GG34115|c11_g1_i1	0.001	1.617	2.401	0.001	2.409	9.816	16.599	Potri.017G136500.1	98.18	AT5G40990.1	46.3	GDSL lipase 1
GG34129|c0_g2_i3	0.001	0.965	3.513	1.132	1.678	4.509	12.089	Potri.017G139000.3	92.89	AT1G74520.1	40.14	HVA22 homologue A
GG34129|c0_g3_i1	0.001	0.001	0.001	0.001	0.563	2.317	5.506	Potri.017G139000.5	91.3	AT1G74520.1	40.14	HVA22 homologue A
GG34132|c1_g1_i1	1.47	2.297	8.398	2.854	2.044	7.499	45.67	Potri.017G139600.1	97.14	AT1G65920.1	51.55	Regulator of chromosome condensation (RCC1) family with FYVE zinc finger domain
GG34132|c2_g1_i1	0.292	0.202	0.733	0.884	1.528	1.048	6.09	Potri.017G139600.2	98.06	AT1G65920.1	51.55	Regulator of chromosome condensation (RCC1) family with FYVE zinc finger domain
GG34186|c2_g1_i1	0.001	0.001	0.001	0.001	0.001	0.001	5.131	Potri.008G202600.2	40.48	AT5G19070.1	#N/A	SNARE associated Golgi protein family
GG34301|c0_g1_i1	1.069	1.093	1.076	2.044	5.897	37.831	47.815	Potri.018G002700.1	98.25	AT2G21080.1	61.83	Unknown
GG3432|c1_g1_i1	4.86	17.941	17.659	33.002	28.369	22.833	102.625	Potri.001G367700.1	93.82	N/D	75.34	N/D
GG3438|c0_g1_i1	0.001	3.022	4.222	2.605	1.041	5.461	16.718	Potri.003G201900.1	63.64	AT3G14470.1	75.34	NB-ARC domain-containing disease resistance protein
GG34484|c4_g1_i1	3.572	25.033	20.663	15.272	14.935	19.958	78.238	Potri.004G037700.2	37.84	AT1G61140.3	75.34	SNF2 domain-containing protein / helicase domain-containing protein / zinc finger protein-related
GG34587|c1_g1_i1	0.121	0.661	2.153	1.537	2.091	10.239	21.511	Potri.012G125400.1	52.63	N/D	41.18	N/D
GG34634|c2_g1_i3	0.001	0.001	1.691	2.283	0.001	3.432	7.341	Potri.018G034100.5	98.46	AT5G11300.1	55.58	mitotic-like cyclin 3B from Arabidopsis
GG34649|c0_g1_i1	0.001	0.615	2.023	3.167	0.863	1.048	13.586	Potri.011G107400.2	36.84	AT1G16970.1	70.79	KU70 homolog
GG34656|c1_g1_i1	0.001	3.849	9.533	0.396	1.416	0.5	29.107	Potri.018G037400.1	98.91	AT2G25737.1	73.12	Sulfite exporter TauE/SafE family protein
GG34657|c2_g1_i6	1.373	0.615	1.62	0.755	0.084	2.74	6.912	Potri.018G035700.1	98.56	AT1G18950.1	49.36	DDT domain superfamily
GG34710|c2_g1_i1	0.001	0.001	1.23	1.427	0.984	0.644	6.72	Potri.018G042000.2	98.65	AT4G14740.1	37.63	Plant protein of unknown function (DUF828) with plant pleckstrin homology-like region
GG34721|c0_g1_i1	0.001	0.579	0.473	0.001	0.459	6.23	6.501	Potri.018G044900.2	98.47	AT5G25830.1	#N/A	GATA transcription factor 12
GG34737|c1_g1_i1	1.871	1.755	7.511	1.528	2.906	4.942	44.455	Potri.018G045500.1	97.37	AT2G25790.1	54.92	Leucine-rich receptor-like protein kinase family protein
GG34737|c2_g1_i1	0.401	0.478	0.887	0.727	1.547	0.981	7.222	Potri.012G088900.1	34.21	AT4G20140.1	48.03	Leucine-rich repeat transmembrane protein kinase
GG34793|c2_g1_i2	1.13	2.104	3.028	3.139	0.741	8.278	11.833	Potri.018G052200.1	97.88	AT1G55110.1	55.25	indeterminate(ID)-domain 7
GG34915|c1_g1_i1	0.001	1.176	1.656	2.366	0.966	1.115	8.838	Potri.018G065400.1	95.2	AT3G13960.1	#N/A	growth-regulating factor 5
GG34918|c0_g1_i1	2.077	7.818	3.04	13.1	15.253	10.527	56.298	Potri.018G065700.1	98.57	AT3G42725.1	49.76	Putative membrane lipoprotein
GG3496|c0_g1_i1	58.533	115.226	43.278	86.303	118.427	362.54	389.755	Potri.001G371800.1	98.02	AT4G21740.1	75.34	Unknown
GG3512|c3_g1_i1	1.081	1.47	1.561	0.681	0.694	2.471	5.606	Potri.001G373300.2	98.66	AT3G18380.1	75.34	sequence-specific DNA binding transcription factors;sequence-specific DNA binding
GG35134|c2_g2_i1	0.583	2.995	10.113	0.654	0.703	19.353	32.632	Potri.018G087500.1	92.73	AT4G15450.1	58.14	Senescence/dehydration-associated protein-related
GG35134|c2_g3_i2	0.001	1.36	1.81	0.001	0.506	8.72	8.847	Potri.018G087500.2	97.37	AT4G15450.1	58.14	Senescence/dehydration-associated protein-related
GG35176|c0_g1_i1	2.794	10.656	35.956	15.843	12.431	64.057	140.05	Potri.018G091600.2	98.4	AT5G57390.1	53.58	AINTEGUMENTA-like 5
GG35176|c0_g2_i1	0.001	1.36	8.847	4.953	6.038	20.045	64.122	Potri.018G091600.1	97.64	AT5G57390.1	53.58	AINTEGUMENTA-like 5
GG35264|c0_g1_i1	0.001	1.24	1.502	0.001	1.125	0.001	5.442	Potri.003G035600.1	32.43	N/D	75.34	N/D
GG35355|c0_g1_i2	0.559	1.011	0.899	2.053	1.406	4.49	8.007	Potri.018G111400.1	100	AT4G31020.1	#N/A	alpha/beta-Hydrolases superfamily protein
GG35388|c0_g1_i1	3.547	7.505	24.885	7.245	9.656	35.062	104.305	Potri.018G113000.1	98.41	AT5G51350.1	57.02	Leucine-rich repeat transmembrane protein kinase family protein
GG35411|c0_g1_i1	0.001	0.413	1.348	0.488	0.413	0.961	6.93	Potri.018G120100.1	97.95	AT2G12646.1	#N/A	PLATZ transcription factor family protein
GG35479|c3_g1_i2	0.352	0.965	1.644	0.782	0.984	1.173	6.939	Potri.018G122800.1	97.65	AT4G39140.1	28.49	RING/U-box superfamily protein
GG35509|c1_g1_i1	1.13	61.274	64.78	54.81	64.895	232.377	319.132	Potri.018G126400.1	97.59	AT5G20250.4	72.05	Raffinose synthase family protein
GG35654|c0_g1_i1	0.972	0.505	1.455	2.891	2.363	9.989	18.781	Potri.018G140900.1	98.14	AT5G57130.1	47.08	Clp amino terminal domain-containing protein
GG35726|c11_g3_i11	0.923	0.459	1.798	2.863	1.369	3.451	10.153	Potri.018G151600.1	95.61	AT3G13050.1	58.81	Major facilitator superfamily protein
GG35741|c0_g1_i1	0.001	0.001	1.585	0.93	0.001	0.001	7.167	Potri.015G119500.1	38.1	N/D	#N/A	N/D
GG3578|c1_g2_i1	0.352	4.602	6.635	2.016	1.031	12.075	23.218	Potri.001G252300.1	36.73	AT3G08510.1	75.34	phospholipase C 2
GG3578|c1_g2_i2	0.001	0.808	4.412	0.001	0.001	3.173	16.517	Potri.006G016400.1	33.33	N/D	31.71	N/D
GG35837|c0_g1_i1	1.02	2.517	2.425	2.863	2.588	6.932	11.769	Potri.019G006800.2	94.44	AT3G18770.1	#N/A	Autophagy-related protein 13
GG35874|c2_g1_i1	0.001	3.757	5.985	3.507	2.4	22.285	23.31	Potri.019G010700.2	93.9	AT3G18770.1	50.86	Autophagy-related protein 13
GG35874|c4_g3_i1	0.887	2.49	2.366	3.01	1.388	6.172	13.029	Potri.019G010700.1	94.29	AT3G18770.1	50.86	Autophagy-related protein 13
GG35882|c3_g1_i1	0.68	0.322	0.52	1.169	1.275	11.902	19.977	Potri.019G012000.1	97.71	AT4G05430.1	52.86	Carbohydrate-binding X8 domain superfamily protein
GG35914|c1_g1_i1	0.001	5.071	2.011	3.627	5.972	16.324	19.146	Potri.019G017300.1	84	N/D	56.25	N/D
GG35929|c1_g1_i1	0.001	26.576	14.513	17.942	22.941	24.66	106.596	Potri.T035400.1	28.89	AT1G02930.1	61.46	glutathione S-transferase 6
GG36032|c0_g1_i1	0.001	0.001	0.733	0.451	0.544	4.557	10.116	Potri.019G029800.2	89.53	AT2G38430.1	40.24	Unknown
GG36032|c3_g3_i1	0.001	1.001	4.802	0.001	2.681	5.201	15.238	Potri.019G029900.1	94.59	AT2G38430.1	40.24	Unknown
GG36038|c12_g4_i3	0.001	0.22	1.869	0.985	1.481	4.865	10.418	Potri.019G030100.1	95.86	AT2G38430.1	35.38	Unknown
GG36097|c0_g1_i1	0.001	0.001	0.001	1.629	0.001	1.961	12.509	Potri.008G069000.1	31.03	AT2G40120.1	77.66	Protein kinase superfamily protein
GG36097|c9_g1_i1	5.467	10.987	14.773	4.594	10.135	36.629	53.513	Potri.019G037900.6	93.03	AT3G62800.1	53.85	double-stranded-RNA-binding protein 4
GG36110|c5_g1_i1	6.949	88.934	147.385	42.806	101.927	158.793	986.521	Potri.019G037300.4	90.62	N/D	#N/A	N/D
GG36169|c0_g1_i1	0.522	0.983	2.827	1.068	0.834	3.163	10.902	Potri.019G043900.1	96.15	AT3G03550.1	56.87	RING/U-box superfamily protein
GG36419|c1_g1_i1	3.827	3.831	4.199	3.839	3.938	9.652	14.609	Potri.019G068500.1	96.5	AT1G71310.1	78.36	cobalt ion binding
GG36565|c0_g2_i1	1.555	0.735	0.863	0.525	0.647	0.654	6.318	Potri.005G161900.2	41.67	AT4G09010.1	75.34	ascorbate peroxidase 4
GG36657|c0_g1_i1	0.778	1.828	0.804	0.001	1.519	2.057	12.883	Potri.019G096800.1	100	AT5G16250.1	66.13	Unknown
GG36659|c0_g1_i1	1.142	1.075	0.001	0.764	1.931	0.001	5.871	Potri.003G022700.2	41.94	AT3G26410.1	75.34	methyltransferases;nucleic acid binding
GG36688|c0_g2_i1	1.227	1.157	0.001	0.001	1.041	7.057	7.268	Potri.010G143500.1	27.87	AT3G03450.1	29.77	RGA-like 2
GG36701|c0_g2_i1	0.001	0.864	1.963	2.495	1.088	2.105	10.847	Potri.012G023000.1	45.83	N/D	#N/A	N/D
GG3673|c0_g1_i1	0.001	1.102	30.586	0.055	0.619	4.682	92.253	Potri.001G390900.1	100	AT1G78815.1	75.34	Protein of unknown function (DUF640)
GG36803|c0_g1_i1	0.001	0.001	0.001	1.731	0.001	4.259	7.806	Potri.019G117800.1	96	AT4G10265.1	91.3	Wound-responsive family protein
GG36804|c0_g1_i1	0.097	0.717	0.781	1.988	1.313	2.471	6.528	Potri.019G116200.1	97.75	AT4G28230.1	#N/A	Unknown
GG36960|c0_g1_i1	5.248	4.198	43.94	12.879	10.688	131.085	148.158	Potri.T170700.1	97.65	N/D	40	N/D
GG3706|c0_g3_i1	1.106	2.095	2.507	2.983	2.813	10.806	18.206	Potri.001G395600.1	91.18	AT3G29590.1	75.34	HXXXD-type acyl-transferase family protein
GG37100|c0_g1_i1	2.053	17.004	55.91	20.492	15.16	68.759	199.233	Potri.007G137000.1	94.03	AT1G03820.1	#N/A	Unknown
GG37129|c3_g1_i1	5.698	12.944	0.001	9.905	3.244	48.127	71.372	Potri.017G040800.6	99.17	AT4G15210.1	#N/A	beta-amylase 5
GG37335|c0_g1_i1	3.681	3.472	0.674	5.413	6.956	19.93	22.716	Potri.T117300.1	95.56	AT5G14930.2	43.62	senescence-associated gene 101
GG37409|c6_g1_i1	0.001	0.001	1.668	0.001	2.503	0.001	9.094	Potri.T002500.1	95.52	AT5G36930.2	42.11	Disease resistance protein (TIR-NBS-LRR class) family
GG37480|c0_g1_i1	0.001	4.354	5.701	0.902	1.238	9.297	23.364	Potri.T122700.1	92.41	AT5G45160.1	65.44	Root hair defective 3 GTP-binding protein (RHD3)
GG37485|c0_g1_i1	0.001	1.819	0.52	0.663	0.769	4.624	8.61	Potri.T123200.2	93.75	AT5G45160.1	49.89	Root hair defective 3 GTP-binding protein (RHD3)
GG37486|c0_g1_i1	0.267	1.231	3.016	2.347	0.403	7.326	13.96	Potri.T123200.1	95.24	AT5G45160.1	49.89	Root hair defective 3 GTP-binding protein (RHD3)
GG37532|c5_g1_i2	0.001	0.001	1.952	1.795	0.001	6.355	7.478	Potri.003G023500.1	91.49	AT1G36050.2	75.34	Endoplasmic reticulum vesicle transporter protein
GG37569|c0_g1_i1	2.612	8.351	19.882	9.832	3.516	18.459	59.685	Potri.013G155200.1	34	AT1G06920.1	34.59	ovate family protein 4
GG37606|c0_g1_i2	0.001	0.001	2.058	1.832	0.001	3.749	6.464	Potri.T008100.1	96.61	AT1G29740.1	50.89	Leucine-rich repeat transmembrane protein kinase
GG37634|c5_g3_i1	0.001	0.001	1.029	1.657	2.109	2.067	10.18	Potri.T032700.6	97.33	AT1G29740.1	#N/A	Leucine-rich repeat transmembrane protein kinase
GG37637|c0_g2_i2	0.364	0.001	0.001	0.001	0.001	1.269	9.815	Potri.T032800.1	93.28	AT1G29740.1	48.99	Leucine-rich repeat transmembrane protein kinase
GG37680|c1_g1_i1	24.881	1371.56	1093.87	445.875	599.017	4284.03	6361.37	Potri.T011200.1	97.33	AT2G02130.1	52	low-molecular-weight cysteine-rich 68
GG37702|c9_g5_i1	0.863	1.213	1.833	0.001	0.788	1.134	7.405	Potri.010G202900.2	25.53	AT2G39690.1	49.08	Protein of unknown function, DUF547
GG37715|c2_g2_i1	0.887	1.442	2.507	1.51	2.166	1.394	11.185	Potri.T045000.1	54.29	AT4G10780.1	#N/A	LRR and NB-ARC domains-containing disease resistance protein
GG37739|c5_g1_i1	0.001	0.001	0.001	0.001	1.181	3.307	5.734	Potri.T130700.1	92.54	AT3G14470.1	31.44	NB-ARC domain-containing disease resistance protein
GG37759|c0_g1_i1	0.437	2.875	0.781	1.372	2.531	2.038	9.386	Potri.004G221900.1	45.45	N/D	75.34	N/D
GG37764|c2_g1_i1	0.001	0.634	0.84	1.372	1.613	0.25	5.725	Potri.T016600.1	96.91	AT3G24480.1	#N/A	Leucine-rich repeat (LRR) family protein
GG37953|c0_g1_i1	1.458	0.001	0.001	0.001	1.256	0.001	13.641	Potri.T138600.1	92.54	AT3G50190.1	31.35	Plant protein of unknown function (DUF247)
GG38007|c3_g1_i1	0.001	6.008	5.027	3.719	7.228	8.883	23.109	Potri.T032500.3	97.09	AT1G29740.1	58.18	Leucine-rich repeat transmembrane protein kinase
GG38015|c0_g2_i1	0.001	0.001	0.001	0.414	0.001	0.433	5.843	Potri.T032600.1	94.81	AT1G29740.1	49.85	Leucine-rich repeat transmembrane protein kinase
GG38106|c0_g1_i1	0.826	2.058	10.893	1.814	4.031	34.389	52.782	Potri.011G007900.1	98.2	AT1G11915.1	69.77	Unknown
GG38124|c1_g1_i1	0.001	0.119	2.354	1.123	0.478	3.605	7.167	Potri.T142900.1	91.03	AT3G51550.1	46.75	Malectin/receptor-like protein kinase family protein
GG38137|c0_g1_i1	1.385	1.304	0.001	0.001	2.372	6.614	8.61	Potri.001G434000.2	38.64	AT4G27190.1	75.34	NB-ARC domain-containing disease resistance protein
GG38191|c4_g1_i2	0.001	0.001	3.134	0.58	0.647	3.211	12.335	Potri.T043900.2	96.41	AT3G01980.1	#N/A	NAD(P)-binding Rossmann-fold superfamily protein
GG38293|c10_g1_i1	3.147	6.339	6.73	4.29	6.741	13.325	30.55	Potri.005G031400.1	69.81	N/D	75.34	N/D
GG38347|c0_g1_i1	5.102	5.098	2.188	1.049	13.022	90.101	97.156	Potri.T148300.1	98.64	AT3G14310.1	55.15	pectin methylesterase 3
GG38463|c5_g2_i1	0.001	0.001	0.001	0.001	0.001	0.001	7.624	Potri.T154500.2	96.36	N/D	28.37	N/D
GG38507|c1_g1_i1	0.401	0.184	0.308	1.445	0.45	3.538	5.542	Potri.004G003600.1	97.02	AT3G18670.1	75.34	Ankyrin repeat family protein
GG38603|c2_g2_i1	3.632	5.604	4.364	9.638	39.798	163.167	259.949	Potri.002G023800.2	33.33	AT3G11310.1	75.34	Unknown
GG38603|c4_g1_i1	12.793	22.397	22.91	34.935	61.764	561.038	814.826	Potri.002G060600.2	26.67	AT3G58830.1	75.34	haloacid dehalogenase (HAD) superfamily protein
GG38653|c10_g1_i1	0.121	0.661	1.573	0.166	1.5	4.153	5.624	Potri.014G172500.1	26.67	AT5G48330.2	62.93	Regulator of chromosome condensation (RCC1) family protein
GG38653|c8_g3_i1	1.482	3.142	2.567	1.648	1.669	4.749	12.125	Potri.T070300.1	92.93	AT3G62800.1	55.78	double-stranded-RNA-binding protein 4
GG38681|c2_g2_i1	1.458	8.259	18.392	10.752	10.022	19.949	56.051	Potri.019G117100.1	97.01	AT4G10270.1	63.74	Wound-responsive family protein
GG38738|c0_g1_i3	1.118	0.009	0.58	1.27	1.453	2.528	9.395	Potri.T163900.1	86.44	AT2G41380.1	#N/A	S-adenosyl-L-methionine-dependent methyltransferases superfamily protein
GG4044|c0_g3_i1	0.001	0.001	0.001	1.261	0.001	0.001	12.846	Potri.T100500.1	94.25	AT4G27220.1	33.9	NB-ARC domain-containing disease resistance protein
GG4073|c0_g4_i1	0.001	1.608	0.001	0.001	0.001	0.875	5.259	Potri.001G432700.1	93.26	N/D	75.34	N/D
GG409|c9_g1_i1	6.111	7.799	5.772	6.168	2.222	11.267	24.259	Potri.001G044000.1	100	AT1G73060.1	75.34	Low PSII Accumulation 3
GG4125|c1_g1_i1	3.001	3.087	4.388	9.031	3.909	5.884	28.706	Potri.011G155400.2	75	AT4G20430.1	70.21	Subtilase family protein
GG4145|c0_g1_i1	0.001	1.332	5.654	0.001	0.441	1.788	20.644	Potri.001G443000.1	94.92	N/D	75.34	N/D
GG4149|c0_g1_i1	0.389	0.367	3.335	0.801	0.609	3.797	20.324	Potri.014G026500.2	55.56	AT5G67090.1	46.12	Subtilisin-like serine endopeptidase family protein
GG4197|c0_g1_i1	1.786	1.332	2.389	2.09	4.284	46.772	75.69	Potri.001G452900.2	95.83	AT1G63310.1	75.34	Unknown
GG4207|c5_g1_i2	0.729	2.572	2.839	1.675	2.063	2.913	9.906	Potri.001G446700.3	23.08	AT1G61180.1	75.34	LRR and NB-ARC domains-containing disease resistance protein
GG4224|c5_g1_i1	20.787	24.767	43.006	31.4	39.629	91.543	148.395	Potri.001G453600.3	100	AT5G09810.1	75.34	actin 7
GG4225|c0_g1_i1	7.617	5.337	4.412	11.102	1.528	28.342	51.869	Potri.001G453800.1	98.62	AT5G47610.1	75.34	RING/U-box superfamily protein
GG436|c0_g1_i1	0.583	0.726	1.987	1.326	2.316	7.172	9.203	Potri.001G048200.1	98.62	AT5G25190.1	75.34	Integrase-type DNA-binding superfamily protein
GG4360|c8_g2_i1	8.771	7.331	4.163	10.973	8.644	32.918	36.074	Potri.001G466800.1	94.92	AT2G34730.1	75.34	myosin heavy chain-related
GG4387|c0_g1_i1	0.571	3.243	1.869	1.952	0.459	3.451	22.314	Potri.001G356700.1	37.14	AT1G50730.1	75.34	Unknown
GG4387|c1_g1_i1	0.559	2.379	1.396	5.533	4.763	2.807	22.798	Potri.011G169900.2	38.71	AT5G56280.1	83.33	COP9 signalosome subunit 6A
GG4424|c0_g1_i1	5.698	15.075	14.229	15.337	25.135	6.48	123.214	Potri.002G001300.1	95.74	N/D	75.34	N/D
GG4466|c1_g1_i1	0.001	0.001	3.123	0.387	1.847	6.903	15.448	Potri.002G005300.1	95.51	AT1G06330.1	75.34	Heavy metal transport/detoxification superfamily protein
GG4474|c4_g1_i3	2.077	3.399	7.298	7.208	6.234	2.173	33.737	Potri.002G006200.1	94.05	AT4G35300.1	75.34	tonoplast monosaccharide transporter2
GG4506|c0_g1_i1	0.328	2.581	1.999	4.695	2.672	3.403	14.508	Potri.002G010000.2	97.3	AT1G76310.1	75.34	CYCLIN B2;4
GG4648|c2_g1_i1	0.741	2.793	2.46	0.001	0.001	0.001	25.218	Potri.001G404800.1	37.5	AT4G10780.1	75.34	LRR and NB-ARC domains-containing disease resistance protein
GG4648|c2_g2_i1	0.001	1.396	2.46	0.001	0.001	1.875	9.176	Potri.001G404800.2	37.5	AT4G10780.1	75.34	LRR and NB-ARC domains-containing disease resistance protein
GG4733|c8_g1_i3	0.001	0.432	0.603	2.762	2.569	3.788	16.352	Potri.002G030900.1	98.65	AT1G75430.1	75.34	BEL1-like homeodomain 11
GG4769|c0_g1_i1	3.061	0.001	0.97	4.676	8.381	25.217	26.843	Potri.002G034700.1	96.67	AT1G75260.1	75.34	oxidoreductases, acting on NADH or NADPH
GG4774|c0_g1_i1	0.948	2.673	0.001	0.001	0.001	25.573	35.097	Potri.002G035000.1	97.87	AT1G75250.2	75.34	RAD-like 6
GG4787|c0_g1_i1	0.001	0.68	0.001	0.001	1.181	3.644	7.24	Potri.003G189400.3	30.77	AT3G54360.1	75.34	zinc ion binding
GG4825|c6_g1_i1	0.401	0.441	2.886	1.298	1.603	2.75	16.891	Potri.002G041300.3	98.06	AT2G31320.1	75.34	poly(ADP-ribose) polymerase 2
GG4843|c0_g2_i1	1.956	0.001	1.1	1.979	1.641	5.518	7.533	Potri.015G133800.1	35.56	AT5G51750.1	#N/A	subtilase 1.3
GG4851|c0_g1_i1	0.001	2.765	8.185	3.507	0.469	4.384	26.085	Potri.002G043300.1	98.1	AT5G44210.1	75.34	erf domain protein 9
GG4899|c11_g2_i1	1.312	0.487	3.418	2.486	1.341	1.606	10.728	Potri.001G421300.1	36.36	AT1G50840.1	75.34	polymerase gamma 2
GG490|c0_g1_i1	0.001	4.18	1.963	2.789	1.444	7.537	19.566	Potri.001G053100.1	96.49	AT3G24060.1	75.34	Plant self-incompatibility protein S1 family
GG4904|c0_g1_i1	0.001	0.496	0.272	0.911	1.163	5.749	13.705	Potri.002G048900.1	97.64	AT3G18670.1	75.34	Ankyrin repeat family protein
GG4955|c0_g1_i1	0.583	1.856	1.301	2.973	2.541	3.442	10.463	Potri.002G053100.1	97.69	AT4G02800.1	75.34	Unknown
GG4969|c2_g2_i1	0.001	2.095	2.46	2.007	0.609	2.99	8.153	Potri.002G126000.1	40.91	AT4G17650.1	75.34	Polyketide cyclase / dehydrase and lipid transport protein
GG5056|c1_g1_i1	0.001	0.634	0.733	0.001	0.001	0.567	6.501	Potri.002G009700.2	35.71	AT1G20640.1	75.34	Plant regulator RWP-RK family protein
GG5056|c5_g1_i5	0.001	2.297	1.088	0.055	0.797	1.269	7.551	Potri.002G063500.3	99.04	AT1G71710.1	75.34	DNAse I-like superfamily protein
GG5077|c2_g1_i5	0.001	2.692	1.502	0.001	1.106	1.346	8.19	Potri.005G197000.3	84.62	AT1G71696.2	75.34	carboxypeptidase D, putative
GG5087|c3_g1_i1	4.847	18.685	21.94	5.348	2.222	123.894	166.363	Potri.002G065200.1	98.81	AT4G09890.1	75.34	Protein of unknown function (DUF3511)
GG5087|c4_g1_i1	0.001	1.286	1.81	0.534	0.469	3.192	11.769	Potri.002G065100.2	98.02	AT1G53050.1	75.34	Protein kinase superfamily protein
GG5087|c4_g1_i2	0.109	0.597	1.869	0.001	0.001	0.981	9.632	Potri.002G065100.1	96.04	AT1G53050.1	75.34	Protein kinase superfamily protein
GG5091|c7_g1_i1	0.001	0.001	0.001	0.543	0.001	0.001	5.661	Potri.006G120800.3	45.45	AT2G36810.1	74.62	ARM repeat superfamily protein
GG5112|c0_g1_i1	0.207	10.114	17.907	21.329	6.619	19.237	69.463	Potri.002G067600.1	96.49	AT1G21090.1	75.34	Cupredoxin superfamily protein
GG5152|c2_g1_i1	0.001	0.001	0.934	2.255	4.153	6.259	21.173	Potri.002G198100.1	29.63	AT5G49330.1	75.34	myb domain protein 111
GG5152|c5_g1_i1	0.85	1.993	1.975	1.316	1.284	9.239	23.83	Potri.002G076200.1	97.62	AT1G21510.1	75.34	Unknown
GG5152|c7_g1_i1	0.911	0.864	1.029	0.617	2.297	9.104	16.836	Potri.015G104000.3	45	AT3G48800.1	43.95	Sterile alpha motif (SAM) domain-containing protein
GG5204|c0_g2_i1	25.464	9.545	3.347	8.837	18.488	8.797	76.64	Potri.002G076400.1	96.34	N/D	75.34	N/D
GG5438|c3_g1_i1	4.556	10.684	9.332	9.914	6.338	23.506	37.845	Potri.008G142100.1	45.16	N/D	35.29	N/D
GG5438|c3_g2_i2	0.68	1.791	0.39	2.55	0.001	0.001	10.984	Potri.002G099700.3	98.24	AT4G33950.1	75.34	Protein kinase superfamily protein
GG5438|c3_g2_i4	0.001	0.001	0.035	1.344	2.184	2.903	7.551	Potri.002G099700.1	96.96	AT1G78290.2	75.34	Protein kinase superfamily protein
GG5533|c1_g2_i1	0.935	0.873	0.97	0.957	1.238	3.144	6.254	Potri.005G150500.1	61.9	AT3G57230.1	75.34	AGAMOUS-like 16
GG5533|c12_g1_i1	0.085	0.322	0.875	0.543	0.572	1.279	6.117	Potri.002G109600.1	96.08	AT3G57230.1	75.34	AGAMOUS-like 16
GG5533|c13_g1_i1	0.595	2.545	2.484	0.736	0.778	4.807	13.166	Potri.015G043400.1	34.38	AT4G38460.1	34.53	geranylgeranyl reductase
GG5533|c14_g3_i1	0.001	0.505	1.088	0.322	0.394	2.413	8.519	Potri.006G257200.2	44.83	AT4G32120.1	78.03	Galactosyltransferase family protein
GG5586|c3_g1_i2	0.68	1.507	0.001	0.001	0.001	2.596	8.665	Potri.002G114800.1	96.47	AT4G37750.1	75.34	Integrase-type DNA-binding superfamily protein
GG5686|c0_g1_i1	0.243	1.874	3.525	8.175	2.681	2.961	30.377	Potri.002G124800.1	98.9	AT1G46264.1	75.34	heat shock transcription factor B4
GG5785|c1_g1_i1	6.512	11.208	13.886	16.119	8.194	35.033	81.406	Potri.002G137600.1	97.12	AT3G60320.1	75.34	Protein of unknown function (DUF630 and DUF632)
GG581|c0_g1_i1	0.085	10.041	32.16	2.67	7.744	29.476	119.808	Potri.001G061600.1	99.08	AT5G21090.1	75.34	Leucine-rich repeat (LRR) family protein
GG5866|c1_g1_i2	0.765	1.02	0.994	1.289	0.488	1.798	5.387	Potri.002G142400.1	97.74	AT1G27360.1	75.34	squamosa promoter-like 11
GG5877|c1_g1_i1	0.001	0.001	0.001	0.001	0.001	0.923	5.871	Potri.002G143900.1	100	AT2G45130.1	75.34	SPX domain gene 3
GG594|c0_g1_i1	0.62	2.885	8.185	3.682	5.653	26.861	28.897	Potri.001G063000.1	97.28	AT4G20970.1	75.34	basic helix-loop-helix (bHLH) DNA-binding superfamily protein
GG6066|c3_g1_i1	22.985	77.029	65.1	119.977	77.842	342.187	402.409	Potri.002G162400.1	99.2	AT3G61490.1	75.34	Pectin lyase-like superfamily protein
GG6170|c0_g1_i1	0.96	0.001	1.029	0.322	1.134	0.001	13.193	Potri.003G203200.1	41.46	N/D	75.34	N/D
GG6170|c1_g2_i1	0.413	0.478	2.448	0.976	1.163	5.192	9.943	Potri.002G174300.1	99.62	AT3G61850.4	75.34	Dof-type zinc finger DNA-binding family protein
GG6213|c5_g1_i1	0.001	0.001	0.001	0.782	1.388	0.001	5.149	Potri.017G141800.1	23.53	AT1G02260.1	#N/A	Divalent ion symporter
GG6230|c0_g1_i4	0.001	0.487	1.62	1.206	0.834	1.048	6.227	Potri.001G154600.1	33.33	AT3G60340.1	75.34	alpha/beta-Hydrolases superfamily protein
GG6231|c1_g1_i1	0.001	22.571	12.762	31.529	0.001	52.069	220.744	Potri.002G180500.1	95.24	AT5G54160.1	75.34	O-methyltransferase 1
GG6242|c1_g1_i1	2.891	4.07	3.442	1.234	1.969	3.519	15.165	Potri.015G064300.1	31.67	AT1G18850.1	61.68	Unknown
GG6382|c2_g1_i1	1.47	0.001	1.632	2.09	1.172	2.644	7.323	Potri.006G126300.7	41.67	AT2G37025.1	49.32	TRF-like 8
GG6478|c0_g1_i1	0.001	0.001	0.001	0.001	0.001	0.001	9.359	Potri.002G207700.1	96.08	AT2G47920.1	75.34	Kinase interacting (KIP1-like) family protein
GG656|c3_g1_i1	1.118	2.104	0.792	2.55	5.231	19.103	22.954	Potri.001G071400.1	93.91	AT3G50120.1	75.34	Plant protein of unknown function (DUF247)
GG656|c4_g1_i1	1.324	0.615	0.225	2.568	3.825	12.335	13.924	Potri.001G071200.1	93.67	AT3G50120.1	75.34	Plant protein of unknown function (DUF247)
GG6672|c0_g1_i1	0.001	0.001	0.001	0.001	0.001	1.413	6.072	Potri.002G223400.1	99.54	AT1G54200.1	75.34	Unknown
GG6680|c0_g1_i1	0.121	3.39	9.829	2.845	4.088	13.315	31.956	Potri.005G110500.5	38.81	AT2G26000.2	75.34	zinc finger (C3HC4-type RING finger) family protein
GG6715|c0_g1_i1	2.369	2.113	1.502	7.309	4.838	16.103	27.382	Potri.002G227600.1	98.88	AT1G76160.1	75.34	SKU5 similar 5
GG6927|c0_g1_i1	4.349	3.427	3.276	9.132	13.331	55.809	62.451	Potri.002G250800.1	98.65	AT5G48500.1	75.34	Unknown
GG6935|c2_g2_i2	1.251	0.983	0.615	1.556	2.128	5.951	7.478	Potri.002G249700.1	100	AT3G07420.1	75.34	asparaginyl-tRNA synthetase 2
GG6992|c0_g1_i1	1.118	2.618	1.206	1.887	2.681	12.44	13.832	Potri.002G256100.1	95.65	AT2G20362.1	75.34	Unknown
GG7018|c1_g1_i1	0.887	4.318	2.578	3.728	4.65	7.71	23.328	Potri.014G194000.1	43.48	AT2G01050.1	#N/A	zinc ion binding;nucleic acid binding
GG708|c1_g1_i1	1.215	2.774	2.626	1.767	1.509	29.188	44.638	Potri.001G075200.1	96.67	N/D	75.34	N/D
GG7086|c0_g1_i1	0.001	1.424	0.001	0.001	0.001	3.624	5.843	Potri.003G002300.1	99.34	AT5G49890.1	75.34	chloride channel C
GG7096|c8_g1_i1	0.972	10.914	13.152	4.575	6.881	22.689	62.241	Potri.007G004100.2	38.89	AT1G14610.1	73.85	valyl-tRNA synthetase / valine--tRNA ligase (VALRS)
GG7124|c0_g3_i1	0.001	5.705	3.773	6.416	3.938	6.71	21.529	Potri.015G012100.1	95.8	AT5G05800.1	#N/A	Unknown
GG7132|c0_g2_i2	1.02	5.889	4.412	6.002	2.306	9.816	55.439	Potri.003G006900.3	97.2	AT1G09812.1	75.34	Unknown
GG7265|c3_g1_i1	2.758	4.152	8.078	5.533	7.285	43.801	45.286	Potri.003G024800.2	93.51	AT1G60500.1	75.34	Dynamin related protein 4C
GG7342|c1_g1_i1	0.753	4.152	3.04	3.296	2.503	20.42	24.497	Potri.003G035200.1	93.28	AT1G55190.1	75.34	PRA1 (Prenylated rab acceptor) family protein
GG7348|c4_g1_i1	1.494	4.63	7.262	6.453	2.297	5.759	22.205	Potri.003G033300.2	98.57	AT4G19160.2	75.34	Unknown
GG7369|c0_g1_i1	3.207	0.001	0.402	4.87	9.272	24.323	28.477	Potri.003G040700.2	96.95	AT2G19480.3	75.34	nucleosome assembly protein 1;2
GG7371|c0_g1_i1	8.285	2.076	2.437	19.829	23.747	116.578	133.102	Potri.003G036200.1	89.19	AT2G19480.3	75.34	nucleosome assembly protein 1;2
GG740|c7_g1_i1	0.001	1.084	0.001	0.001	0.001	0.001	5.916	Potri.001G079500.1	94.12	AT5G61580.2	75.34	phosphofructokinase 4
GG7422|c0_g1_i1	11.614	2.251	1.36	9.15	22.322	77.238	99.228	Potri.003G040400.1	94.92	AT2G19480.1	75.34	nucleosome assembly protein 1;2
GG7422|c2_g1_i1	1.786	0.001	0.001	1.188	2.175	19.487	28.751	Potri.003G036200.2	81.32	AT2G19480.3	75.34	nucleosome assembly protein 1;2
GG7422|c4_g1_i1	4.07	0.744	0.39	5.247	8.56	23.717	28.733	Potri.003G040700.1	97.74	AT2G19480.3	75.34	nucleosome assembly protein 1;2
GG7475|c2_g1_i1	0.001	0.001	1.242	0.001	2.081	7.653	8.966	Potri.011G016400.1	41.18	AT3G54070.1	37.95	Ankyrin repeat family protein
GG7514|c0_g1_i1	18.247	26.76	33.969	27.856	12.853	186.865	220.68	Potri.003G052800.1	100	AT1G52240.2	75.34	RHO guanyl-nucleotide exchange factor 11
GG7553|c1_g1_i1	0.001	0.965	1.81	0.212	0.713	2.74	6.163	Potri.018G146200.1	31.25	AT5G09520.1	#N/A	hydroxyproline-rich glycoprotein family protein
GG7604|c0_g1_i1	1.786	5.76	6.15	11.397	20.091	88.929	131.604	Potri.015G049300.1	36.84	AT3G17450.1	#N/A	hAT dimerisation domain-containing protein
GG7604|c0_g1_i2	0.001	0.001	0.497	0.442	2.034	3.759	17.695	Potri.002G113100.2	50	AT1G58370.1	75.34	glycosyl hydrolase family 10 protein / carbohydrate-binding domain-containing protein
GG7630|c0_g1_i1	0.001	0.551	2.437	1.335	0.328	3.259	9.724	Potri.003G064600.1	97.47	AT5G14750.1	75.34	myb domain protein 66
GG7705|c1_g1_i1	8.941	25.97	53.378	21.688	62.748	37.725	208.482	Potri.005G095300.8	38.89	AT1G79230.1	75.34	mercaptopyruvate sulfurtransferase 1
GG7705|c2_g1_i1	10.521	48.238	123.481	29.762	50.232	110.002	452.444	Potri.003G071800.1	92.64	AT3G14240.1	75.34	Subtilase family protein
GG7893|c2_g1_i2	0.001	0.001	0.828	1.068	0.919	1.384	12.271	Potri.007G001900.1	36.36	AT1G16760.1	60.64	Protein kinase protein with adenine nucleotide alpha hydrolases-like domain
GG7893|c3_g1_i1	0.255	2.37	1.242	0.718	1.538	6.086	22.616	Potri.003G089800.1	98.38	AT5G46590.1	75.34	NAC domain containing protein 96
GG797|c0_g1_i1	0.001	7.147	12.75	2.08	3.478	86.342	102.47	Potri.001G083700.1	94.37	AT2G46680.1	75.34	homeobox 7
GG7970|c2_g1_i2	0.001	2.701	1.124	1.243	0.263	5.826	14.408	Potri.003G096300.1	97.42	AT1G32240.1	75.34	Homeodomain-like superfamily protein
GG8006|c3_g1_i5	0.267	0.358	0.733	1.326	0.844	1.125	6.939	Potri.003G100700.1	99.14	AT1G32120.1	75.34	Unknown
GG8014|c3_g2_i1	0.486	1.442	1.348	0.166	0.563	4.047	5.789	Potri.003G101200.1	96.6	AT1G55790.1	75.34	Domain of unknown function (DUF2431)
GG8122|c3_g2_i4	0.158	0.478	1.49	0.387	0.778	0.001	5.935	Potri.005G146900.1	59.26	AT4G07960.1	75.34	Cellulose-synthase-like C12
GG8124|c1_g1_i1	1.008	3.408	3.193	2.43	2.466	7.182	10.847	Potri.003G112000.4	96.9	AT1G62530.1	75.34	Plant protein of unknown function (DUF863)
GG8140|c0_g1_i1	0.001	3.748	7.806	1.335	1.669	15.469	50.682	Potri.003G113700.1	100	AT4G12390.1	75.34	pectin methylesterase inhibitor 1
GG8259|c5_g1_i1	3.365	3.188	5.098	3.019	4.753	10.047	24.268	Potri.013G028200.2	29.69	AT1G54710.1	55.11	homolog of yeast autophagy 18 (ATG18) H
GG8349|c0_g1_i1	0.001	3.656	1.041	2.292	3	6.816	12.636	Potri.003G135000.2	97.6	AT5G41620.1	75.34	Unknown
GG8355|c1_g1_i1	4.957	4.676	3.82	7.355	3.544	18.68	27.309	Potri.003G136500.1	100	AT4G23760.1	75.34	Cox19-like CHCH family protein
GG8358|c0_g1_i1	5.868	8.488	8.126	8.46	4.866	15.363	36.056	Potri.003G141200.1	98.69	AT1G64450.1	75.34	Glycine-rich protein family
GG8399|c1_g1_i1	3.438	1.075	1.62	2.863	3.272	3.701	10.436	Potri.T015900.2	35.19	AT1G12220.1	30.89	Disease resistance protein (CC-NBS-LRR class) family
GG846|c3_g1_i1	0.741	0.001	4.565	4.235	3.506	5.701	26.451	Potri.001G088100.1	95.88	AT3G49290.1	75.34	ABL interactor-like protein 2
GG8470|c0_g1_i1	4.398	11.07	9.734	8.929	6.019	28.419	64.35	Potri.003G148100.1	97.1	AT1G31335.1	75.34	Unknown
GG8470|c1_g1_i1	0.001	0.001	0.001	0.001	0.001	2.903	18.58	Potri.012G035500.2	39.02	AT5G52880.1	48.82	F-box family protein
GG8536|c0_g1_i1	0.001	0.175	0.982	0.129	0.141	5.336	11.404	Potri.003G156000.1	95.69	N/D	75.34	N/D
GG8575|c0_g1_i1	0.522	0.322	0.001	0.525	0.591	0.001	6.875	Potri.005G184400.1	25	AT5G51810.1	75.34	gibberellin 20 oxidase 2
GG8591|c0_g1_i1	0.401	0.367	0.001	0.138	0.45	4.672	20.269	Potri.003G159400.1	97.63	AT3G50120.1	75.34	Plant protein of unknown function (DUF247)
GG8634|c2_g1_i1	0.826	1.957	1.739	3.176	2.334	9.825	12.691	Potri.010G115600.2	41.67	AT2G01275.1	58.3	RING/FYVE/PHD zinc finger superfamily protein
GG8661|c0_g1_i1	2.709	6.504	3.276	6.462	4.997	8.431	21	Potri.002G249300.2	48	AT3G25290.1	75.34	Auxin-responsive family protein
GG8661|c2_g1_i1	0.559	3.307	3.607	3.489	2.259	5.211	23.054	Potri.003G167100.1	96.15	AT5G13140.1	75.34	Pollen Ole e 1 allergen and extensin family protein
GG8798|c1_g1_i2	0.001	0.845	1.064	1.28	0.197	1.759	5.341	Potri.003G180400.1	98.85	AT1G80690.1	75.34	PPPDE putative thiol peptidase family protein
GG8857|c7_g1_i1	0.001	0.001	0.946	0.001	0.234	2.711	5.35	Potri.003G185600.1	98.47	AT1G79690.1	75.34	nudix hydrolase homolog 3
GG9013|c2_g1_i1	1.227	0.001	1.289	0.001	1.566	3.74	5.341	Potri.003G200200.2	89.92	AT3G14470.1	75.34	NB-ARC domain-containing disease resistance protein
GG9055|c0_g1_i1	0.182	0.818	0.473	1.141	0.647	9.758	17.631	Potri.014G114300.2	35.94	AT3G60030.1	57.49	squamosa promoter-binding protein-like 12
GG9063|c4_g1_i1	2.357	42.616	46.27	27.921	38.841	96.331	189.299	Potri.T087400.1	88.83	AT4G31980.1	38.73	Unknown
GG9216|c0_g1_i1	0.328	0.505	0.331	0.295	0.478	5.365	6.72	Potri.004G003500.1	98.65	AT5G35810.1	75.34	Ankyrin repeat family protein
GG9241|c0_g1_i1	2.102	2.003	8.989	3.802	5.953	41.138	79.251	Potri.004G007400.1	99.7	AT1G11915.1	75.34	Unknown
GG9285|c0_g1_i1	0.583	0.276	5.145	2.182	0.666	8.028	17.074	Potri.004G013500.1	98.46	AT1G62050.1	75.34	Ankyrin repeat family protein
GG9298|c1_g1_i2	0.001	1.562	0.308	1.823	0.197	1.24	6.638	Potri.006G074400.1	43.48	AT3G28345.1	54.6	ABC transporter family protein
GG9394|c0_g2_i1	3.098	1.626	10.574	4.842	3.309	38.609	60.835	Potri.004G026400.1	97.31	AT4G23180.1	75.34	cysteine-rich RLK (RECEPTOR-like protein kinase) 10
GG9509|c2_g3_i3	0.001	22.7	17.848	26.365	18.61	19.093	86.254	Potri.004G038100.1	98.29	AT5G08370.1	75.34	alpha-galactosidase 2
GG9565|c0_g1_i1	2.26	48.514	86.307	30.204	10.725	88.871	313.462	Potri.004G046000.1	92.63	AT4G21020.1	75.34	Late embryogenesis abundant protein (LEA) family protein
GG9566|c0_g1_i1	2.102	311.119	652.404	144.013	144.959	954.064	2468.55	Potri.004G044700.1	91.67	AT2G34700.1	75.34	Pollen Ole e 1 allergen and extensin family protein
GG9597|c5_g1_i1	0.583	1.663	2.023	0.81	0.001	1.98	6.829	Potri.004G047300.3	98.17	AT1G28340.1	75.34	receptor like protein 4
GG9717|c0_g1_i1	0.001	0.001	0.686	0.948	0.001	0.317	5.369	Potri.004G060800.1	98.09	AT1G29270.1	75.34	Unknown
GG9849|c1_g1_i1	2.381	1.442	2.519	0.773	0.001	3.778	9.486	Potri.004G072400.5	98.29	AT3G49140.1	75.34	Pentatricopeptide repeat (PPR) superfamily protein
GG9849|c2_g1_i3	3.28	1.47	1.845	1.869	0.009	0.001	9.879	Potri.004G072400.2	97.82	AT5G24060.2	75.34	Pentatricopeptide repeat (PPR) superfamily protein
GG9863|c3_g1_i1	6.84	101.272	243.367	23.226	34.407	492.693	820.496	Potri.004G074000.1	97.22	AT4G25700.1	75.34	beta-hydroxylase 1
GG9911|c1_g1_i1	19.924	4.07	10.645	10.329	6.825	27.669	64.287	Potri.004G079200.4	97.12	AT5G23980.1	75.34	ferric reduction oxidase 4
GG9940|c1_g1_i1	1.762	1.112	1.277	1.593	0.478	3.028	5.286	Potri.004G087800.1	92.96	AT3G14470.1	75.34	NB-ARC domain-containing disease resistance protein
GG9965|c0_g1_i1	1.324	0.762	0.414	1.685	1.584	3.471	6.053	Potri.004G086000.2	97.68	AT5G37660.2	75.34	plasmodesmata-located protein 7
a, Identifiers obtained from RSEM (Li and Deway, 2011); b, P. trichocarpa v3.0 (Phytozome v12.1); c, % identity from blastX against P. trichocarpa v3.0; d, % identity from blastX against TAIR10.
